# Supplementary material for: Transcriptome analysis of gravitational effects on mouse skeletal muscles under microgravity and artificial 1 g onboard environment
Source: Sci Rep. 2021 Apr 28;11:9168. doi: 10.1038/s41598-021-88392-4 (PMC8080648; doi:10.1038/s41598-021-88392-4)
Supplement: Supplementary file 2 — Supplementary Information 2. [file 41598_2021_88392_MOESM2_ESM.xlsx]

## Sheet: GCvsMG
Feature ID	Experiment - Range (original values)	Experiment - IQR (original values)	Experiment - Difference (original values)	Experiment - Fold Change (original values)	EDGE test: GC vs MG, tagwise dispersions - P-value	EDGE test: GC vs MG, tagwise dispersions - Fold change	EDGE test: GC vs MG, tagwise dispersions - Weighted difference	EDGE test: GC vs MG, tagwise dispersions - Bonferroni	EDGE test: GC vs MG, tagwise dispersions - FDR p-value correction	GC - GC_1 - Expression values	GC - GC_1 - Gene name	GC - GC_1 - Transcripts annotated	GC - GC_1 - Detected transcripts	GC - GC_1 - Exon length	GC - GC_1 - Gene ID	GC - GC_1 - Unique gene reads	GC - GC_1 - Total gene reads	GC - GC_1 - Unique exon reads	GC - GC_1 - Total exon reads	GC - GC_1 - Ratio of unique to total (exon reads)	GC - GC_1 - Unique exon-exon reads	GC - GC_1 - Total exon-exon reads	GC - GC_1 - Unique intron reads	GC - GC_1 - Total intron reads	GC - GC_1 - Ratio of intron to total gene reads	GC - GC_1 - Exons	GC - GC_1 - RPKM	GC - GC_1 - TPM	GC - GC_1 - Chromosome	GC - GC_1 - Chromosome region start	GC - GC_1 - Chromosome region end	GC - GC_2 - Expression values	GC - GC_2 - Gene name	GC - GC_2 - Transcripts annotated	GC - GC_2 - Detected transcripts	GC - GC_2 - Exon length	GC - GC_2 - Gene ID	GC - GC_2 - Unique gene reads	GC - GC_2 - Total gene reads	GC - GC_2 - Unique exon reads	GC - GC_2 - Total exon reads	GC - GC_2 - Ratio of unique to total (exon reads)	GC - GC_2 - Unique exon-exon reads	GC - GC_2 - Total exon-exon reads	GC - GC_2 - Unique intron reads	GC - GC_2 - Total intron reads	GC - GC_2 - Ratio of intron to total gene reads	GC - GC_2 - Exons	GC - GC_2 - RPKM
1110002E22Rik	7116	3703	5103.67	9.80449	0.00314637	9.82026	0.00106913	1	0.0283235	650	ENSMUSG00000090066	2	1	9998	ENSMUSG00000090066	678	872	650	844	0.770142	3	3	28	28	0.0321101	4	9.27431	16.743	3	138065051	138081506	4	ENSMUSG00000090066	2	1	9998	ENSMUSG00000090066	4	4	4	4	1	0	0	0	0	0	4	0.0385219
1500012K07Rik	12	4	7.33333	#DIV/0!	0.00121221	61.5607	1.48157e-06	1	0.0148715	0	ENSMUSG00000097247	3	0	2630	ENSMUSG00000097247	4	5	0	1	0	0	0	4	4	0.8	7	0.0417731	0.0754135	7	75308695	75331419	0	ENSMUSG00000097247	3	0	2630	ENSMUSG00000097247	0	0	0	0	#DIV/0!	0	0	0	0	#DIV/0!	7	0
1500015O10Rik	2590	12	-926.333	-40.7	4.66347e-06	-31.2229	-0.000148781	0.0640201	0.000286913	42	ENSMUSG00000026051	1	1	902	ENSMUSG00000026051	50	56	42	48	0.875	10	10	8	8	0.142857	4	5.84638	10.5545	1	43730601	43742578	2597	ENSMUSG00000026051	1	1	902	ENSMUSG00000026051	2668	3192	2597	3117	0.833173	917	917	71	75	0.0234962	4	332.729
1500017E21Rik	247	106	165	7.78082	7.57918e-05	7.6108	3.34089e-05	1	0.00209772	30	ENSMUSG00000087579	8	6	3977	ENSMUSG00000087579	268	300	30	50	0.6	7	7	238	250	0.833333	22	1.38123	2.49356	19	36614051	36705641	0	ENSMUSG00000087579	8	0	3977	ENSMUSG00000087579	7	12	0	4	0	0	0	7	8	0.666667	22	0.0968423
1700003E16Rik	10	5	-7	#DIV/0!	0.00143345	-53.8085	-1.29192e-06	1	0.0167619	5	ENSMUSG00000030030	2	0	2221	ENSMUSG00000030030	7	7	5	5	1	0	0	2	2	0.285714	6	0.247328	0.446505	6	83156403	83162945	10	ENSMUSG00000030030	2	1	2221	ENSMUSG00000030030	14	14	10	10	1	0	0	4	4	0.285714	6	0.433523
1700019D03Rik	88	3	-35.6667	-7.29412	0.00567373	-5.90001	-5.9505e-06	1	0.0424232	5	ENSMUSG00000043629	7	1	4330	ENSMUSG00000043629	18	24	5	11	0.454545	2	2	13	13	0.541667	14	0.279098	0.50386	1	52922323	53020179	90	ENSMUSG00000043629	7	1	4330	ENSMUSG00000043629	127	171	90	133	0.676692	14	14	37	38	0.222222	14	2.9575
1700020L24Rik	93	10	-40	-7.31579	0.000581458	-6.25051	-6.77753e-06	1	0.00891384	27	ENSMUSG00000035085	2	2	1050	ENSMUSG00000035085	34	35	27	28	0.964286	0	0	7	7	0.2	5	2.92969	5.289	11	83437676	83441233	95	ENSMUSG00000035085	2	2	1050	ENSMUSG00000035085	130	137	95	102	0.931373	7	7	35	35	0.255474	5	9.35345
1700025G04Rik	711	497	540.333	2.41944	0.00469759	2.54278	0.000114939	1	0.0371264	381	ENSMUSG00000032666	4	2	11788	ENSMUSG00000032666	1226	1293	381	439	0.867882	60	60	845	854	0.66048	14	4.09145	7.38634	1	151852402	152090125	281	ENSMUSG00000032666	4	1	11788	ENSMUSG00000032666	1078	1167	281	345	0.814493	38	38	797	822	0.70437	14	2.81799
1810010H24Rik	37	2	-14	-43	0.00284269	-25.366	-2.31253e-06	1	0.0263857	2	ENSMUSG00000078607	2	0	1685	ENSMUSG00000078607	9	9	2	2	1	0	0	7	7	0.777778	8	0.130401	0.235416	11	107025680	107030443	37	ENSMUSG00000078607	2	1	1685	ENSMUSG00000078607	53	53	37	37	1	5	5	16	16	0.301887	8	2.11428
1810058I24Rik	207	180	178.667	2.16776	0.000379054	2.31214	3.87256e-05	1	0.00670575	139	ENSMUSG00000073155	3	2	2784	ENSMUSG00000073155	179	179	139	139	1	20	20	40	40	0.223464	8	5.48527	9.90263	6	35252653	35263496	137	ENSMUSG00000073155	3	2	2784	ENSMUSG00000073155	175	175	137	137	1	32	32	38	38	0.217143	8	4.73819
2010003K11Rik	243	67	174.667	38.4286	3.27704e-11	46.2322	3.69144e-05	4.49872e-07	2.24936e-08	0	ENSMUSG00000042041	1	0	1165	ENSMUSG00000042041	1	1	0	0	#DIV/0!	0	0	1	1	1	2	0	0	19	4496789	4498583	14	ENSMUSG00000042041	1	1	1165	ENSMUSG00000042041	14	14	14	14	1	8	8	0	0	0	2	1.15708
2310002L09Rik	934	462	647.333	10.3816	0.000178318	10.236	0.000131647	1	0.00394856	118	ENSMUSG00000028396	3	2	2158	ENSMUSG00000028396	134	134	118	118	1	5	5	16	16	0.119403	6	6.00735	10.8451	4	73939370	73950846	1	ENSMUSG00000028396	3	1	2158	ENSMUSG00000028396	1	1	1	1	1	0	0	0	0	0	6	0.0446179
2310030G06Rik	69	37	48.6667	3.7037	0.00313844	3.77695	1.01813e-05	1	0.0282707	19	ENSMUSG00000032062	1	1	1257	ENSMUSG00000032062	33	33	19	19	1	0	0	14	14	0.424242	4	1.66062	2.99794	9	50739690	50746536	4	ENSMUSG00000032062	1	1	1257	ENSMUSG00000032062	23	23	4	4	1	0	0	19	19	0.826087	4	0.306398
2310061I04Rik	215	58	129.333	2.91133	0.000846508	2.94988	2.64256e-05	1	0.0114831	87	ENSMUSG00000050705	9	3	2414	ENSMUSG00000050705	100	103	86	88	0.977273	27	28	14	15	0.145631	22	4.00496	7.2302	17	35892676	35897431	27	ENSMUSG00000050705	9	0	2414	ENSMUSG00000050705	27	34	27	27	1	13	13	0	7	0.205882	22	1.07693
2310069B03Rik	23	18	20.3333	#DIV/0!	2.38552e-07	172.203	4.18836e-06	0.00327485	3.00445e-05	0	ENSMUSG00000100291	3	0	1902	ENSMUSG00000100291	2	2	0	0	#DIV/0!	0	0	2	2	1	8	0	0	6	82877863	82881853	0	ENSMUSG00000100291	3	0	1902	ENSMUSG00000100291	0	0	0	0	#DIV/0!	0	0	0	0	#DIV/0!	8	0
2410089E03Rik	311	8	-131	-2.29703	0.00715525	-2.02591	-2.10701e-05	1	0.0495097	199	ENSMUSG00000039801	5	3	13017	ENSMUSG00000039801	368	387	190	209	0.909091	53	62	178	178	0.459948	61	1.76396	3.18449	15	8169105	8271158	386	ENSMUSG00000039801	5	2	13017	ENSMUSG00000039801	680	702	377	399	0.944862	102	111	303	303	0.431624	61	2.95136
2600006K01Rik	122	3	-49	-22	0.000101386	-17.1803	-8.19192e-06	1	0.00259607	6	ENSMUSG00000039798	1	1	1406	ENSMUSG00000039798	7	16	6	13	0.461538	0	0	1	3	0.1875	2	1.01581	1.83385	2	29868722	29870317	122	ENSMUSG00000039798	1	1	1406	ENSMUSG00000039798	141	305	122	270	0.451852	9	9	19	35	0.114754	2	18.4901
2610035D17Rik	28	17	-21	-3.73913	0.00644817	-3.45046	-3.9103e-06	1	0.0461867	35	ENSMUSG00000087259	4	1	2121	ENSMUSG00000087259	491	491	35	35	1	3	3	456	456	0.928717	8	1.81292	3.2729	11	113043894	113201838	26	ENSMUSG00000087259	4	0	2121	ENSMUSG00000087259	779	779	26	26	1	0	0	753	753	0.966624	8	1.1803
2700081O15Rik	477	121	-257.667	-3.17746	9.94131e-06	-2.83754	-4.43307e-05	0.136474	0.000485674	307	ENSMUSG00000053080	5	2	5216	ENSMUSG00000053080	342	342	307	307	1	15	15	35	35	0.102339	16	6.46626	11.6736	19	7417624	7425904	570	ENSMUSG00000053080	5	2	5216	ENSMUSG00000053080	659	659	570	570	1	18	18	89	89	0.135053	16	10.522
2810032G03Rik	21	13	-17.6667	-27.5	3.60169e-05	-21.9612	-3.3426e-06	0.494439	0.00123105	14	ENSMUSG00000037735	2	1	3173	ENSMUSG00000037735	30	30	14	14	1	0	0	16	16	0.533333	4	0.484742	0.875111	12	5375869	5416631	20	ENSMUSG00000037735	2	1	3173	ENSMUSG00000037735	45	45	20	20	1	0	0	25	25	0.555556	4	0.606905
2810433D01Rik	29	2	-13.6667	#DIV/0!	0.000293832	-97.3267	-2.35656e-06	1	0.0056102	10	ENSMUSG00000086283	2	1	1205	ENSMUSG00000086283	12	12	10	10	1	4	4	2	2	0.166667	6	0.911728	1.64595	11	102619795	102624416	29	ENSMUSG00000086283	2	1	1205	ENSMUSG00000086283	40	40	29	29	1	10	10	11	11	0.275	6	2.31724
2900041M22Rik	35	8	-18	-14.5	0.000722978	-11.7117	-3.16569e-06	1	0.0102531	14	ENSMUSG00000054418	1	1	1784	ENSMUSG00000054418	20	20	14	14	1	0	0	6	6	0.3	2	0.862155	1.55646	11	117611246	117613857	35	ENSMUSG00000054418	1	1	1784	ENSMUSG00000054418	37	37	35	35	1	3	3	2	2	0.0540541	2	1.88901
3110082I17Rik	54	30	35.6667	2.20225	0.00486641	2.47021	7.96395e-06	1	0.0381313	26	ENSMUSG00000053553	4	2	2885	ENSMUSG00000053553	102	132	26	26	1	1	1	76	106	0.80303	12	0.990102	1.78744	5	139359738	139460527	47	ENSMUSG00000053553	4	0	2885	ENSMUSG00000053553	258	375	47	47	1	5	5	211	328	0.874667	12	1.5686
3632451O06Rik	144	21	-75.6667	-3.02679	0.00127035	-2.89133	-1.42671e-05	1	0.0154058	65	ENSMUSG00000036242	3	0	3663	ENSMUSG00000036242	104	104	65	65	1	13	13	39	39	0.375	12	1.94953	3.5195	14	49681559	49783383	109	ENSMUSG00000036242	3	0	3663	ENSMUSG00000036242	171	171	109	109	1	12	12	62	62	0.362573	12	2.86517
4833427F10Rik	17	3	9.33333	29	0.00217751	22.8995	1.93104e-06	1	0.0220775	1	ENSMUSG00000092171	1	1	1475	ENSMUSG00000092171	7	7	1	1	1	0	0	6	6	0.857143	3	0.0744835	0.134466	17	35772449	35780687	0	ENSMUSG00000092171	1	0	1475	ENSMUSG00000092171	0	0	0	0	#DIV/0!	0	0	0	0	#DIV/0!	3	0
4930486L24Rik	24	16	17	9.5	0.00309762	9.39237	3.49361e-06	1	0.0279906	6	ENSMUSG00000050345	1	1	1364	ENSMUSG00000050345	7	7	6	6	1	1	1	1	1	0.142857	8	0.483269	0.872453	13	60842620	60864416	0	ENSMUSG00000050345	1	0	1364	ENSMUSG00000050345	0	0	0	0	#DIV/0!	0	0	0	0	#DIV/0!	8	0
5031439G07Rik	1122	980	1006	2.54058	0.00317103	2.70816	0.000215813	1	0.0284357	634	ENSMUSG00000036046	4	2	9604	ENSMUSG00000036046	795	795	634	634	1	75	75	161	161	0.202516	17	7.25253	13.0931	15	84943935	84988551	565	ENSMUSG00000036046	4	2	9604	ENSMUSG00000036046	748	748	565	565	1	100	100	183	183	0.244652	17	5.66444
5930412G12Rik	79	47	58.6667	5.88889	7.79085e-06	6.17198	1.22042e-05	0.106953	0.000405124	21	ENSMUSG00000072591	6	1	3394	ENSMUSG00000072591	29	30	21	21	1	3	3	8	9	0.3	16	0.679767	1.22719	5	128579105	128600693	6	ENSMUSG00000072591	6	0	3394	ENSMUSG00000072591	28	30	6	6	1	0	0	22	24	0.8	16	0.170216
6430548M08Rik	241	99	181.667	2.9258	4.4028e-06	3.06286	3.77106e-05	0.0604417	0.000276523	110	ENSMUSG00000031824	9	1	6626	ENSMUSG00000031824	108	600	108	446	0.242152	65	67	0	154	0.256667	26	7.39496	13.3502	8	120114151	120165306	74	ENSMUSG00000031824	9	1	6626	ENSMUSG00000031824	74	286	74	163	0.453988	32	32	0	123	0.43007	26	2.36863
8030462N17Rik	177	118	140.333	1.96782	0.00185258	2.08676	3.05775e-05	1	0.0199782	158	ENSMUSG00000047466	1	1	3418	ENSMUSG00000047466	509	509	158	158	1	18	18	351	351	0.689587	5	5.07852	9.16833	18	77633280	77714010	115	ENSMUSG00000047466	1	1	3418	ENSMUSG00000047466	463	463	115	115	1	23	23	348	348	0.75162	5	3.23956
9630013D21Rik	36	10	-20.3333	-11.1667	0.000316431	-9.31206	-3.61621e-06	1	0.00590213	12	ENSMUSG00000059027	4	1	3142	ENSMUSG00000059027	12	19	12	14	0.857143	1	1	0	5	0.263158	10	0.489524	0.883745	4	109651528	109657853	38	ENSMUSG00000059027	4	0	3142	ENSMUSG00000059027	38	77	38	69	0.550725	0	0	0	8	0.103896	10	2.11448
A330023F24Rik	219	47	-118	-3.05814	0.000385475	-2.6644	-1.9933e-05	1	0.006767	160	ENSMUSG00000096929	4	3	9354	ENSMUSG00000096929	654	754	160	179	0.893855	3	3	494	575	0.762599	16	2.10236	3.79543	1	194976374	195037904	265	ENSMUSG00000096929	4	3	9354	ENSMUSG00000096929	913	1086	265	292	0.907534	0	0	648	794	0.731123	16	3.0057
A330074K22Rik	25	5	16	9	0.0018514	8.92427	3.33056e-06	1	0.0199782	3	ENSMUSG00000097960	1	1	2489	ENSMUSG00000097960	3	11	3	9	0.333333	0	0	0	2	0.181818	3	0.397256	0.717171	8	120204433	120228230	0	ENSMUSG00000097960	1	0	2489	ENSMUSG00000097960	0	33	0	10	0	0	0	0	23	0.69697	3	0.386844
A4galt	275	37	-117	-2.72059	0.00199107	-2.36668	-1.90044e-05	1	0.0209461	117	ENSMUSG00000047878	2	1	2171	ENSMUSG00000047878	431	432	117	117	1	4	4	314	315	0.729167	4	5.92077	10.6889	15	83226725	83251774	332	ENSMUSG00000047878	2	2	2171	ENSMUSG00000047878	895	903	332	332	1	16	16	563	571	0.632337	4	14.7244
A530016L24Rik	459	97	-231	-7.6	1.29621e-08	-6.54683	-3.99167e-05	0.000177944	2.58913e-06	192	ENSMUSG00000043122	1	1	2636	ENSMUSG00000043122	302	302	192	192	1	23	23	110	110	0.364238	5	8.00218	14.4464	12	112489447	112499927	480	ENSMUSG00000043122	1	1	2636	ENSMUSG00000043122	696	696	480	480	1	47	47	216	216	0.310345	5	17.533
A530020G20Rik	78	40	-58.6667	-10.2632	5.75391e-06	-9.44641	-1.09306e-05	0.0789897	0.000330501	79	ENSMUSG00000097124	3	2	3773	ENSMUSG00000097124	89	119	78	105	0.742857	2	3	11	14	0.117647	9	3.05742	5.5196	3	121531618	121536206	73	ENSMUSG00000097124	3	1	3773	ENSMUSG00000097124	79	132	73	106	0.688679	0	0	6	26	0.19697	9	2.70508
A730036I17Rik	37	27	26.6667	6.33333	0.00354858	6.47383	5.58918e-06	1	0.0308127	13	ENSMUSG00000056738	3	1	3614	ENSMUSG00000056738	13	27	13	15	0.866667	6	6	0	12	0.444444	9	0.45599	0.823205	2	129218968	129235604	0	ENSMUSG00000056738	3	0	3614	ENSMUSG00000056738	0	0	0	0	#DIV/0!	0	0	0	0	#DIV/0!	9	0
A930018M24Rik	66	40	-51	-7.375	2.55686e-06	-6.79516	-9.48525e-06	0.0351005	0.000188382	46	ENSMUSG00000091089	1	1	1422	ENSMUSG00000091089	72	72	46	46	1	4	4	26	26	0.361111	2	3.55394	6.41598	14	50895941	50897456	70	ENSMUSG00000091089	1	1	1422	ENSMUSG00000091089	81	81	70	70	1	0	0	11	11	0.135802	2	4.73979
Aacs	1442	147	-629.333	-5.50597	2.3762e-05	-4.63387	-0.00010436	0.326204	0.000921555	472	ENSMUSG00000029482	6	2	3854	ENSMUSG00000029482	608	608	472	472	1	157	157	136	136	0.223684	28	13.455	24.2904	5	125475813	125517410	1560	ENSMUSG00000029482	6	3	3854	ENSMUSG00000029482	2005	2005	1560	1560	1	567	567	445	445	0.221945	28	38.9739
Aass	24	1	-12.6667	-39	0.00204955	-24.8419	-2.2594e-06	1	0.021324	1	ENSMUSG00000029695	4	1	3817	ENSMUSG00000029695	5	5	1	1	1	0	0	4	4	0.8	31	0.0287826	0.0519616	6	23072172	23132986	24	ENSMUSG00000029695	4	1	3817	ENSMUSG00000029695	38	38	24	24	1	12	12	14	14	0.368421	31	0.60541
Aatf	76	48	56	2.14286	0.00352855	2.26992	1.21031e-05	1	0.0306776	52	ENSMUSG00000018697	4	1	2869	ENSMUSG00000018697	232	232	52	52	1	23	23	180	180	0.775862	18	1.99125	3.59483	11	84422854	84513522	37	ENSMUSG00000018697	4	0	2869	ENSMUSG00000018697	262	262	37	37	1	22	22	225	225	0.858779	18	1.24174
Aatk	594	72	-304	-5.38462	2.3404e-05	-4.81432	-5.60157e-05	0.321291	0.000919172	636	ENSMUSG00000025375	9	2	7159	ENSMUSG00000025375	728	728	636	636	1	104	104	92	92	0.126374	29	9.76016	17.6202	11	120007312	120047167	350	ENSMUSG00000025375	9	1	7159	ENSMUSG00000025375	429	429	350	350	1	68	68	79	79	0.184149	29	4.70735
Abat	120	7	-75.3333	-3.15238	0.00269635	-2.77785	-1.29593e-05	1	0.0255185	140	ENSMUSG00000057880	7	3	7748	ENSMUSG00000057880	231	232	140	140	1	36	36	91	92	0.396552	28	1.98514	3.5838	16	8513428	8621568	150	ENSMUSG00000057880	7	1	7748	ENSMUSG00000057880	269	273	150	150	1	50	50	119	123	0.450549	28	1.86407
Abca1	1711	383	-913.667	-3.18581	0.0019303	-2.79061	-0.000154339	1	0.0205214	1092	ENSMUSG00000015243	2	1	10363	ENSMUSG00000015243	2143	2158	1092	1092	1	362	362	1051	1066	0.493976	52	11.5768	20.8998	4	53030786	53159895	2105	ENSMUSG00000015243	2	1	10363	ENSMUSG00000015243	3715	3738	2105	2105	1	752	752	1610	1633	0.436865	52	19.5581
Abca3	443	36	-213.667	-2.282	0.0031783	-2.04428	-3.53819e-05	1	0.0284802	351	ENSMUSG00000024130	8	1	8797	ENSMUSG00000024130	523	584	350	398	0.879397	129	130	173	186	0.318493	45	4.97051	8.97333	17	24351949	24410201	567	ENSMUSG00000024130	8	2	8797	ENSMUSG00000024130	838	961	557	649	0.858243	232	242	281	312	0.324662	45	7.10348
Abca6	193	24	-106.667	-5.10256	2.03235e-05	-4.47489	-1.85388e-05	0.279001	0.000826793	139	ENSMUSG00000044749	2	1	5398	ENSMUSG00000044749	216	216	139	139	1	79	79	77	77	0.356481	40	2.82901	5.10725	11	110176819	110251776	212	ENSMUSG00000044749	2	2	5398	ENSMUSG00000044749	348	348	212	212	1	126	126	136	136	0.390805	40	3.7815
Abca8a	1368	188	-693.667	-3.02827	0.00282915	-2.65777	-0.000116148	1	0.0262778	897	ENSMUSG00000041828	8	5	6272	ENSMUSG00000041828	1377	1384	893	897	0.995541	341	345	484	487	0.351879	52	15.7123	28.3656	11	110025633	110095978	1674	ENSMUSG00000041828	8	4	6272	ENSMUSG00000041828	2452	2457	1674	1674	1	612	612	778	783	0.318681	52	25.6986
Abca8b	829	115	-380.333	-3.02664	0.000783821	-2.6107	-6.24089e-05	1	0.010902	403	ENSMUSG00000020620	2	2	7423	ENSMUSG00000020620	730	744	398	403	0.987593	149	154	332	341	0.458333	41	5.96455	10.7679	11	109932189	109995845	991	ENSMUSG00000020620	2	1	7423	ENSMUSG00000020620	1679	1726	983	1005	0.978109	378	386	696	721	0.417729	41	13.0361
Abcb1a	190	83	-142	-4.61017	1.39141e-07	-4.1194	-2.5597e-05	0.00191013	2.01066e-05	201	ENSMUSG00000040584	4	1	5480	ENSMUSG00000040584	308	358	190	233	0.815451	71	82	118	125	0.349162	34	4.67119	8.43297	5	8660076	8748575	222	ENSMUSG00000040584	4	1	5480	ENSMUSG00000040584	290	341	220	260	0.846154	81	83	70	81	0.237537	34	4.56829
Abcb7	331	148	210.667	2.42342	0.00267594	2.4936	4.38872e-05	1	0.0253873	222	ENSMUSG00000031333	2	1	5905	ENSMUSG00000031333	388	390	222	222	1	52	52	166	168	0.430769	18	4.13034	7.45655	X	104280656	104413856	70	ENSMUSG00000031333	2	1	5905	ENSMUSG00000031333	265	267	70	70	1	20	20	195	197	0.737828	18	1.1414
Abcd2	368	75	-220	-2.44737	0.00196183	-2.24029	-3.82044e-05	1	0.0207969	435	ENSMUSG00000055782	1	1	5527	ENSMUSG00000055782	570	571	435	435	1	43	43	135	136	0.238179	10	8.64674	15.6101	15	91145883	91191807	467	ENSMUSG00000055782	1	1	5527	ENSMUSG00000055782	657	657	467	467	1	59	59	190	190	0.289193	10	8.13557
Abce1	335	254	294.333	2.25248	0.000396468	2.45571	6.4825e-05	1	0.00688951	245	ENSMUSG00000058355	4	3	6004	ENSMUSG00000058355	282	284	244	245	0.995918	67	68	38	39	0.137324	24	4.48309	8.09339	8	79683461	79711740	250	ENSMUSG00000058355	4	2	6004	ENSMUSG00000058355	306	308	250	250	1	81	81	56	58	0.188312	24	4.00922
Abcg4	75	5	-30	-19	0.000984225	-14.3323	-4.98377e-06	1	0.0128113	13	ENSMUSG00000032131	10	2	5211	ENSMUSG00000032131	13	13	13	13	1	8	8	0	0	0	33	0.274078	0.494797	9	44273187	44288615	75	ENSMUSG00000032131	10	1	5211	ENSMUSG00000032131	104	104	75	75	1	13	13	29	29	0.278846	33	1.3858
Abhd14b	88	26	-47.3333	-3.67925	0.000704259	-3.31441	-8.31363e-06	1	0.0100709	47	ENSMUSG00000042073	10	1	2671	ENSMUSG00000042073	78	103	47	71	0.661972	12	12	31	32	0.31068	24	2.92036	5.27217	9	106447458	106452923	98	ENSMUSG00000042073	10	1	2671	ENSMUSG00000042073	145	193	98	143	0.685315	17	17	47	50	0.259067	24	5.15493
Abhd15	63	31	-41.6667	-9.33333	2.08979e-06	-8.17507	-7.5506e-06	0.0286886	0.000161172	37	ENSMUSG00000000686	3	1	3035	ENSMUSG00000000686	95	134	37	74	0.5	0	0	58	60	0.447761	6	2.67871	4.83591	11	77515120	77538607	67	ENSMUSG00000000686	3	1	3035	ENSMUSG00000000686	153	220	67	125	0.536	0	0	86	95	0.431818	6	3.96563
Abhd3	27	10	-15.3333	-12.5	0.00253902	-9.97341	-2.74032e-06	1	0.0244258	11	ENSMUSG00000002475	4	1	1962	ENSMUSG00000002475	27	28	11	11	1	3	3	16	17	0.607143	15	0.615951	1.11198	18	10644410	10706771	27	ENSMUSG00000002475	4	0	1962	ENSMUSG00000002475	65	69	27	27	1	2	2	38	42	0.608696	15	1.32503
Abi3bp	5512	534	-2564.67	-8.54314	1.96268e-05	-7.30466	-0.000439957	0.269437	0.000804291	872	ENSMUSG00000035258	4	3	4735	ENSMUSG00000035258	1751	1751	872	872	1	431	431	879	879	0.501999	41	20.2325	36.5259	16	56477845	56690128	5684	ENSMUSG00000035258	4	4	4735	ENSMUSG00000035258	10345	10346	5684	5684	1	3043	3043	4661	4662	0.450609	41	115.583
Ablim3	242	37	-151	-2.46602	0.00222909	-2.3971	-2.93795e-05	1	0.0223528	299	ENSMUSG00000032735	2	2	4560	ENSMUSG00000032735	896	896	299	299	1	90	90	597	597	0.666295	25	7.20375	13.005	18	61799394	61911852	139	ENSMUSG00000032735	2	2	4560	ENSMUSG00000032735	330	330	139	139	1	32	32	191	191	0.578788	25	2.93502
Abtb1	164	20	-83.6667	-2.45087	0.00488183	-2.17296	-1.3881e-05	1	0.0382085	138	ENSMUSG00000030083	12	3	4862	ENSMUSG00000030083	150	150	138	138	1	30	30	12	12	0.08	41	3.11829	5.62949	6	88835913	88841984	213	ENSMUSG00000030083	12	2	4862	ENSMUSG00000030083	222	222	213	213	1	47	47	9	9	0.0405405	41	4.21818
Acaa1b	59	6	-25.3333	-20	0.000269056	-15.4412	-4.27751e-06	1	0.00521393	13	ENSMUSG00000010651	2	1	1962	ENSMUSG00000010651	15	19	11	15	0.733333	7	9	4	4	0.210526	14	0.839933	1.51634	9	119148022	119157093	60	ENSMUSG00000010651	2	1	1962	ENSMUSG00000010651	63	71	59	66	0.893939	8	9	4	5	0.0704225	14	3.23896
Acan	1212	17	-408	-24.0943	0.000163257	-18.6665	-6.42591e-05	1	0.00366208	9	ENSMUSG00000030607	2	1	7469	ENSMUSG00000030607	17	17	9	9	1	3	3	8	8	0.470588	20	0.132383	0.238993	7	79053482	79115099	1221	ENSMUSG00000030607	2	1	7469	ENSMUSG00000030607	1414	1414	1221	1221	1	189	189	193	193	0.136492	20	15.7403
Acat2	287	36	-124	-6.3913	7.01852e-06	-5.46349	-2.08842e-05	0.0963502	0.00037345	61	ENSMUSG00000023832	3	1	2544	ENSMUSG00000023832	74	94	55	70	0.785714	16	22	19	24	0.255319	14	3.02297	5.4574	17	12942889	12960747	302	ENSMUSG00000023832	3	1	2544	ENSMUSG00000023832	275	470	231	407	0.567568	52	123	44	63	0.134043	14	15.4042
Acat3	23	6	-12	-13	0.00286906	-10.2053	-2.12009e-06	1	0.0265587	9	ENSMUSG00000062480	3	0	2345	ENSMUSG00000062480	12	44	5	31	0.16129	5	9	7	13	0.295455	14	1.45235	2.62195	17	12923832	12940402	23	ENSMUSG00000062480	3	1	2345	ENSMUSG00000062480	39	89	17	64	0.265625	5	11	22	25	0.280899	14	2.62783
Acbd4	259	67	-156	-4.09934	1.21278e-06	-3.66325	-2.76203e-05	0.0166491	0.000108952	117	ENSMUSG00000056938	16	4	2937	ENSMUSG00000056938	193	193	117	117	1	27	27	76	76	0.393782	45	4.37657	7.90109	11	103101681	103112200	301	ENSMUSG00000056938	16	5	2937	ENSMUSG00000056938	529	529	301	301	1	74	74	228	228	0.431002	45	9.86787
Acer2	137	82	-98.6667	-3.34921	9.95555e-05	-3.16095	-1.8599e-05	1	0.00255936	167	ENSMUSG00000038007	4	2	7159	ENSMUSG00000038007	361	363	167	167	1	18	18	194	196	0.539945	10	2.56281	4.62668	4	86874395	86934822	115	ENSMUSG00000038007	4	1	7159	ENSMUSG00000038007	252	252	115	115	1	0	0	137	137	0.543651	10	1.5467
Ache	143	47	81.3333	3.90476	0.00291729	3.84301	1.63511e-05	1	0.0268422	21	ENSMUSG00000023328	9	1	4623	ENSMUSG00000023328	21	24	21	21	1	0	0	0	3	0.125	19	0.499054	0.900949	5	137287518	137294466	6	ENSMUSG00000023328	9	0	4623	ENSMUSG00000023328	6	6	6	6	1	0	0	0	0	0	19	0.124965
Ackr2	145	20	-65	-5.23913	0.000556533	-4.4132	-1.10041e-05	1	0.00870168	39	ENSMUSG00000044534	4	2	3127	ENSMUSG00000044534	46	46	39	39	1	5	5	7	7	0.152174	10	1.37022	2.47367	9	121898354	121911074	151	ENSMUSG00000044534	4	1	3127	ENSMUSG00000044534	197	197	151	151	1	12	12	46	46	0.233503	10	4.64954
Ackr3	672	22	-249	-2.93523	0.00510635	-2.45674	-3.87967e-05	1	0.0393582	198	ENSMUSG00000044337	2	2	3348	ENSMUSG00000044337	300	300	198	198	1	2	2	102	102	0.34	5	6.49729	11.7296	1	90203979	90216751	773	ENSMUSG00000044337	2	2	3348	ENSMUSG00000044337	1134	1134	773	773	1	5	5	361	361	0.318342	5	22.2308
Acot11	95	22	-49	-2.88462	0.00515396	-2.56454	-8.36748e-06	1	0.0395492	44	ENSMUSG00000034853	7	2	6056	ENSMUSG00000034853	132	202	44	114	0.385965	24	24	88	88	0.435644	28	2.0681	3.73357	4	106744554	106804998	116	ENSMUSG00000034853	7	1	6056	ENSMUSG00000034853	435	583	116	264	0.439394	55	55	319	319	0.54717	28	4.19739
Acot9	190	113	140.333	2.19943	0.000230683	2.34011	3.02619e-05	1	0.00467772	123	ENSMUSG00000025287	4	1	2273	ENSMUSG00000025287	246	261	121	136	0.889706	82	84	125	125	0.478927	21	6.57343	11.8671	X	155262442	155297654	100	ENSMUSG00000025287	4	1	2273	ENSMUSG00000025287	214	219	95	100	0.95	53	58	119	119	0.543379	21	4.23605
Acp1	145	52	96.6667	1.97973	0.000623276	2.13574	2.11365e-05	1	0.00931048	88	ENSMUSG00000044573	2	2	3221	ENSMUSG00000044573	105	184	62	141	0.439716	4	30	43	43	0.233696	7	4.80929	8.68227	12	30893325	30911612	113	ENSMUSG00000044573	2	2	3221	ENSMUSG00000044573	148	196	97	145	0.668966	15	31	51	51	0.260204	7	4.33449
Acp5	254	34	-121.667	-7.88679	5.9196e-06	-6.80314	-2.08582e-05	0.0812643	0.000337196	110	ENSMUSG00000001348	6	2	2030	ENSMUSG00000001348	106	220	106	209	0.507177	42	46	0	11	0.05	14	11.311	20.42	9	22126726	22135711	263	ENSMUSG00000001348	6	3	2030	ENSMUSG00000001348	256	597	256	567	0.451499	105	112	0	30	0.0502513	14	26.8935
Acsm3	122	6	-45	-20.2857	0.00486348	-15.9361	-7.29213e-06	1	0.0381313	20	ENSMUSG00000030935	8	0	4936	ENSMUSG00000030935	21	22	20	20	1	7	7	1	2	0.0909091	31	0.445151	0.803637	7	119760922	119787513	122	ENSMUSG00000030935	8	1	4936	ENSMUSG00000030935	134	195	122	166	0.73494	38	38	12	29	0.148718	31	3.23813
Acsm5	34	15	-23.3333	-4.18182	0.00357017	-3.73314	-4.19437e-06	1	0.0309151	30	ENSMUSG00000030972	7	0	3799	ENSMUSG00000030972	47	47	30	30	1	16	16	17	17	0.361702	35	0.86757	1.56624	7	119519462	119545551	39	ENSMUSG00000030972	7	1	3799	ENSMUSG00000030972	74	74	39	39	1	9	9	35	35	0.472973	35	0.988453
Acss2	259	81	-156	-2.00214	0.00633624	-1.83503	-2.65641e-05	1	0.0456669	235	ENSMUSG00000027605	10	6	10163	ENSMUSG00000027605	297	448	235	255	0.921569	97	97	62	193	0.430804	38	2.75658	4.97649	2	155517947	155585724	387	ENSMUSG00000027605	10	3	10163	ENSMUSG00000027605	480	616	387	408	0.948529	146	146	93	208	0.337662	38	3.86544
Acss3	172	55	-118	-5.02273	6.82772e-06	-4.55963	-2.12691e-05	0.0937309	0.000368334	177	ENSMUSG00000035948	3	3	4549	ENSMUSG00000035948	468	472	177	177	1	63	63	291	295	0.625	19	4.27474	7.71725	10	106936163	107123668	190	ENSMUSG00000035948	3	3	4549	ENSMUSG00000035948	625	632	190	190	1	78	78	435	442	0.699367	19	4.0216
Actr1b	2337	1872	1947.33	3.88922	0.000150934	4.06439	0.000406041	1	0.00345909	617	ENSMUSG00000037351	7	3	4274	ENSMUSG00000037351	688	690	617	617	1	147	147	71	73	0.105797	24	15.86	28.6323	1	36698113	36714422	479	ENSMUSG00000037351	7	2	4274	ENSMUSG00000037351	570	570	479	479	1	80	80	91	91	0.159649	24	10.791
Acvr1c	332	36	-194	-5.9322	4.49077e-06	-5.27184	-3.4128e-05	0.0616493	0.000280224	277	ENSMUSG00000026834	5	1	9292	ENSMUSG00000026834	445	472	277	277	1	22	22	168	195	0.413136	15	3.27509	5.91256	2	58267452	58357895	356	ENSMUSG00000026834	5	2	9292	ENSMUSG00000026834	613	637	356	356	1	46	46	257	281	0.44113	15	3.68894
Adam12	107	26	59.3333	1.89447	0.00403197	2.08281	1.333e-05	1	0.0337094	74	ENSMUSG00000054555	6	2	9628	ENSMUSG00000054555	213	219	74	74	1	17	17	139	145	0.6621	34	0.8444	1.52441	7	133883198	134232146	86	ENSMUSG00000054555	6	1	9628	ENSMUSG00000054555	419	431	86	86	1	8	8	333	345	0.800464	34	0.860049
Adam22	317	78	-158.333	-5.05983	1.13739e-06	-4.38885	-2.72524e-05	0.015614	0.000104093	133	ENSMUSG00000040537	23	0	12231	ENSMUSG00000040537	336	357	133	133	1	48	48	203	224	0.627451	51	1.19465	2.15672	5	8072351	8368160	341	ENSMUSG00000040537	23	1	12231	ENSMUSG00000040537	678	683	341	341	1	83	83	337	342	0.500732	51	2.68444
Adam23	150	89	-110.333	-3.48872	1.15931e-05	-3.29148	-2.08741e-05	0.15915	0.000543175	144	ENSMUSG00000025964	10	2	11121	ENSMUSG00000025964	285	285	144	144	1	42	42	141	141	0.494737	42	1.42256	2.56817	1	63445890	63596276	130	ENSMUSG00000025964	10	0	11121	ENSMUSG00000025964	214	214	130	130	1	38	38	84	84	0.392523	42	1.12554
Adam33	286	21	-133	-7.54098	4.68156e-06	-6.34901	-2.24979e-05	0.0642685	0.000286913	119	ENSMUSG00000027318	13	3	5394	ENSMUSG00000027318	144	144	119	119	1	39	39	25	25	0.173611	53	2.42375	4.37563	2	131050590	131063814	301	ENSMUSG00000027318	13	4	5394	ENSMUSG00000027318	449	449	301	301	1	107	107	148	148	0.329621	53	5.37299
Adamts1	1797	1107	1326.67	3.15952	0.00295778	3.25579	0.00027755	1	0.0271239	671	ENSMUSG00000022893	3	2	5302	ENSMUSG00000022893	743	743	671	671	1	61	61	72	72	0.0969044	13	13.9039	25.1008	16	85793826	85803113	294	ENSMUSG00000022893	3	1	5302	ENSMUSG00000022893	331	331	294	294	1	31	31	37	37	0.111782	13	5.3391
Adamts10	788	198	-397.667	-5.50189	4.27094e-08	-4.78025	-6.84205e-05	0.000586314	7.61447e-06	324	ENSMUSG00000024299	12	3	5453	ENSMUSG00000024299	567	567	324	324	1	115	115	243	243	0.428571	49	6.52773	11.7846	17	33524203	33553782	855	ENSMUSG00000024299	12	3	5453	ENSMUSG00000024299	1305	1305	855	855	1	254	254	450	450	0.344828	49	15.097
Adamts12	314	73	-179.667	-2.9319	0.000116692	-2.62114	-3.0856e-05	1	0.00287088	276	ENSMUSG00000047497	1	1	6234	ENSMUSG00000047497	673	673	276	276	1	64	64	397	397	0.589896	24	4.86401	8.78107	15	11064789	11346867	390	ENSMUSG00000047497	1	1	6234	ENSMUSG00000047497	1019	1028	390	390	1	90	90	629	638	0.620623	24	6.02363
Adamts2	2343	386	-1067.33	-4.07294	0.000655149	-3.47774	-0.000177557	1	0.00962347	732	ENSMUSG00000036545	4	2	9336	ENSMUSG00000036545	1110	1129	732	735	0.995918	179	179	378	394	0.348981	28	8.64926	15.6146	11	50602083	50807573	2658	ENSMUSG00000036545	4	2	9336	ENSMUSG00000036545	3842	3884	2658	2677	0.992903	804	804	1184	1207	0.310762	28	27.6088
Adamts4	108	50	72	9.64	4.51302e-07	10.397	1.52898e-05	0.00619547	4.91704e-05	17	ENSMUSG00000006403	2	1	4810	ENSMUSG00000006403	21	25	17	21	0.809524	7	7	4	4	0.16	10	0.479652	0.865923	1	171250420	171260637	5	ENSMUSG00000006403	2	1	4810	ENSMUSG00000006403	21	25	5	9	0.555556	0	0	16	16	0.64	10	0.18016
Adamts8	292	18	-117.667	-3.94167	0.0048637	-3.89581	-2.42782e-05	1	0.0381313	131	ENSMUSG00000031994	2	1	4613	ENSMUSG00000031994	140	200	131	190	0.689474	22	22	9	10	0.05	11	4.52504	8.16912	9	30942561	30963838	25	ENSMUSG00000031994	2	1	4613	ENSMUSG00000031994	25	34	25	34	0.735294	0	0	0	0	0	11	0.70967
Adamts9	653	204	392.667	2.59621	0.00386515	2.75202	8.5141e-05	1	0.0328101	301	ENSMUSG00000030022	5	2	12527	ENSMUSG00000030022	601	741	301	323	0.931889	98	98	300	418	0.564103	47	2.83275	5.114	6	92772698	92943492	146	ENSMUSG00000030022	5	2	12527	ENSMUSG00000030022	319	467	146	187	0.780749	67	67	173	280	0.599572	47	1.43733
Adamtsl1	439	72	-207	-3.26642	9.07058e-05	-2.82601	-3.44997e-05	1	0.00239463	215	ENSMUSG00000066113	12	5	12767	ENSMUSG00000066113	470	488	215	215	1	52	52	255	273	0.559426	50	1.85013	3.34006	4	85514171	86428385	509	ENSMUSG00000066113	12	2	12767	ENSMUSG00000066113	1495	1580	509	509	1	66	66	986	1071	0.677848	50	3.83875
Adamtsl2	185	17	-85.6667	-8.34286	1.89258e-05	-7.08586	-1.47138e-05	0.259814	0.000784936	27	ENSMUSG00000036040	5	2	7993	ENSMUSG00000036040	38	38	27	27	1	5	5	11	11	0.289474	26	0.371113	0.669976	2	27079378	27108981	192	ENSMUSG00000036040	5	2	7993	ENSMUSG00000036040	253	253	192	192	1	38	38	61	61	0.241107	26	2.31288
Adamtsl3	996	319	-526.333	-4.29645	1.1122e-05	-3.7782	-9.12308e-05	0.152683	0.000530433	484	ENSMUSG00000070469	5	2	7744	ENSMUSG00000070469	1024	1031	484	484	1	163	163	540	547	0.530553	40	6.86645	12.3961	7	82335693	82614450	1094	ENSMUSG00000070469	5	2	7744	ENSMUSG00000070469	2382	2391	1094	1094	1	316	316	1288	1297	0.542451	40	13.6023
Adamtsl5	742	462	585.667	3.11687	5.63658e-05	3.39825	0.000124608	0.77379	0.0016895	294	ENSMUSG00000043822	7	2	4722	ENSMUSG00000043822	393	393	294	294	1	70	70	99	99	0.251908	26	6.84028	12.3488	10	80339109	80348412	319	ENSMUSG00000043822	7	1	4722	ENSMUSG00000043822	472	472	319	319	1	109	109	153	153	0.324153	26	6.50467
Adarb1	2014	394	-929.667	-3.59442	0.00131546	-3.08863	-0.000154283	1	0.0157856	756	ENSMUSG00000020262	13	2	11272	ENSMUSG00000020262	1440	1446	756	756	1	38	38	684	690	0.477178	33	7.3684	13.3023	10	77290725	77418270	2336	ENSMUSG00000020262	13	1	11272	ENSMUSG00000020262	4527	4548	2336	2336	1	191	191	2191	2212	0.486368	33	19.9541
Adck1	105	50	71.3333	2.31288	0.00305746	2.40624	1.5046e-05	1	0.0277598	71	ENSMUSG00000021044	2	1	2330	ENSMUSG00000021044	248	250	71	71	1	29	29	177	179	0.716	13	3.34776	6.04376	12	88360553	88461719	31	ENSMUSG00000021044	2	0	2330	ENSMUSG00000021044	245	245	31	31	1	13	13	214	214	0.873469	13	1.28105
Adcy3	212	32	-111	-3.04294	0.000249956	-2.73039	-1.91693e-05	1	0.00493017	87	ENSMUSG00000020654	8	0	6246	ENSMUSG00000020654	129	173	87	99	0.878788	17	17	42	74	0.427746	35	1.74135	3.14368	12	4133102	4213525	254	ENSMUSG00000020654	8	1	6246	ENSMUSG00000020654	337	445	254	285	0.891228	63	63	83	160	0.359551	35	4.39343
Adcy5	759	107	-397.333	-3.28352	0.00222768	-3.03066	-7.09674e-05	1	0.0223528	846	ENSMUSG00000022840	1	1	7007	ENSMUSG00000022840	1512	1513	846	846	1	134	134	666	667	0.440846	21	13.2645	23.9466	16	35154876	35305737	683	ENSMUSG00000022840	1	1	7007	ENSMUSG00000022840	1215	1215	683	683	1	76	76	532	532	0.43786	21	9.38533
Adgrg2	154	22	-67	-6.91176	6.88996e-05	-5.84822	-1.13027e-05	0.945854	0.00194321	32	ENSMUSG00000031298	9	1	5278	ENSMUSG00000031298	54	71	32	47	0.680851	20	20	22	24	0.338028	37	0.97832	1.76617	X	160390689	160498070	162	ENSMUSG00000031298	9	2	5278	ENSMUSG00000031298	356	425	162	206	0.786408	46	46	194	219	0.515294	37	3.75802
Adgrg6	85	19	-52.3333	-2.86905	0.00192789	-2.58633	-9.1057e-06	1	0.0205163	84	ENSMUSG00000039116	4	3	11748	ENSMUSG00000039116	185	186	84	84	1	18	18	101	102	0.548387	32	0.785539	1.41814	10	14402582	14545179	108	ENSMUSG00000039116	4	2	11748	ENSMUSG00000039116	215	221	108	108	1	28	28	107	113	0.511312	32	0.885158
Adh1	186	119	-143	-2.70916	3.71472e-05	-2.5303	-2.616e-05	0.509957	0.00125325	255	ENSMUSG00000074207	4	2	2233	ENSMUSG00000074207	273	340	255	281	0.907473	100	100	18	59	0.173529	16	13.8252	24.9587	3	138260990	138290698	220	ENSMUSG00000074207	4	1	2233	ENSMUSG00000074207	216	277	213	265	0.803774	95	102	3	12	0.0433213	16	11.4266
Adhfe1	125	51	-88	-2.92701	0.000358247	-2.66171	-1.55863e-05	1	0.00644563	150	ENSMUSG00000025911	5	1	3780	ENSMUSG00000025911	280	396	150	194	0.773196	76	76	130	202	0.510101	24	5.63848	10.1792	1	9547947	9580673	161	ENSMUSG00000025911	5	0	3780	ENSMUSG00000025911	294	379	161	192	0.838542	70	70	133	187	0.493404	24	4.89069
Adig	125	61	-79.6667	-6.82927	8.97067e-07	-6.11178	-1.43966e-05	0.0123149	8.61184e-05	71	ENSMUSG00000044405	3	3	810	ENSMUSG00000044405	91	91	71	71	1	17	17	20	20	0.21978	7	9.62999	17.3851	2	158502611	158508198	132	ENSMUSG00000044405	3	1	810	ENSMUSG00000044405	227	227	132	132	1	6	6	95	95	0.418502	7	15.691
Adipoq	1803	224	-893.667	-5.03158	9.2114e-05	-4.35712	-0.000151976	1	0.00242249	957	ENSMUSG00000022878	2	1	1381	ENSMUSG00000022878	1029	1029	957	957	1	217	217	72	72	0.0699708	5	76.1326	137.443	16	23146535	23158028	1979	ENSMUSG00000022878	2	1	1381	ENSMUSG00000022878	2120	2120	1979	1979	1	462	462	141	141	0.0665094	5	137.979
Adra2c	66	10	-45.3333	-10.0667	3.07528e-05	-9.22085	-8.41852e-06	0.422174	0.00111392	17	ENSMUSG00000045318	1	1	3445	ENSMUSG00000045318	17	17	17	17	1	0	0	0	0	0	1	0.542141	0.978734	5	35278318	35281763	67	ENSMUSG00000045318	1	1	3445	ENSMUSG00000045318	67	67	67	67	1	0	0	0	0	0	1	1.87261
Adrb3	158	1	-56.6667	-43.5	0.000328829	-31.7865	-9.10621e-06	1	0.00604305	16	ENSMUSG00000031489	5	1	3376	ENSMUSG00000031489	17	18	16	16	1	0	0	1	2	0.111111	15	0.520679	0.939988	8	27225775	27250616	158	ENSMUSG00000031489	5	2	3376	ENSMUSG00000031489	184	188	158	158	1	12	12	26	30	0.159574	15	4.50625
Adrm1	360	226	251	2.23645	0.00291539	2.32704	5.30747e-05	1	0.0268422	187	ENSMUSG00000039041	7	4	3828	ENSMUSG00000039041	116	373	105	362	0.290055	8	90	11	11	0.0294906	23	10.3894	18.7561	2	180171484	180176286	137	ENSMUSG00000039041	7	1	3828	ENSMUSG00000039041	58	225	56	223	0.251121	5	86	2	2	0.00888889	23	5.60911
Aen	322	168	227.333	3.50735	4.37206e-06	3.63405	4.72312e-05	0.0600197	0.000276523	111	ENSMUSG00000030609	9	2	5801	ENSMUSG00000030609	172	206	111	142	0.78169	17	17	61	64	0.31068	21	2.68929	4.85501	7	78895853	78911209	50	ENSMUSG00000030609	9	2	5801	ENSMUSG00000030609	107	128	50	70	0.714286	18	18	57	58	0.453125	21	1.16187
Afap1	511	160	-279.667	-2.55083	0.000533092	-2.28772	-4.74394e-05	1	0.00848989	386	ENSMUSG00000029094	4	2	8811	ENSMUSG00000029094	908	909	386	386	1	55	55	522	523	0.575358	23	4.81298	8.68895	5	35893318	36003923	665	ENSMUSG00000029094	4	2	8811	ENSMUSG00000029094	1377	1377	665	665	1	136	136	712	712	0.517066	23	7.26703
Aff3	1205	144	-489.333	-8.02392	7.84606e-06	-6.63282	-8.09694e-05	0.107711	0.000405689	225	ENSMUSG00000037138	6	1	6654	ENSMUSG00000037138	746	796	225	225	1	64	64	521	571	0.717337	33	3.71494	6.70664	1	38177325	38664955	1233	ENSMUSG00000037138	6	2	6654	ENSMUSG00000037138	3059	3158	1233	1233	1	200	200	1826	1925	0.609563	33	17.8419
Agmo	100	31	-59.3333	-4.12281	0.000560336	-3.75024	-1.05782e-05	1	0.00874124	81	ENSMUSG00000050103	5	3	6285	ENSMUSG00000050103	780	786	81	81	1	17	17	699	705	0.896947	22	1.4159	2.55614	12	37241640	37582202	108	ENSMUSG00000050103	5	2	6285	ENSMUSG00000050103	1265	1289	108	108	1	47	47	1157	1181	0.916214	22	1.65455
Agpat2	191	47	-94.6667	-4.50617	2.10969e-05	-4.00687	-1.64238e-05	0.289618	0.000849319	81	ENSMUSG00000026922	5	0	2130	ENSMUSG00000026922	80	309	80	177	0.451977	43	44	0	132	0.427184	13	9.12948	16.4816	2	26593056	26604417	205	ENSMUSG00000026922	5	0	2130	ENSMUSG00000026922	205	624	205	443	0.462754	116	116	0	181	0.290064	13	20.0256
Agpat5	144	74	98.3333	2.43204	4.48867e-05	2.6648	2.14227e-05	0.616204	0.00142971	78	ENSMUSG00000031467	2	1	10783	ENSMUSG00000031467	143	156	78	78	1	14	14	65	78	0.5	11	0.794708	1.4347	8	18846276	18891361	81	ENSMUSG00000031467	2	1	10783	ENSMUSG00000031467	149	157	81	82	0.987805	22	22	68	75	0.477707	11	0.732209
Agrp	18	10	13.3333	14.3333	0.00117339	13.6334	2.79828e-06	1	0.0144931	0	ENSMUSG00000005705	3	0	1013	ENSMUSG00000005705	88	145	0	3	0	0	0	88	142	0.97931	9	0.32536	0.587377	8	105566697	105637393	0	ENSMUSG00000005705	3	0	1013	ENSMUSG00000005705	118	118	0	0	#DIV/0!	0	0	118	118	1	9	0
Agt	515	298	388.667	16.7568	1.83615e-11	17.3429	8.15759e-05	2.52066e-07	1.57541e-08	43	ENSMUSG00000031980	1	1	1891	ENSMUSG00000031980	48	48	43	43	1	4	4	5	5	0.104167	5	2.49821	4.51006	8	124556533	124569706	4	ENSMUSG00000031980	1	1	1891	ENSMUSG00000031980	4	4	4	4	1	1	1	0	0	0	5	0.203671
Agtr1a	78	15	-37.3333	-3.38298	0.00629432	-2.92851	-6.29716e-06	1	0.0456495	32	ENSMUSG00000049115	2	1	2467	ENSMUSG00000049115	79	85	32	32	1	6	6	47	53	0.623529	4	1.42506	2.57268	13	30336440	30382867	90	ENSMUSG00000049115	2	1	2467	ENSMUSG00000049115	159	162	90	90	1	6	6	69	72	0.444444	4	3.51264
Ahr	117	55	-78	-2.28571	0.00376384	-2.11728	-1.40153e-05	1	0.032133	172	ENSMUSG00000019256	3	2	6163	ENSMUSG00000019256	279	279	172	172	1	27	27	107	107	0.383513	15	3.06612	5.5353	12	35497973	35535038	126	ENSMUSG00000019256	3	1	6163	ENSMUSG00000019256	237	237	126	126	1	30	30	111	111	0.468354	15	1.96852
Ahsa1	542	280	391	2.51746	0.000706815	2.71134	8.36328e-05	1	0.0100969	214	ENSMUSG00000021037	1	1	1347	ENSMUSG00000021037	238	241	214	214	1	70	70	24	27	0.112033	9	17.4541	31.5102	12	87266745	87273997	283	ENSMUSG00000021037	1	1	1347	ENSMUSG00000021037	327	327	283	283	1	95	95	44	44	0.134557	9	20.2292
AI506816	723	602	566.333	3.27443	7.97975e-05	3.78544	0.000123111	1	0.00218219	144	ENSMUSG00000105987	4	2	3705	ENSMUSG00000105987	231	250	144	159	0.90566	13	13	87	91	0.364	11	4.71478	8.51165	5	23698295	23712667	451	ENSMUSG00000105987	4	1	3705	ENSMUSG00000105987	528	609	451	504	0.894841	69	69	77	105	0.172414	11	13.0979
Aifm2	237	86	-166.667	-2.20192	0.00144508	-2.03218	-2.91701e-05	1	0.0168548	344	ENSMUSG00000020085	7	5	4121	ENSMUSG00000020085	479	482	344	347	0.991354	81	81	135	135	0.280083	21	9.2508	16.7006	10	61715262	61739260	343	ENSMUSG00000020085	7	2	4121	ENSMUSG00000020085	475	477	343	345	0.994203	108	108	132	132	0.27673	21	8.06078
Aimp2	289	166	224	5.73239	1.07923e-06	5.90255	4.68205e-05	0.0148156	0.000100105	69	ENSMUSG00000029610	4	3	1654	ENSMUSG00000029610	91	129	69	107	0.64486	21	21	22	22	0.170543	9	7.10723	12.8308	5	143902703	143909847	13	ENSMUSG00000029610	4	1	1654	ENSMUSG00000029610	25	25	13	13	1	8	8	12	12	0.48	9	0.756778
Ak6	96	51	64.6667	1.80165	0.00601581	1.92838	1.43381e-05	1	0.0444006	80	ENSMUSG00000078941	5	2	2769	ENSMUSG00000078941	103	213	71	176	0.403409	21	30	32	37	0.173709	13	6.983	12.6065	13	100650978	100666359	77	ENSMUSG00000078941	5	1	2769	ENSMUSG00000078941	105	155	68	110	0.618182	22	31	37	45	0.290323	13	3.82499
Akap2	72	38	49.6667	3.19118	0.00175403	3.34821	1.05541e-05	1	0.0193259	35	ENSMUSG00000038729	9	1	8163	ENSMUSG00000038729	34	1128	34	689	0.0493469	12	13	0	439	0.389184	16	9.27303	16.7407	4	57717656	57896984	10	ENSMUSG00000038729	9	0	8163	ENSMUSG00000038729	10	510	10	313	0.0319489	2	2	0	197	0.386275	16	3.69195
Akt3	409	24	-197.333	-2.46173	0.00310439	-2.15271	-3.19971e-05	1	0.0280007	305	ENSMUSG00000019699	4	1	5124	ENSMUSG00000019699	1144	1196	305	305	1	44	44	839	891	0.744983	20	6.53948	11.8058	1	177020072	177258203	538	ENSMUSG00000019699	4	1	5124	ENSMUSG00000019699	1908	1945	538	538	1	92	92	1370	1407	0.723393	20	10.1096
Aldh1a2	146	93	104	3.73684	8.46543e-07	4.28198	2.2644e-05	0.0116213	8.24828e-05	34	ENSMUSG00000013584	1	1	2264	ENSMUSG00000013584	59	59	34	34	1	10	10	25	25	0.423729	14	1.64989	2.97857	9	71215788	71296243	62	ENSMUSG00000013584	1	1	2264	ENSMUSG00000013584	78	78	62	62	1	20	20	16	16	0.205128	14	2.63679
Aldh1a3	246	13	-95	-6.37736	0.000231386	-5.343	-1.55509e-05	1	0.00468505	51	ENSMUSG00000015134	5	2	4617	ENSMUSG00000015134	86	86	51	51	1	12	12	35	35	0.406977	21	1.21356	2.19086	7	66390889	66427517	256	ENSMUSG00000015134	5	3	4617	ENSMUSG00000015134	392	392	256	256	1	47	47	136	136	0.346939	21	5.33877
Aldh1a7	31	13	-22.3333	-4.72222	0.00425592	-4.23395	-4.07947e-06	1	0.0348807	34	ENSMUSG00000024747	1	1	2066	ENSMUSG00000024747	38	38	34	34	1	15	15	4	4	0.105263	13	1.80801	3.26403	19	20692952	20727562	32	ENSMUSG00000024747	1	1	2066	ENSMUSG00000024747	41	41	32	32	1	10	10	9	9	0.219512	13	1.49135
Aldh1l1	295	76	-165	-4.27815	3.47092e-05	-3.81484	-2.88665e-05	0.476488	0.0012063	213	ENSMUSG00000030088	7	2	4516	ENSMUSG00000030088	387	519	213	228	0.934211	109	109	174	291	0.560694	39	5.54668	10.0135	6	90486426	90600203	324	ENSMUSG00000030088	7	1	4516	ENSMUSG00000030088	508	543	324	331	0.978852	160	160	184	212	0.390424	39	7.05724
Aldh3a1	245	6	-89	-20.0714	0.000154892	-15.9792	-1.43409e-05	1	0.00353215	30	ENSMUSG00000019102	3	1	1942	ENSMUSG00000019102	32	32	30	30	1	12	12	2	2	0.0625	15	1.69717	3.06392	11	61207536	61218421	247	ENSMUSG00000019102	3	2	1942	ENSMUSG00000019102	284	284	247	247	1	84	84	37	37	0.130282	15	12.2464
Aldh3b2	63	1	-26.6667	-9.88889	0.00381874	-7.92742	-4.44955e-06	1	0.0324944	20	ENSMUSG00000075296	1	1	2141	ENSMUSG00000075296	17	20	17	20	0.85	3	6	0	0	0	10	1.02628	1.85276	19	3972327	3981645	65	ENSMUSG00000075296	1	1	2141	ENSMUSG00000075296	83	89	60	66	0.909091	11	16	23	23	0.258427	10	2.96816
Alg3	51	26	36.3333	6.45	5.60764e-05	6.67601	7.42265e-06	0.769817	0.0016895	12	ENSMUSG00000033809	4	1	1451	ENSMUSG00000033809	18	18	12	12	1	2	2	6	6	0.333333	14	0.908586	1.64028	16	20605450	20610768	4	ENSMUSG00000033809	4	0	1451	ENSMUSG00000033809	11	11	4	4	1	0	0	7	7	0.636364	14	0.265432
Alkbh3	128	69	95.6667	2.47179	2.74553e-05	2.66965	2.05379e-05	0.376907	0.0010298	64	ENSMUSG00000040174	11	6	3159	ENSMUSG00000040174	177	276	64	75	0.853333	35	35	113	201	0.728261	30	2.60834	4.70887	2	93980549	94010807	71	ENSMUSG00000040174	11	3	3159	ENSMUSG00000040174	208	337	71	84	0.845238	35	35	137	253	0.750742	30	2.5603
Alpk2	2543	1483	1886.67	7.94479	0.00667476	7.96313	0.000393355	1	0.0474036	392	ENSMUSG00000032845	3	1	7782	ENSMUSG00000032845	981	984	392	392	1	20	20	589	592	0.601626	17	5.5341	9.99079	18	65265528	65393888	1	ENSMUSG00000032845	3	0	7782	ENSMUSG00000032845	26	26	1	1	1	0	0	25	25	0.961538	17	0.0123728
Amigo2	146	32	-85.3333	-2.7415	0.00107804	-2.53273	-1.5418e-05	1	0.0137031	190	ENSMUSG00000048218	1	1	2871	ENSMUSG00000048218	210	210	190	190	1	0	0	20	20	0.0952381	2	7.27064	13.1258	15	97244073	97247287	132	ENSMUSG00000048218	1	1	2871	ENSMUSG00000048218	137	143	132	138	0.956522	2	2	5	5	0.034965	2	4.62814
Ampd3	388	271	298	2.64641	9.78037e-05	2.84396	6.44579e-05	1	0.00253375	229	ENSMUSG00000005686	8	3	5627	ENSMUSG00000005686	441	579	229	318	0.720126	89	89	212	261	0.450777	28	6.20873	11.2087	7	110768205	110812405	148	ENSMUSG00000005686	8	4	5627	ENSMUSG00000005686	314	431	148	214	0.691589	62	62	166	217	0.50348	28	3.66183
Angpt1	133	10	-80	-2.6	0.00630553	-2.48692	-1.54717e-05	1	0.0456495	155	ENSMUSG00000022309	1	1	4256	ENSMUSG00000022309	658	680	155	168	0.922619	17	17	503	512	0.752941	9	4.33671	7.82911	15	42424726	42676977	66	ENSMUSG00000022309	1	1	4256	ENSMUSG00000022309	509	518	66	74	0.891892	0	0	443	444	0.857143	9	1.67414
Angptl7	14639	502	-6183	-9.25501	0.000530245	-7.77141	-0.00104266	1	0.00845436	1204	ENSMUSG00000028989	1	1	2157	ENSMUSG00000028989	1190	3534	1190	3422	0.34775	438	452	0	112	0.0316921	5	174.294	314.655	4	148495182	148500460	14790	ENSMUSG00000028989	1	1	2157	ENSMUSG00000028989	14536	47725	14536	47032	0.309066	5808	6062	0	693	0.0145207	5	2099.44
Ankef1	173	23	-84	-4.18987	0.00131316	-3.66392	-1.42757e-05	1	0.0157855	113	ENSMUSG00000074771	10	3	7185	ENSMUSG00000074771	336	337	113	113	1	10	10	223	224	0.664688	31	1.72784	3.1193	2	136501909	136562091	189	ENSMUSG00000074771	10	2	7185	ENSMUSG00000074771	493	495	189	189	1	6	6	304	306	0.618182	31	2.53277
Ankrd2	25918	18810	22678.3	22.5574	5.49335e-05	22.4488	0.00469385	0.754127	0.00166918	1445	ENSMUSG00000025172	1	1	1100	ENSMUSG00000025172	1826	1826	1445	1445	1	573	573	381	381	0.208653	9	144.32	260.543	19	42036037	42045110	14	ENSMUSG00000025172	1	1	1100	ENSMUSG00000025172	42	42	14	14	1	7	7	28	28	0.666667	9	1.22545
Ankrd29	117	21	-56.6667	-4.26923	0.000378915	-3.77561	-9.79361e-06	1	0.00670575	40	ENSMUSG00000057766	4	2	3295	ENSMUSG00000057766	104	117	40	40	1	13	13	64	77	0.65812	16	1.3337	2.40774	18	12252361	12305720	127	ENSMUSG00000057766	4	1	3295	ENSMUSG00000057766	324	324	127	127	1	50	50	197	197	0.608025	16	3.71115
Ankrd33b	1277	510	780	3.66515	0.0041681	3.67516	0.000159758	1	0.034325	398	ENSMUSG00000022237	5	2	8706	ENSMUSG00000022237	631	631	398	398	1	19	19	233	233	0.369255	12	5.02246	9.06712	15	31291478	31367759	65	ENSMUSG00000022237	5	1	8706	ENSMUSG00000022237	130	130	65	65	1	5	5	65	65	0.5	12	0.718878
Ankrd35	86	10	-44	-5.71429	0.000543312	-4.93702	-7.69087e-06	1	0.00855525	21	ENSMUSG00000038354	3	2	4081	ENSMUSG00000038354	23	23	21	21	1	10	10	2	2	0.0869565	19	0.565334	1.0206	3	96670130	96691032	91	ENSMUSG00000038354	3	1	4081	ENSMUSG00000038354	118	118	91	91	1	9	9	27	27	0.228814	19	2.14702
Ankzf1	111	51	-78	-2.85714	0.000410888	-2.64797	-1.41165e-05	1	0.00707737	141	ENSMUSG00000026199	8	3	5142	ENSMUSG00000026199	145	156	141	150	0.94	26	26	4	6	0.0384615	26	3.20488	5.78581	1	75192150	75199387	128	ENSMUSG00000026199	8	1	5142	ENSMUSG00000026199	138	154	128	134	0.955224	7	7	10	20	0.12987	26	2.50919
Ano2	18	0	-8	#DIV/0!	0.00621632	-65.7974	-1.58522e-06	1	0.0453201	0	ENSMUSG00000038115	6	0	5385	ENSMUSG00000038115	1	1	0	0	#DIV/0!	0	0	1	1	1	34	0	0	6	125690418	126040126	6	ENSMUSG00000038115	6	0	5385	ENSMUSG00000038115	7	9	6	6	1	0	0	1	3	0.333333	34	0.107282
Anpep	880	99	-364.333	-4.25298	9.04468e-05	-3.57313	-5.92937e-05	1	0.00239315	236	ENSMUSG00000039062	6	1	4135	ENSMUSG00000039062	300	300	236	236	1	67	67	64	64	0.213333	31	6.27031	11.3199	7	79821802	79861059	986	ENSMUSG00000039062	6	0	4135	ENSMUSG00000039062	1189	1189	986	986	1	327	327	203	203	0.170732	31	22.9595
Antxr1	2778	457	-1241	-5.76697	5.0814e-05	-4.9223	-0.000208357	0.697575	0.00157369	679	ENSMUSG00000033420	6	2	9537	ENSMUSG00000033420	1349	1387	679	679	1	158	158	670	708	0.510454	28	7.82187	14.1209	6	87133852	87335821	3000	ENSMUSG00000033420	6	4	9537	ENSMUSG00000033420	6452	6711	3000	3000	1	700	700	3452	3711	0.552973	28	30.288
Anxa6	2348	1293	1922.33	2.47645	0.00439959	2.63241	0.000407458	1	0.0356287	1362	ENSMUSG00000018340	3	3	2930	ENSMUSG00000018340	1862	1862	1362	1362	1	808	808	500	500	0.268528	28	51.0695	92.1965	11	54979107	55033445	1230	ENSMUSG00000018340	3	2	2930	ENSMUSG00000018340	1883	1883	1230	1230	1	705	705	653	653	0.346787	28	40.4202
Anxa8	628	24	-232.667	-20.9429	6.51122e-07	-16.6549	-3.76922e-05	0.0089386	6.72075e-05	35	ENSMUSG00000021950	2	1	1880	ENSMUSG00000021950	35	65	35	54	0.648148	14	14	0	11	0.169231	15	3.15565	5.69693	14	34085980	34100571	638	ENSMUSG00000021950	2	1	1880	ENSMUSG00000021950	638	1156	638	1014	0.629191	427	427	0	142	0.122837	15	51.9327
Aoc3	1063	240	-686	-2.91799	0.00390596	-2.68908	-0.000121849	1	0.0330382	1268	ENSMUSG00000019326	2	1	4621	ENSMUSG00000019326	1344	1394	1268	1293	0.980665	46	46	76	101	0.0724534	7	30.7408	55.4967	11	101330604	101341938	1275	ENSMUSG00000019326	2	1	4621	ENSMUSG00000019326	1364	1419	1275	1316	0.968845	58	58	89	103	0.0725863	7	27.4208
Aox1	374	196	-260.333	-2.42518	0.000640193	-2.23724	-4.60347e-05	1	0.00950116	448	ENSMUSG00000063558	2	2	8690	ENSMUSG00000063558	1181	1184	448	448	1	150	150	733	736	0.621622	38	5.66384	10.225	1	58029930	58106413	512	ENSMUSG00000063558	2	2	8690	ENSMUSG00000063558	1109	1109	512	512	1	157	157	597	597	0.538323	38	5.67298
Ap1b1	630	432	503.333	2.30285	0.00373623	2.45699	0.000108165	1	0.0319371	366	ENSMUSG00000009090	9	2	4957	ENSMUSG00000009090	610	612	366	366	1	81	81	244	246	0.401961	32	8.11175	14.6443	11	4986823	5042791	363	ENSMUSG00000009090	9	1	4957	ENSMUSG00000009090	559	559	363	363	1	132	132	196	196	0.350626	32	7.05096
Ap3m2	59	35	-42.3333	-2.76389	0.00336172	-2.5186	-7.50314e-06	1	0.0296973	57	ENSMUSG00000031539	4	0	4525	ENSMUSG00000031539	74	74	57	57	1	10	10	17	17	0.22973	13	1.38391	2.4984	8	22787353	22805622	81	ENSMUSG00000031539	4	2	4525	ENSMUSG00000031539	103	103	81	81	1	27	27	22	22	0.213592	13	1.72356
Apba1	183	61	-93.3333	-2.19149	0.0055567	-1.96995	-1.55348e-05	1	0.0417071	140	ENSMUSG00000024897	1	1	6632	ENSMUSG00000024897	557	557	140	140	1	22	22	417	417	0.748654	13	2.31919	4.18686	19	23758875	23949597	246	ENSMUSG00000024897	1	1	6632	ENSMUSG00000024897	818	820	246	246	1	28	28	572	574	0.7	13	3.57151
Apbb1	202	41	-107.333	-2.26275	0.00189768	-2.04588	-1.81108e-05	1	0.020305	177	ENSMUSG00000037032	21	2	4408	ENSMUSG00000037032	202	202	177	177	1	48	48	25	25	0.123762	59	4.41148	7.9641	7	105558482	105581653	267	ENSMUSG00000037032	21	2	4408	ENSMUSG00000037032	356	356	267	267	1	68	68	89	89	0.25	59	5.83217
Apcdd1	277	90	-151.667	-3.63006	5.26138e-06	-3.21072	-2.61707e-05	0.0722282	0.000308667	161	ENSMUSG00000071847	2	1	2799	ENSMUSG00000071847	288	288	161	161	1	10	10	127	127	0.440972	8	6.31939	11.4085	18	62922326	62953195	327	ENSMUSG00000071847	2	1	2799	ENSMUSG00000071847	442	442	327	327	1	25	25	115	115	0.260181	8	11.2488
Apex1	54	29	40	2.25	0.00222657	2.44318	8.69548e-06	1	0.0223528	30	ENSMUSG00000035960	4	0	1422	ENSMUSG00000035960	34	66	30	62	0.483871	10	10	4	4	0.0606061	11	4.7901	8.64763	14	50924967	50927139	38	ENSMUSG00000035960	4	1	1422	ENSMUSG00000035960	43	54	38	49	0.77551	12	12	5	5	0.0925926	11	3.31785
Apln	449	338	388	16.52	5.60357e-09	16.3696	7.94176e-05	7.69259e-05	1.39865e-06	30	ENSMUSG00000037010	1	1	3149	ENSMUSG00000037010	35	35	30	30	1	1	1	5	5	0.142857	3	1.04665	1.88953	X	48025145	48034853	1	ENSMUSG00000037010	1	1	3149	ENSMUSG00000037010	6	6	1	1	1	0	0	5	5	0.833333	3	0.0305765
Apobec2	5345	3606	4370.67	6.90631	0.00567994	6.83388	0.000894693	1	0.0424465	1156	ENSMUSG00000040694	1	1	1218	ENSMUSG00000040694	1349	1349	1156	1156	1	120	120	193	193	0.143069	3	104.271	188.242	17	48419230	48432728	12	ENSMUSG00000040694	1	1	1218	ENSMUSG00000040694	21	21	12	12	1	0	0	9	9	0.428571	3	0.948625
Apoc1	79	8	-40.3333	-21.1667	6.84187e-06	-17.088	-7.01289e-06	0.0939252	0.000368334	37	ENSMUSG00000040564	3	1	554	ENSMUSG00000040564	37	37	37	37	1	18	18	0	0	0	7	7.33744	13.2464	7	19689480	19692660	80	ENSMUSG00000040564	3	1	554	ENSMUSG00000040564	80	80	80	80	1	23	23	0	0	0	7	13.904
Apoe	3360	526	-1758	-3.66498	0.00133819	-3.21378	-0.000298891	1	0.0159745	2192	ENSMUSG00000002985	10	3	2002	ENSMUSG00000002985	2199	2199	2192	2192	1	267	267	7	7	0.00318327	23	120.29	217.161	7	19696108	19699188	3924	ENSMUSG00000002985	10	2	2002	ENSMUSG00000002985	3952	3952	3924	3924	1	393	393	28	28	0.00708502	23	188.723
Apold1	209	101	150	2.83673	2.73164e-05	3.04991	3.24255e-05	0.374999	0.00102739	69	ENSMUSG00000090698	1	1	3567	ENSMUSG00000090698	76	76	69	69	1	8	8	7	7	0.0921053	2	2.12519	3.83664	6	134981717	134986836	70	ENSMUSG00000090698	1	1	3567	ENSMUSG00000090698	72	72	70	70	1	1	1	2	2	0.0277778	2	1.88954
Appl2	486	94	-231.333	-2.5881	0.00112788	-2.26625	-3.79628e-05	1	0.0141579	233	ENSMUSG00000020263	14	4	5949	ENSMUSG00000020263	522	522	233	233	1	100	100	289	289	0.55364	52	4.30293	7.76814	10	83600032	83648738	624	ENSMUSG00000020263	14	4	5949	ENSMUSG00000020263	1170	1175	624	624	1	250	250	546	551	0.468936	52	10.0995
Ar	913	185	-429.667	-2.87083	0.00151104	-2.52151	-7.14136e-05	1	0.0173978	425	ENSMUSG00000046532	1	1	10048	ENSMUSG00000046532	755	759	425	425	1	16	16	330	334	0.440053	8	4.64688	8.38908	X	98148768	98323215	1108	ENSMUSG00000046532	1	1	10048	ENSMUSG00000046532	1445	1454	1108	1108	1	41	41	337	346	0.237964	8	10.6175
Arc	102	46	71.3333	6.35	7.16257e-06	6.63289	1.48607e-05	0.0983277	0.000379285	6	ENSMUSG00000022602	2	1	3057	ENSMUSG00000022602	6	6	6	6	1	3	3	0	0	0	5	0.21563	0.389279	15	74669082	74672570	9	ENSMUSG00000022602	2	0	3057	ENSMUSG00000022602	9	9	9	9	1	0	0	0	0	0	5	0.28347
Arf6	571	414	425	2.07777	0.00554581	2.32024	9.61165e-05	1	0.0416482	329	ENSMUSG00000044147	1	1	3730	ENSMUSG00000044147	331	336	329	334	0.98503	12	12	2	2	0.00595238	2	9.83762	17.76	12	69372149	69375979	540	ENSMUSG00000044147	1	1	3730	ENSMUSG00000044147	541	546	540	545	0.990826	30	30	1	1	0.0018315	2	14.0685
Arfgef3	85	5	-54.6667	-5.1	0.000444081	-4.63445	-9.94616e-06	1	0.00752634	19	ENSMUSG00000019852	2	1	14579	ENSMUSG00000019852	29	30	19	19	1	7	7	10	11	0.366667	36	0.143179	0.258482	10	18581838	18743949	95	ENSMUSG00000019852	2	1	14579	ENSMUSG00000019852	103	103	95	95	1	27	27	8	8	0.0776699	36	0.627417
Arfip2	161	62	-107.333	-2.05921	0.00394958	-1.8739	-1.82241e-05	1	0.0332433	162	ENSMUSG00000030881	14	2	4902	ENSMUSG00000030881	188	188	162	162	1	27	27	26	26	0.138298	41	3.63073	6.55461	7	105634202	105640416	259	ENSMUSG00000030881	14	2	4902	ENSMUSG00000030881	279	279	259	259	1	19	19	20	20	0.0716846	41	5.0873
Arhgap32	491	126	-264	-3.2	1.43347e-05	-2.84499	-4.53294e-05	0.196787	0.000641	247	ENSMUSG00000041444	7	3	17179	ENSMUSG00000041444	516	517	247	247	1	20	20	269	270	0.522244	34	1.57962	2.8517	9	32116135	32268446	596	ENSMUSG00000041444	7	4	17179	ENSMUSG00000041444	1034	1034	596	596	1	78	78	438	438	0.423598	34	3.34048
Arhgap44	453	139	282.333	3.21728	0.000324653	3.25075	5.703e-05	1	0.00599844	92	ENSMUSG00000033389	4	1	5819	ENSMUSG00000033389	295	308	92	92	1	28	28	203	216	0.701299	28	1.73697	3.13577	11	65002038	65162961	77	ENSMUSG00000033389	4	1	5819	ENSMUSG00000033389	348	362	77	77	1	39	39	271	285	0.787293	28	1.2741
Arhgdig	24	11	15.6667	4.13333	0.00550018	4.48858	3.37688e-06	1	0.0414643	7	ENSMUSG00000073433	5	1	3252	ENSMUSG00000073433	7	12	7	7	1	2	2	0	5	0.416667	25	0.236483	0.426926	17	26196225	26207786	5	ENSMUSG00000073433	5	0	3252	ENSMUSG00000073433	5	28	5	5	1	0	0	0	23	0.821429	25	0.14804
Arhgef10	767	120	-407.333	-4.36639	2.5661e-06	-3.80248	-6.97343e-05	0.0352274	0.000188382	474	ENSMUSG00000071176	7	3	9210	ENSMUSG00000071176	942	951	474	475	0.997895	163	163	468	476	0.500526	41	5.66613	10.2291	8	14911662	15001085	874	ENSMUSG00000071176	7	3	9210	ENSMUSG00000071176	1625	1625	874	874	1	280	280	751	751	0.462154	41	9.13719
Arhgef19	133	17	-56.6667	-5.25	0.000656217	-4.44365	-9.47197e-06	1	0.00962347	29	ENSMUSG00000028919	8	2	4242	ENSMUSG00000028919	47	47	29	29	1	8	8	18	18	0.382979	32	0.751069	1.35591	4	141239498	141257564	143	ENSMUSG00000028919	8	1	4242	ENSMUSG00000028919	190	190	143	143	1	85	85	47	47	0.247368	32	3.24583
Arhgef25	311	62	-143	-2.7439	0.000719746	-2.39808	-2.3507e-05	1	0.0102284	151	ENSMUSG00000019467	2	1	2387	ENSMUSG00000019467	268	268	151	151	1	78	78	117	117	0.436567	17	6.94987	12.5467	10	127182520	127190054	385	ENSMUSG00000019467	2	2	2387	ENSMUSG00000019467	532	532	385	385	1	119	119	147	147	0.276316	17	15.5299
Arhgef26	104	28	-54.6667	-3.87719	0.000501202	-3.38582	-9.41766e-06	1	0.00815226	49	ENSMUSG00000036885	5	1	7374	ENSMUSG00000036885	150	185	49	83	0.590361	11	11	101	102	0.551351	21	1.23659	2.23244	3	62338343	62462221	119	ENSMUSG00000036885	5	1	7374	ENSMUSG00000036885	418	544	119	245	0.485714	29	29	299	299	0.549632	21	3.19907
Arhgef3	235	93	-139.667	-2.16389	0.00151492	-1.96414	-2.36636e-05	1	0.0174032	235	ENSMUSG00000021895	1	1	3585	ENSMUSG00000021895	932	934	235	235	1	32	32	697	699	0.748394	11	7.20163	13.0012	14	27238038	27403904	339	ENSMUSG00000021895	1	1	3585	ENSMUSG00000021895	1276	1276	339	339	1	28	28	937	937	0.734326	11	9.10482
Arl14epl	11	5	-7.33333	#DIV/0!	0.00125246	-59.1572	-1.42277e-06	1	0.0152293	5	ENSMUSG00000073568	1	1	2169	ENSMUSG00000073568	5	5	5	5	1	0	0	0	0	0	4	0.253258	0.45721	18	46925981	46934222	6	ENSMUSG00000073568	1	1	2169	ENSMUSG00000073568	6	6	6	6	1	0	0	0	0	0	4	0.26635
Arl2	212	49	118.333	2.25442	0.000907522	2.3456	2.46634e-05	1	0.0121697	118	ENSMUSG00000024944	3	3	2891	ENSMUSG00000024944	129	129	118	118	1	34	34	11	11	0.0852713	10	4.48421	8.09541	19	6134373	6141406	70	ENSMUSG00000024944	3	2	2891	ENSMUSG00000024944	99	99	70	70	1	23	23	29	29	0.292929	10	2.33137
Arl6ip5	904	579	730.667	2.60822	0.00102535	2.80979	0.000156215	1	0.0131922	476	ENSMUSG00000035199	1	1	1442	ENSMUSG00000035199	662	662	476	476	1	43	43	186	186	0.280967	3	36.2655	65.4707	6	97210688	97233315	471	ENSMUSG00000035199	1	1	1442	ENSMUSG00000035199	679	679	471	471	1	28	28	208	208	0.306333	3	31.4497
Armc6	110	48	65.6667	2.50382	0.00406635	2.70893	1.42103e-05	1	0.0337298	14	ENSMUSG00000002343	6	0	3262	ENSMUSG00000002343	23	23	14	14	1	0	0	9	9	0.391304	18	0.471516	0.851234	8	70220171	70234466	51	ENSMUSG00000002343	6	1	3262	ENSMUSG00000002343	69	69	51	51	1	11	11	18	18	0.26087	18	1.50538
Armcx1	63	14	-33	-3.25	0.00709391	-2.86431	-5.68797e-06	1	0.0492734	29	ENSMUSG00000033460	10	1	3227	ENSMUSG00000033460	30	30	29	29	1	1	1	1	1	0.0333333	22	0.987305	1.7824	X	134717962	134721917	73	ENSMUSG00000033460	10	0	3227	ENSMUSG00000033460	73	73	73	73	1	18	18	0	0	0	22	2.17813
Arnt2	301	107	-173	-16.7273	1.68575e-07	-15.3933	-3.41566e-05	0.0023142	2.32352e-05	132	ENSMUSG00000015709	13	1	7689	ENSMUSG00000015709	171	180	132	135	0.977778	27	27	39	45	0.25	49	1.92893	3.48232	7	84246277	84410176	119	ENSMUSG00000015709	13	1	7689	ENSMUSG00000015709	240	265	117	119	0.983193	36	38	123	146	0.550943	49	1.49018
Arpp19	402	186	265.667	2.04456	0.00453392	2.15531	5.70635e-05	1	0.0363137	280	ENSMUSG00000007656	11	3	4957	ENSMUSG00000007656	339	339	280	280	1	72	72	59	59	0.174041	24	6.20571	11.2033	9	75037613	75060313	202	ENSMUSG00000007656	11	1	4957	ENSMUSG00000007656	242	242	202	202	1	38	38	40	40	0.165289	24	3.92368
Arrb1	648	144	-408.667	-2.63685	0.00372885	-2.37904	-7.03883e-05	1	0.0319371	742	ENSMUSG00000018909	10	3	11175	ENSMUSG00000018909	1217	1234	742	742	1	130	130	475	492	0.398703	32	7.29472	13.1693	7	99535465	99606771	867	ENSMUSG00000018909	10	2	11175	ENSMUSG00000018909	1459	1463	867	867	1	141	141	592	596	0.407382	32	7.4702
Arsb	282	37	-131	-3.38182	0.000563334	-2.96625	-2.22431e-05	1	0.00877804	92	ENSMUSG00000042082	1	1	3989	ENSMUSG00000042082	207	249	92	133	0.691729	16	16	115	116	0.465863	8	3.66303	6.61291	13	93771678	93943016	312	ENSMUSG00000042082	1	1	3989	ENSMUSG00000042082	608	755	312	458	0.681223	103	103	296	297	0.393377	8	11.0551
Arxes2	62	8	-27	-5.76471	0.00412799	-4.8254	-4.5267e-06	1	0.0340376	18	ENSMUSG00000048040	1	1	1532	ENSMUSG00000048040	18	55	18	55	0.327273	0	0	0	0	0	1	3.94418	7.12047	X	135993823	135995355	67	ENSMUSG00000048040	1	1	1532	ENSMUSG00000048040	67	162	67	162	0.41358	0	0	0	0	0	1	10.1816
Asap3	260	23	-119.667	-3.12426	0.000684736	-2.69215	-1.97179e-05	1	0.00984299	138	ENSMUSG00000036995	1	1	4225	ENSMUSG00000036995	291	291	138	138	1	36	36	153	153	0.525773	25	3.58843	6.47824	4	136206364	136245216	307	ENSMUSG00000036995	1	1	4225	ENSMUSG00000036995	561	561	307	307	1	155	155	254	254	0.452763	25	6.99636
Asb11	731	439	516.667	6.57554	0.000275064	6.58458	0.000105911	1	0.00531094	176	ENSMUSG00000031382	3	3	2847	ENSMUSG00000031382	255	255	176	176	1	66	66	79	79	0.309804	12	6.79169	12.2611	X	164436993	164459170	7	ENSMUSG00000031382	3	1	2847	ENSMUSG00000031382	7	7	7	7	1	0	0	0	0	0	12	0.23674
Asb5	3223	1509	2340	10.2612	0.00411005	10.2903	0.000488845	1	0.0339752	349	ENSMUSG00000031519	2	1	1843	ENSMUSG00000031519	488	620	346	426	0.812207	115	118	142	194	0.312903	9	25.3943	45.8447	8	54529579	54587842	0	ENSMUSG00000031519	2	0	1843	ENSMUSG00000031519	37	47	0	10	0	0	0	37	37	0.787234	9	0.522439
Atad1	331	247	273	2.33605	0.000284657	2.50021	5.89122e-05	1	0.00545017	222	ENSMUSG00000013662	1	1	2813	ENSMUSG00000013662	345	345	222	222	1	57	57	123	123	0.356522	10	8.67033	15.6527	19	32672562	32712298	185	ENSMUSG00000013662	1	1	2813	ENSMUSG00000013662	326	326	185	185	1	40	40	141	141	0.432515	10	6.33232
Atad3a	292	176	219.333	2.37945	9.04752e-05	2.52703	4.67162e-05	1	0.00239315	149	ENSMUSG00000029036	9	3	3765	ENSMUSG00000029036	262	269	148	155	0.954839	36	37	114	114	0.423792	36	4.52292	8.16529	4	155740640	155761093	146	ENSMUSG00000029036	9	2	3765	ENSMUSG00000029036	236	240	146	150	0.973333	59	59	90	90	0.375	36	3.83607
Atf3	1118	350	654	7.69625	0.000373505	7.86929	0.000139115	1	0.00662465	119	ENSMUSG00000026628	3	1	2154	ENSMUSG00000026628	173	173	119	119	1	9	9	54	54	0.312139	9	6.06951	10.9574	1	191170295	191218039	7	ENSMUSG00000026628	3	1	2154	ENSMUSG00000026628	13	13	7	7	1	0	0	6	6	0.461538	9	0.312905
Atf4	1146	597	860.333	2.51913	0.00297302	2.69609	0.000184986	1	0.0271919	565	ENSMUSG00000042406	1	1	1724	ENSMUSG00000042406	615	615	565	565	1	77	77	50	50	0.0813008	3	36.0051	65.0004	15	80255183	80257540	514	ENSMUSG00000042406	1	1	1724	ENSMUSG00000042406	519	519	514	514	1	64	64	5	5	0.00963391	3	28.7069
Atg4d	201	69	130.333	2.03166	0.000962971	2.14555	2.78257e-05	1	0.0126625	146	ENSMUSG00000002820	4	1	6472	ENSMUSG00000002820	177	234	146	203	0.719212	43	43	31	31	0.132479	19	3.44596	6.22103	9	21265292	21277772	111	ENSMUSG00000002820	4	2	6472	ENSMUSG00000002820	198	245	111	158	0.702532	35	35	87	87	0.355102	19	2.3506
Atic	199	54	119.333	1.91094	0.00131774	2.04125	2.59196e-05	1	0.0157991	122	ENSMUSG00000026192	5	2	5512	ENSMUSG00000026192	135	135	122	122	1	65	65	13	13	0.0962963	22	2.43166	4.38991	1	71557149	71579631	138	ENSMUSG00000026192	5	2	5512	ENSMUSG00000026192	186	186	138	138	1	57	57	48	48	0.258065	22	2.41063
Atp10a	577	36	-226.667	-3.09231	0.00177673	-2.62108	-3.62511e-05	1	0.0194445	149	ENSMUSG00000025324	2	1	5587	ENSMUSG00000025324	556	559	149	149	1	44	44	407	410	0.733453	23	2.92995	5.28948	7	58656165	58829420	661	ENSMUSG00000025324	2	1	5587	ENSMUSG00000025324	1589	1589	661	661	1	172	172	928	928	0.584015	23	11.3916
Atp10d	142	19	-78.3333	-2.71533	0.00233707	-2.39503	-1.32275e-05	1	0.0229987	125	ENSMUSG00000046808	6	2	7848	ENSMUSG00000046808	466	467	125	125	1	27	27	341	342	0.732334	33	1.74986	3.15905	5	72203328	72298775	178	ENSMUSG00000046808	6	2	7848	ENSMUSG00000046808	675	682	178	178	1	61	61	497	504	0.739003	33	2.18384
Atp1a1	3172	1443	2462	2.79927	0.00170796	2.95512	0.000514508	1	0.0188935	1427	ENSMUSG00000033161	3	2	4568	ENSMUSG00000033161	1569	1593	1427	1427	1	527	527	142	166	0.104206	27	34.3202	61.9588	3	101576218	101604684	1249	ENSMUSG00000033161	3	2	4568	ENSMUSG00000033161	1370	1382	1249	1249	1	473	473	121	133	0.0962373	27	26.3267
Atp1a3	30	14	20	7	0.00109477	8.09242	4.30502e-06	1	0.0138644	2	ENSMUSG00000040907	5	0	5958	ENSMUSG00000040907	4	4	2	2	1	1	1	2	2	0.5	32	0.0368792	0.0665786	7	24978166	25005958	8	ENSMUSG00000040907	5	0	5958	ENSMUSG00000040907	8	8	8	8	1	8	8	0	0	0	32	0.129286
Atp1b1	6670	4025	5041.67	7.5363	0.00656139	7.39335	0.00102733	1	0.0467678	1015	ENSMUSG00000026576	4	3	3081	ENSMUSG00000026576	1269	1422	1015	1168	0.869007	173	173	254	254	0.178622	11	41.6489	75.1893	1	164437108	164458355	7	ENSMUSG00000026576	4	1	3081	ENSMUSG00000026576	12	12	7	7	1	5	5	5	5	0.416667	11	0.21876
Atp2a3	654	95	-316.667	-2.95072	0.000484757	-2.65678	-5.40965e-05	1	0.00802744	428	ENSMUSG00000020788	7	1	5281	ENSMUSG00000020788	521	521	428	428	1	101	101	93	93	0.178503	28	8.90389	16.0743	11	72961168	72993044	741	ENSMUSG00000020788	7	1	5281	ENSMUSG00000020788	861	861	741	741	1	244	244	120	120	0.139373	28	13.5102
Atp6v0a4	571	60	-203	-4.60355	0.00329648	-3.8564	-3.26455e-05	1	0.0292935	68	ENSMUSG00000038600	7	1	4973	ENSMUSG00000038600	137	138	68	68	1	17	17	69	70	0.507246	33	1.50225	2.71204	6	38048482	38124586	590	ENSMUSG00000038600	7	3	4973	ENSMUSG00000038600	1205	1206	590	590	1	220	220	615	616	0.510779	33	11.4234
Atp6v0d1	378	234	197	1.82083	0.00616426	2.0717	4.62065e-05	1	0.0451563	165	ENSMUSG00000013160	2	1	1793	ENSMUSG00000013160	432	432	165	165	1	59	59	267	267	0.618056	10	10.1101	18.2519	8	105524464	105566047	403	ENSMUSG00000013160	2	1	1793	ENSMUSG00000013160	755	755	403	403	1	137	137	352	352	0.466225	10	21.6414
Atp6v0d2	37	6	18.3333	19.3333	0.000660823	17.762	3.65889e-06	1	0.00962347	3	ENSMUSG00000028238	2	1	2716	ENSMUSG00000028238	3	3	3	3	1	0	0	0	0	0	10	0.121351	0.219077	4	19876840	19922605	0	ENSMUSG00000028238	2	0	2716	ENSMUSG00000028238	0	0	0	0	#DIV/0!	0	0	0	0	#DIV/0!	10	0
Atp6v1a	266	149	177	1.72245	0.00666288	1.90202	4.10826e-05	1	0.0473437	243	ENSMUSG00000052459	6	2	6044	ENSMUSG00000052459	352	352	243	243	1	66	66	109	109	0.309659	25	4.41707	7.97419	16	44085401	44139705	312	ENSMUSG00000052459	6	3	6044	ENSMUSG00000052459	477	477	312	312	1	100	100	165	165	0.345912	25	4.97039
Atp6v1b2	708	475	583	2.88267	0.000207384	3.1253	0.000124997	1	0.00434652	320	ENSMUSG00000006273	6	5	5305	ENSMUSG00000006273	438	450	320	328	0.97561	92	92	118	122	0.271111	24	6.79268	12.2629	8	69088645	69113711	323	ENSMUSG00000006273	6	1	5305	ENSMUSG00000006273	422	424	323	323	1	142	142	99	101	0.238208	24	5.86243
Atp6v1g1	250	92	163.667	1.7945	0.005707	1.90759	3.58514e-05	1	0.0426103	214	ENSMUSG00000039105	1	1	1135	ENSMUSG00000039105	265	325	214	274	0.781022	42	42	51	51	0.156923	3	26.522	47.8806	4	63544771	63550750	193	ENSMUSG00000039105	1	1	1135	ENSMUSG00000039105	279	348	188	257	0.731518	41	46	91	91	0.261494	3	21.8021
Atp6v1h	375	244	273	2.32524	0.00176951	2.42669	5.78413e-05	1	0.0194179	207	ENSMUSG00000033793	8	4	9746	ENSMUSG00000033793	415	416	207	207	1	61	61	208	209	0.502404	27	2.33344	4.21259	1	5070017	5162529	138	ENSMUSG00000033793	8	5	9746	ENSMUSG00000033793	356	356	138	138	1	30	30	218	218	0.61236	27	1.36337
Auts2	606	93	-270	-2.40381	0.00637339	-2.08848	-4.35342e-05	1	0.0458324	301	ENSMUSG00000029673	17	5	16200	ENSMUSG00000029673	2764	3025	301	307	0.980456	43	43	2463	2718	0.898512	52	2.08198	3.75862	5	131437332	132543344	749	ENSMUSG00000029673	17	5	16200	ENSMUSG00000029673	3761	4044	749	749	1	86	86	3012	3295	0.814787	52	4.45172
AW112010	40	5	-24.6667	-4.7	0.00629712	-4.17608	-4.45448e-06	1	0.0456495	13	ENSMUSG00000075010	1	1	770	ENSMUSG00000075010	17	17	13	13	1	5	5	4	4	0.235294	3	1.85483	3.34856	19	11047616	11050566	43	ENSMUSG00000075010	1	1	770	ENSMUSG00000075010	43	43	43	43	1	6	6	0	0	0	3	5.37698
Azin1	710	395	515.333	2.84928	0.000225312	3.15428	0.000112916	1	0.00459596	226	ENSMUSG00000037458	8	3	6231	ENSMUSG00000037458	347	347	226	226	1	34	34	121	121	0.348703	30	3.98477	7.19376	15	38487429	38519266	331	ENSMUSG00000037458	8	2	6231	ENSMUSG00000037458	408	408	331	331	1	85	85	77	77	0.188725	30	5.11483
Azin2	56	25	-36.6667	-4.4375	0.00118423	-3.89436	-6.5454e-06	1	0.0145934	33	ENSMUSG00000028789	7	2	4024	ENSMUSG00000028789	123	123	33	33	1	6	6	90	90	0.731707	21	0.900966	1.62653	4	128930232	128962442	64	ENSMUSG00000028789	7	2	4024	ENSMUSG00000028789	184	189	64	64	1	9	9	120	125	0.661376	21	1.53138
B3galnt1	102	24	-49.6667	-3.48333	0.00225407	-3.07595	-8.5129e-06	1	0.0225211	41	ENSMUSG00000043300	1	1	2028	ENSMUSG00000043300	72	72	41	41	1	1	1	31	31	0.430556	3	2.2211	4.00978	3	69574157	69598960	115	ENSMUSG00000043300	1	1	2028	ENSMUSG00000043300	196	196	115	115	1	7	7	81	81	0.413265	3	5.45997
B3galt2	34	6	-17	-11.2	0.00533491	-8.77794	-2.95253e-06	1	0.0404181	15	ENSMUSG00000033849	1	1	9288	ENSMUSG00000033849	15	208	15	202	0.0742574	0	0	0	6	0.0288462	2	2.38936	4.31354	1	143640663	143654614	34	ENSMUSG00000033849	1	1	9288	ENSMUSG00000033849	34	396	34	373	0.0911528	15	15	0	23	0.0580808	2	3.86676
B3gnt9	275	41	-120.333	-3.39073	0.000490813	-2.90011	-1.98448e-05	1	0.00806707	98	ENSMUSG00000069920	3	1	2516	ENSMUSG00000069920	98	106	98	106	0.924528	0	0	0	0	0	4	4.62858	8.35603	8	105252637	105255153	312	ENSMUSG00000069920	3	1	2516	ENSMUSG00000069920	321	381	312	372	0.83871	0	0	9	9	0.023622	4	14.2362
B4galnt3	158	3	-56.3333	-57.3333	4.49922e-05	-40.6704	-9.08312e-06	0.617652	0.00142975	4	ENSMUSG00000041372	3	0	3779	ENSMUSG00000041372	11	11	4	4	1	1	1	7	7	0.636364	24	0.116288	0.209937	6	120203072	120294559	158	ENSMUSG00000041372	3	0	3779	ENSMUSG00000041372	376	376	158	158	1	72	72	218	218	0.579787	24	4.0257
B630019K06Rik	42	13	-22.6667	-5.53333	0.00532831	-4.78979	-4.00132e-06	1	0.0403962	21	ENSMUSG00000052364	1	1	2583	ENSMUSG00000052364	21	21	21	21	1	0	0	0	0	0	1	0.893197	1.6125	X	8892381	8894964	43	ENSMUSG00000052364	1	1	2583	ENSMUSG00000052364	43	43	43	43	1	0	0	0	0	0	1	1.60289
Baiap2l2	21	6	11.3333	9.5	0.00479013	9.08454	2.32819e-06	1	0.0376842	1	ENSMUSG00000018126	5	0	2728	ENSMUSG00000018126	4	4	1	1	1	0	0	3	3	0.75	25	0.0402724	0.0727044	15	79258194	79285537	0	ENSMUSG00000018126	5	0	2728	ENSMUSG00000018126	0	0	0	0	#DIV/0!	0	0	0	0	#DIV/0!	25	0
Banf1	381	134	235.333	2.93425	4.08398e-06	3.0924	4.88986e-05	0.0560649	0.000262558	123	ENSMUSG00000024844	2	2	820	ENSMUSG00000024844	128	128	123	123	1	25	25	5	5	0.0390625	4	16.4795	29.7506	19	5364640	5366645	112	ENSMUSG00000024844	2	1	820	ENSMUSG00000024844	118	118	112	112	1	41	41	6	6	0.0508475	4	13.1512
Bbc3	100	29	-54	-5.26316	6.19732e-05	-4.56548	-9.40933e-06	0.850768	0.001814	42	ENSMUSG00000002083	4	1	2124	ENSMUSG00000002083	63	63	42	42	1	1	1	21	21	0.333333	9	2.17244	3.92193	7	16308392	16318205	111	ENSMUSG00000002083	4	2	2124	ENSMUSG00000002083	254	254	111	111	1	6	6	143	143	0.562992	9	5.03187
Bbx	296	108	-165.333	-2.02479	0.00509499	-1.836	-2.75893e-05	1	0.0393469	279	ENSMUSG00000022641	9	5	14205	ENSMUSG00000022641	597	597	279	279	1	44	44	318	318	0.532663	35	2.15782	3.89554	16	50191843	50432390	432	ENSMUSG00000022641	9	6	14205	ENSMUSG00000022641	1037	1037	432	432	1	98	98	605	605	0.583414	35	2.92822
BC026585	48	11	-33	-6.82353	0.000298623	-6.03132	-6.03701e-06	1	0.00567992	17	ENSMUSG00000033488	5	1	2534	ENSMUSG00000033488	27	29	17	19	0.894737	6	6	10	10	0.344828	18	0.823757	1.48714	1	157458576	157492638	52	ENSMUSG00000033488	5	2	2534	ENSMUSG00000033488	67	76	52	61	0.852459	25	25	15	15	0.197368	18	2.31784
Bcap29	96	52	66	2.7069	0.00069664	2.83971	1.39511e-05	1	0.00999319	48	ENSMUSG00000020650	2	0	2008	ENSMUSG00000020650	94	94	48	48	1	15	15	46	46	0.489362	9	2.62621	4.74114	12	31595353	31634658	24	ENSMUSG00000020650	2	0	2008	ENSMUSG00000020650	135	135	24	24	1	5	5	111	111	0.822222	9	1.15082
Bcas3	183	61	-112.667	-2.18596	0.00352344	-2.09667	-2.11336e-05	1	0.0306526	213	ENSMUSG00000059439	16	3	6085	ENSMUSG00000059439	1485	1721	212	255	0.831373	118	119	1273	1466	0.85183	48	4.60396	8.3116	11	85353166	85826058	163	ENSMUSG00000059439	16	1	6085	ENSMUSG00000059439	1463	1726	163	176	0.926136	61	61	1300	1550	0.89803	48	2.78492
Bcat2	423	77	-210	-2.44165	0.00083426	-2.19364	-3.53885e-05	1	0.0113731	240	ENSMUSG00000030826	8	4	3900	ENSMUSG00000030826	317	330	240	245	0.979592	89	89	77	85	0.257576	25	6.90166	12.4597	7	45570152	45589711	534	ENSMUSG00000030826	8	3	3900	ENSMUSG00000030826	669	698	534	535	0.998131	182	182	135	163	0.233524	25	13.2084
Bckdha	300	175	-206.667	-2.16323	0.00206937	-2.00096	-3.62514e-05	1	0.0213596	352	ENSMUSG00000060376	2	2	1899	ENSMUSG00000060376	453	598	345	490	0.704082	136	143	108	108	0.180602	11	28.3481	51.1772	7	25629945	25658981	438	ENSMUSG00000060376	2	1	1899	ENSMUSG00000060376	511	603	429	511	0.83953	185	194	82	92	0.15257	11	25.9094
Bcl2	230	30	-110.667	-2.25283	0.00681225	-1.9698	-1.77393e-05	1	0.0481558	167	ENSMUSG00000057329	2	2	9157	ENSMUSG00000057329	624	709	167	191	0.874346	2	2	457	518	0.730606	3	2.29157	4.137	1	106538177	106714274	314	ENSMUSG00000057329	2	2	9157	ENSMUSG00000057329	1011	1151	314	367	0.855586	0	0	697	784	0.681147	3	3.85899
Bcl6b	92	47	71	2.19663	0.00125154	2.36009	1.55597e-05	1	0.0152293	58	ENSMUSG00000000317	3	3	3719	ENSMUSG00000000317	68	68	58	58	1	17	17	10	10	0.147059	13	1.71338	3.09319	11	70224127	70229798	52	ENSMUSG00000000317	3	2	3719	ENSMUSG00000000317	52	52	52	52	1	1	1	0	0	0	13	1.34629
Bcl9	126	31	-78	-2.11962	0.00693769	-1.94326	-1.3382e-05	1	0.0485426	163	ENSMUSG00000038256	8	2	8446	ENSMUSG00000038256	298	311	163	163	1	20	20	135	148	0.475884	23	2.12026	3.82773	3	97203661	97297917	179	ENSMUSG00000038256	8	2	8446	ENSMUSG00000038256	400	410	179	179	1	5	5	221	231	0.563415	23	2.04062
Bcr	1013	169	-467.333	-3.23962	0.000767146	-2.80129	-7.75771e-05	1	0.0107128	386	ENSMUSG00000009681	1	1	6537	ENSMUSG00000009681	874	874	386	386	1	96	96	488	488	0.558352	23	6.48726	11.7115	10	75060895	75184923	1183	ENSMUSG00000009681	1	1	6537	ENSMUSG00000009681	2576	2576	1183	1183	1	227	227	1393	1393	0.540761	23	17.4248
Best3	252	124	162.333	4.80469	0.00215911	4.75644	3.33063e-05	1	0.0219233	47	ENSMUSG00000020169	1	1	2719	ENSMUSG00000020169	226	226	47	47	1	12	12	179	179	0.792035	10	1.89907	3.42842	10	116986313	117025040	2	ENSMUSG00000020169	1	1	2719	ENSMUSG00000020169	2	2	2	2	1	0	0	0	0	0	10	0.0708242
Bicd1	67	10	-36	-4.375	0.0024931	-3.95941	-6.6246e-06	1	0.0241704	76	ENSMUSG00000003452	8	3	17588	ENSMUSG00000003452	172	177	76	76	1	9	9	96	101	0.570621	23	0.474733	0.857042	6	149408885	149563329	44	ENSMUSG00000003452	8	3	17588	ENSMUSG00000003452	161	169	44	44	1	4	4	117	125	0.739645	23	0.240878
Bloc1s5	79	25	44	2.34694	0.00318597	2.49449	9.33359e-06	1	0.0285304	28	ENSMUSG00000038982	1	1	1766	ENSMUSG00000038982	42	42	28	28	1	12	12	14	14	0.333333	5	1.74189	3.14465	13	38602708	38635109	33	ENSMUSG00000038982	1	1	1766	ENSMUSG00000038982	135	135	33	33	1	6	6	102	102	0.755556	5	1.79922
Bmi1	256	126	161.333	2.26042	0.00080819	2.36366	3.41396e-05	1	0.0111394	117	ENSMUSG00000026739	7	2	3974	ENSMUSG00000026739	138	145	117	124	0.943548	31	31	21	21	0.144828	22	3.42804	6.18869	2	18677017	18686629	95	ENSMUSG00000026739	7	1	3974	ENSMUSG00000026739	105	113	90	98	0.918367	5	10	15	15	0.132743	22	2.37443
Bmp1	1527	188	-662.333	-3.26052	0.00346228	-2.77672	-0.000107567	1	0.0302933	592	ENSMUSG00000022098	1	1	3757	ENSMUSG00000022098	732	732	592	592	1	169	169	140	140	0.191257	20	17.3114	31.2526	14	70474556	70520260	1787	ENSMUSG00000022098	1	1	3757	ENSMUSG00000022098	2177	2177	1787	1787	1	584	584	390	390	0.179146	20	45.7977
Bmp2	462	17	-180	-4.69863	0.000368577	-3.92088	-2.92208e-05	1	0.00658137	63	ENSMUSG00000027358	1	1	3555	ENSMUSG00000027358	78	78	63	63	1	2	2	15	15	0.192308	3	1.94694	3.51484	2	133552158	133562885	502	ENSMUSG00000027358	1	1	3555	ENSMUSG00000027358	586	586	502	502	1	10	10	84	84	0.143345	3	13.5964
Bmp3	232	5	-96	-3.44068	0.00277535	-2.90198	-1.54822e-05	1	0.0259891	95	ENSMUSG00000029335	3	1	7398	ENSMUSG00000029335	119	119	95	95	1	3	3	24	24	0.201681	7	1.41079	2.54691	5	98854414	98884396	266	ENSMUSG00000029335	3	2	7398	ENSMUSG00000029335	333	333	266	266	1	0	0	67	67	0.201201	7	3.46201
Bmp4	222	17	-86.6667	-3.65306	0.00392821	-3.08972	-1.40253e-05	1	0.0331536	77	ENSMUSG00000021835	3	1	2224	ENSMUSG00000021835	87	96	77	77	1	9	9	10	19	0.197917	8	3.80372	6.8669	14	46383519	46390669	241	ENSMUSG00000021835	3	2	2224	ENSMUSG00000021835	266	273	241	241	1	22	22	25	32	0.117216	8	10.4338
Bnip3l	302	80	-166.667	-2.32979	0.000798033	-2.13606	-2.88056e-05	1	0.011026	271	ENSMUSG00000022051	7	2	3859	ENSMUSG00000022051	346	522	230	406	0.566502	27	68	116	116	0.222222	18	11.5586	20.8668	14	66985238	67008877	382	ENSMUSG00000022051	7	1	3859	ENSMUSG00000022051	486	701	331	546	0.606227	27	78	155	155	0.221113	18	13.6232
Boc	1274	103	-515	-3.20399	0.00623004	-2.74964	-8.39652e-05	1	0.0453719	334	ENSMUSG00000022687	1	1	4451	ENSMUSG00000022687	673	673	334	334	1	107	107	339	339	0.503715	19	8.24406	14.8831	16	44485048	44558897	1416	ENSMUSG00000022687	1	1	4451	ENSMUSG00000022687	2867	2867	1416	1416	1	321	321	1451	1451	0.506104	19	30.6314
Bok	56	39	-46.3333	-2.39	0.00686646	-2.19101	-8.20202e-06	1	0.0482976	81	ENSMUSG00000026278	5	1	1840	ENSMUSG00000026278	116	116	81	81	1	6	6	35	35	0.301724	15	4.83637	8.73116	1	93685659	93695764	86	ENSMUSG00000026278	5	1	1840	ENSMUSG00000026278	109	109	86	86	1	5	5	23	23	0.211009	15	4.5003
Bop1	279	151	214.333	2.64872	3.0375e-06	2.86035	4.5758e-05	0.0416988	0.000211826	102	ENSMUSG00000022557	1	1	2476	ENSMUSG00000022557	166	168	102	102	1	51	51	64	66	0.392857	16	4.52587	8.17061	15	76452995	76477269	147	ENSMUSG00000022557	1	1	2476	ENSMUSG00000022557	258	262	147	147	1	48	48	111	115	0.438931	16	5.71646
Bscl2	478	54	-191.667	-2.75841	0.00465381	-2.36475	-3.06953e-05	1	0.0368939	220	ENSMUSG00000071657	10	3	5897	ENSMUSG00000071657	238	240	220	221	0.995475	130	130	18	19	0.0791667	28	4.11731	7.43303	19	8837466	8848683	545	ENSMUSG00000071657	10	5	5897	ENSMUSG00000071657	590	595	545	548	0.994526	265	265	45	47	0.0789916	28	8.94767
Btg2	1422	407	818.333	3.90533	8.51974e-05	4.30471	0.000179334	1	0.00229219	274	ENSMUSG00000020423	1	1	2743	ENSMUSG00000020423	307	307	274	274	1	11	11	33	33	0.107492	2	10.9743	19.8121	1	134075169	134079120	256	ENSMUSG00000020423	1	1	2743	ENSMUSG00000020423	280	280	256	256	1	18	18	24	24	0.0857143	2	8.98618
Btla	206	9	-77.3333	-9.28571	0.000844895	-7.40043	-1.26187e-05	1	0.0114725	22	ENSMUSG00000052013	2	0	3257	ENSMUSG00000052013	63	64	22	22	1	2	2	41	42	0.65625	9	0.742091	1.33971	16	45224314	45252895	207	ENSMUSG00000052013	2	1	3257	ENSMUSG00000052013	564	565	207	207	1	12	12	357	358	0.633628	9	6.11946
Btnl9	68	33	-44.3333	-3.82979	0.000985711	-3.54183	-8.03968e-06	1	0.0128142	59	ENSMUSG00000040283	5	2	6054	ENSMUSG00000040283	74	74	59	59	1	10	10	15	15	0.202703	18	1.07069	1.93292	11	49165584	49187159	75	ENSMUSG00000040283	5	2	6054	ENSMUSG00000040283	111	111	75	75	1	26	26	36	36	0.324324	18	1.19283
Bysl	180	109	141.667	2.20397	0.000113484	2.36022	3.05922e-05	1	0.00281212	100	ENSMUSG00000023988	1	1	3854	ENSMUSG00000023988	126	136	100	110	0.909091	25	25	26	26	0.191176	7	3.13569	5.66091	17	47599330	47611492	118	ENSMUSG00000023988	1	1	3854	ENSMUSG00000023988	129	146	118	135	0.874074	12	12	11	11	0.0753425	7	3.37274
C130074G19Rik	282	40	-181.667	-2.24146	0.0026339	-2.0298	-3.08808e-05	1	0.0251377	379	ENSMUSG00000039349	1	1	3035	ENSMUSG00000039349	473	473	379	379	1	6	6	94	94	0.198732	2	13.7193	24.7677	1	184871925	184883218	412	ENSMUSG00000039349	1	1	3035	ENSMUSG00000039349	506	506	412	412	1	4	4	94	94	0.185771	2	13.0707
C1qbp	546	269	401	3.6039	4.74844e-07	3.79358	8.30638e-05	0.00651866	5.1328e-05	160	ENSMUSG00000018446	2	1	1262	ENSMUSG00000018446	171	171	160	160	1	53	53	11	11	0.0643275	8	13.9288	25.1458	11	70977835	70983026	133	ENSMUSG00000018446	2	1	1262	ENSMUSG00000018446	143	143	133	133	1	40	40	10	10	0.0699301	8	10.1474
C1qtnf1	160	29	-71.3333	-4.89091	0.000178793	-4.18925	-1.19996e-05	1	0.00394864	46	ENSMUSG00000017446	4	2	3131	ENSMUSG00000017446	139	333	46	235	0.195745	18	18	93	98	0.294294	9	8.24588	14.8864	11	118428202	118449963	175	ENSMUSG00000017446	4	2	3131	ENSMUSG00000017446	361	927	169	735	0.229932	90	96	192	192	0.20712	9	22.6029
C1qtnf2	188	26	-75.3333	-4.70492	0.00299041	-4.06858	-1.25667e-05	1	0.0272954	22	ENSMUSG00000046491	3	0	1308	ENSMUSG00000046491	42	42	22	22	1	2	2	20	20	0.47619	8	1.84785	3.33595	11	43474275	43491525	199	ENSMUSG00000046491	3	1	1308	ENSMUSG00000046491	267	267	199	199	1	15	15	68	68	0.254682	8	14.6489
C1qtnf5	42	3	-25.3333	-5.22222	0.00489597	-4.6375	-4.55079e-06	1	0.0382756	9	ENSMUSG00000079592	8	0	1589	ENSMUSG00000079592	0	90	0	88	0	0	9	0	2	0.0222222	17	6.08431	10.9841	9	44107244	44109187	47	ENSMUSG00000079592	8	2	1589	ENSMUSG00000079592	7	380	7	377	0.0185676	7	47	0	3	0.00789474	17	22.8443
C1qtnf6	363	22	-218.333	-3.44403	0.000239819	-3.09181	-3.86871e-05	1	0.00480619	114	ENSMUSG00000022440	3	2	2402	ENSMUSG00000022440	129	129	114	114	1	8	8	15	15	0.116279	6	5.21416	9.41319	15	78523345	78529625	430	ENSMUSG00000022440	3	2	2402	ENSMUSG00000022440	462	462	430	430	1	38	38	32	32	0.0692641	6	17.2368
C1qtnf7	99	2	-37.6667	-5.91304	0.00524724	-4.80622	-6.11134e-06	1	0.0399967	10	ENSMUSG00000061535	3	1	4162	ENSMUSG00000061535	24	38	10	10	1	0	0	14	28	0.736842	8	0.263967	0.476544	5	43515537	43618803	106	ENSMUSG00000061535	3	1	4162	ENSMUSG00000061535	165	251	106	106	1	0	0	59	145	0.577689	8	2.45225
C1ra	590	101	-259.333	-3.64626	0.000148031	-3.16982	-4.32601e-05	1	0.00340969	239	ENSMUSG00000055172	1	1	2981	ENSMUSG00000055172	208	340	192	324	0.592593	29	76	16	16	0.0470588	11	11.9409	21.557	6	124512404	124523443	652	ENSMUSG00000055172	1	1	2981	ENSMUSG00000055172	533	984	494	936	0.527778	89	247	39	48	0.0487805	11	30.2325
C1s1	457	95	-252.333	-2.87376	0.000145091	-2.55283	-4.28458e-05	1	0.00337008	367	ENSMUSG00000038521	5	3	3129	ENSMUSG00000038521	344	541	344	516	0.666667	109	132	0	25	0.0462107	19	18.1174	32.7076	6	124530344	124542359	577	ENSMUSG00000038521	5	2	3129	ENSMUSG00000038521	561	974	561	930	0.603226	199	215	0	44	0.0451745	19	28.6179
C2	167	18	-75	-3.31959	0.00265941	-3.11506	-1.39595e-05	1	0.0253003	190	ENSMUSG00000024371	8	1	3872	ENSMUSG00000024371	149	413	147	332	0.442771	90	133	2	81	0.196126	35	9.42009	17.0062	17	34862603	34898265	87	ENSMUSG00000024371	8	1	3872	ENSMUSG00000024371	64	197	60	149	0.402685	10	37	4	48	0.243655	35	3.7052
C3	10222	758	-3821.67	-4.6606	0.00343505	-3.88199	-0.000611251	1	0.0301664	1967	ENSMUSG00000024164	4	1	5143	ENSMUSG00000024164	1997	1997	1967	1967	1	903	903	30	30	0.0150225	50	42.0185	75.8565	17	57203969	57228136	11036	ENSMUSG00000024164	4	1	5143	ENSMUSG00000024164	11205	11205	11036	11036	1	5356	5356	169	169	0.0150826	50	206.612
C4b	4769	618	-2378.67	-3.95242	0.00176835	-3.44406	-0.000402873	1	0.0194179	2912	ENSMUSG00000073418	3	3	5695	ENSMUSG00000073418	2611	3397	2511	3269	0.768125	1020	1421	100	128	0.0376803	45	63.0628	113.848	17	34728379	34743882	5363	ENSMUSG00000073418	3	3	5695	ENSMUSG00000073418	4799	6404	4644	6231	0.745306	1808	2527	155	173	0.0270144	45	105.348
C7	603	451	-517	-9.6648	3.13443e-16	-8.76544	-9.6507e-05	4.30294e-12	1.43431e-12	514	ENSMUSG00000079105	1	1	2709	ENSMUSG00000079105	998	1000	514	514	1	223	223	484	486	0.486	18	20.8452	37.6322	15	4988761	5063773	649	ENSMUSG00000079105	1	1	2709	ENSMUSG00000079105	974	976	649	649	1	308	308	325	327	0.335041	18	23.0673
Cab39	2367	1094	1603.33	2.92863	0.00217965	3.04706	0.000334289	1	0.0220828	944	ENSMUSG00000036707	4	2	4146	ENSMUSG00000036707	1292	1293	944	944	1	129	129	348	349	0.269915	17	25.0147	45.1594	1	85793440	85851576	561	ENSMUSG00000036707	4	2	4146	ENSMUSG00000036707	835	835	561	561	1	26	26	274	274	0.328144	17	13.0285
Cables1	239	37	-102	-2.8773	0.00148721	-2.56006	-1.70819e-05	1	0.0172093	97	ENSMUSG00000040957	2	1	3397	ENSMUSG00000040957	517	517	97	97	1	10	10	420	420	0.812379	12	3.1371	5.66345	18	11839219	11945627	269	ENSMUSG00000040957	2	2	3397	ENSMUSG00000040957	1419	1419	269	269	1	18	18	1150	1150	0.81043	12	7.62461
Cachd1	407	19	-194	-2.84177	0.000540956	-2.54169	-3.27745e-05	1	0.00854899	286	ENSMUSG00000028532	4	1	6020	ENSMUSG00000028532	699	705	286	286	1	85	85	413	419	0.594326	32	5.21942	9.42268	4	100776674	101029220	471	ENSMUSG00000028532	4	1	6020	ENSMUSG00000028532	1223	1233	471	471	1	180	180	752	762	0.618005	32	7.5333
Cacna1a	130	35	-82.6667	-2.24623	0.00339081	-2.04079	-1.41943e-05	1	0.0299158	103	ENSMUSG00000034656	11	1	11418	ENSMUSG00000034656	350	367	103	104	0.990385	42	42	247	263	0.716621	68	1.00068	1.80654	8	84388439	84640246	192	ENSMUSG00000034656	11	3	11418	ENSMUSG00000034656	595	604	192	192	1	50	50	403	412	0.682119	68	1.61909
Cacna1c	313	115	-188.667	-2.26339	0.00274017	-2.01202	-3.14898e-05	1	0.0258031	316	ENSMUSG00000051331	22	4	16287	ENSMUSG00000051331	2012	2073	316	316	1	91	91	1696	1757	0.847564	74	2.13156	3.84814	6	118587239	119196418	446	ENSMUSG00000051331	22	3	16287	ENSMUSG00000051331	2614	2721	446	446	1	93	93	2168	2275	0.83609	74	2.63666
Cacna1g	631	38	-240.667	-3.34416	0.004314	-2.81882	-3.86472e-05	1	0.0351887	90	ENSMUSG00000020866	16	2	10137	ENSMUSG00000020866	131	131	90	90	1	22	22	41	41	0.312977	55	0.975406	1.76091	11	94408390	94474198	698	ENSMUSG00000020866	16	3	10137	ENSMUSG00000020866	992	992	698	698	1	208	208	294	294	0.296371	55	6.6299
Cacnb1	1055	543	711	3.16548	0.0043531	3.20246	0.000146397	1	0.0354025	371	ENSMUSG00000020882	7	3	4529	ENSMUSG00000020882	526	526	371	371	1	124	124	155	155	0.294677	26	8.99962	16.2471	11	98001507	98023034	116	ENSMUSG00000020882	7	3	4529	ENSMUSG00000020882	209	209	116	116	1	21	21	93	93	0.444976	26	2.46613
Cacnb3	85	49	-60.3333	-3.96721	0.000529275	-3.63282	-1.13305e-05	1	0.0084487	78	ENSMUSG00000003352	2	0	3120	ENSMUSG00000003352	97	98	78	79	0.987342	19	19	19	19	0.193878	14	2.78179	5.02201	15	98632219	98644530	68	ENSMUSG00000003352	2	1	3120	ENSMUSG00000003352	91	94	68	71	0.957746	19	19	23	23	0.244681	14	2.19111
Cacybp	155	98	111.667	1.90054	0.00411079	2.00761	2.42112e-05	1	0.0339752	100	ENSMUSG00000014226	3	1	2390	ENSMUSG00000014226	131	135	100	104	0.961538	18	18	31	31	0.22963	11	4.78066	8.63059	1	160202366	160212875	107	ENSMUSG00000014226	3	1	2390	ENSMUSG00000014226	121	122	107	108	0.990741	14	14	14	14	0.114754	11	4.35098
Cadm1	88	23	-54.3333	-3.2027	0.00211681	-2.81863	-9.38583e-06	1	0.0217024	83	ENSMUSG00000032076	10	1	10440	ENSMUSG00000032076	369	369	83	83	1	10	10	286	286	0.775068	27	0.873434	1.57682	9	47530172	47857637	109	ENSMUSG00000032076	10	1	10440	ENSMUSG00000032076	717	721	109	109	1	37	37	608	612	0.848821	27	1.00528
Cadm3	935	37	-391	-4.35143	0.000485363	-3.59595	-6.36198e-05	1	0.00802778	366	ENSMUSG00000005338	5	3	7248	ENSMUSG00000005338	381	438	366	386	0.948187	56	56	15	52	0.118721	18	5.85088	10.5627	1	173333257	173367695	1006	ENSMUSG00000005338	5	3	7248	ENSMUSG00000005338	1031	1145	1006	1041	0.966378	141	141	25	104	0.0908297	18	13.8291
Cadm4	318	13	-107.333	-5.66667	0.00482919	-5.2762	-2.10701e-05	1	0.0379046	332	ENSMUSG00000054793	2	1	2161	ENSMUSG00000054793	366	366	332	332	1	102	102	34	34	0.0928962	10	16.8786	30.4711	7	24482022	24504539	30	ENSMUSG00000054793	2	1	2161	ENSMUSG00000054793	32	32	30	30	1	0	0	2	2	0.0625	10	1.33668
Calcoco1	409	230	-288	-2.27434	0.00309649	-2.14045	-5.19444e-05	1	0.0279906	509	ENSMUSG00000023055	4	3	3963	ENSMUSG00000023055	539	539	509	509	1	214	214	30	30	0.0556586	22	14.1106	25.4741	15	102706778	102722178	547	ENSMUSG00000023055	4	2	3963	ENSMUSG00000023055	599	599	547	547	1	218	218	52	52	0.0868114	22	13.29
Calcrl	178	72	-114.333	-2.11003	0.00194627	-1.9314	-1.9603e-05	1	0.0206639	212	ENSMUSG00000059588	3	3	4882	ENSMUSG00000059588	403	405	212	212	1	40	40	191	193	0.476543	20	4.77079	8.61277	2	84330625	84425411	264	ENSMUSG00000059588	3	2	4882	ENSMUSG00000059588	534	534	264	264	1	79	79	270	270	0.505618	20	5.20675
Calhm2	215	22	-95	-3.22656	0.000794945	-2.8232	-1.5819e-05	1	0.0110121	100	ENSMUSG00000033033	2	1	4361	ENSMUSG00000033033	117	186	100	102	0.980392	7	7	17	84	0.451613	6	2.56961	4.63894	19	47105352	47138294	245	ENSMUSG00000033033	2	1	4361	ENSMUSG00000033033	288	502	245	252	0.972222	22	22	43	250	0.498008	6	5.56385
Camk1d	541	27	-202	-4.90968	0.000436125	-4.01333	-3.23349e-05	1	0.0074098	86	ENSMUSG00000039145	4	2	7427	ENSMUSG00000039145	550	571	86	86	1	13	13	464	485	0.849387	16	1.27215	2.29662	2	5293456	5714515	577	ENSMUSG00000039145	4	2	7427	ENSMUSG00000039145	2496	2565	577	577	1	65	65	1919	1988	0.775049	16	7.48037
Camk2n1	417	110	-215.667	-2.97256	6.49583e-05	-2.61792	-3.6469e-05	0.891747	0.00186949	221	ENSMUSG00000046447	1	1	4444	ENSMUSG00000046447	229	229	221	221	1	5	5	8	8	0.0349345	2	5.4635	9.86332	4	138454313	138460123	511	ENSMUSG00000046447	1	1	4444	ENSMUSG00000046447	543	543	511	511	1	17	17	32	32	0.0589319	2	11.0715
Camk4	437	25	-182.667	-33.2353	8.56716e-09	-26.2614	-3.06714e-05	0.00011761	2.04295e-06	30	ENSMUSG00000038128	1	1	12331	ENSMUSG00000038128	81	82	30	30	1	3	3	51	52	0.634146	11	0.267285	0.482534	18	32939040	33195767	440	ENSMUSG00000038128	1	1	12331	ENSMUSG00000038128	984	986	440	440	1	33	33	544	546	0.553753	11	3.4357
Capn5	368	10	-155	-3.92453	0.000542208	-3.29096	-2.51549e-05	1	0.00855525	143	ENSMUSG00000035547	5	1	5485	ENSMUSG00000035547	217	218	143	144	0.993056	36	36	74	74	0.33945	21	2.88429	5.20704	7	98121558	98178274	416	ENSMUSG00000035547	5	1	5485	ENSMUSG00000035547	593	593	416	416	1	126	126	177	177	0.298482	21	7.3026
Car5b	419	27	-175.333	-4.86765	0.000127492	-4.17574	-2.91026e-05	1	0.00307594	152	ENSMUSG00000031373	2	2	6354	ENSMUSG00000031373	227	228	152	153	0.993464	39	39	75	75	0.328947	10	2.64543	4.77583	X	163976821	164027997	444	ENSMUSG00000031373	2	2	6354	ENSMUSG00000031373	603	611	444	452	0.982301	151	151	159	159	0.260229	10	6.84939
Card10	408	92	-233.333	-2.47679	0.000660209	-2.2793	-4.07521e-05	1	0.00962347	396	ENSMUSG00000033170	3	2	4952	ENSMUSG00000033170	634	634	396	396	1	112	112	238	238	0.375394	25	8.78551	15.8606	15	78775137	78803042	503	ENSMUSG00000033170	3	1	4952	ENSMUSG00000033170	662	662	503	503	1	169	169	159	159	0.240181	25	9.78021
Card14	211	24	86.3333	5.88679	0.000116624	6.60233	1.94046e-05	1	0.00287088	22	ENSMUSG00000013483	4	1	4605	ENSMUSG00000013483	52	54	22	24	0.916667	5	5	30	30	0.555556	29	0.572577	1.03368	11	119307767	119345375	12	ENSMUSG00000013483	4	0	4605	ENSMUSG00000013483	69	73	12	15	0.8	11	11	57	58	0.794521	29	0.313633
Card19	370	259	305	3.01099	3.21096e-06	3.18959	6.42087e-05	0.0440801	0.000219304	149	ENSMUSG00000037960	1	1	804	ENSMUSG00000037960	250	250	149	149	1	90	90	101	101	0.404	6	20.3602	36.7566	13	49202950	49216026	130	ENSMUSG00000037960	1	1	804	ENSMUSG00000037960	293	293	130	130	1	93	93	163	163	0.556314	6	15.5685
Carmil1	446	18	-168	-4.65217	0.000413384	-3.9058	-2.71124e-05	1	0.00711144	97	ENSMUSG00000021338	12	2	8977	ENSMUSG00000021338	412	412	97	97	1	49	49	315	315	0.764563	63	1.18712	2.14312	13	24012343	24280795	477	ENSMUSG00000021338	12	3	8977	ENSMUSG00000021338	1428	1434	477	477	1	175	175	951	957	0.667364	63	5.1162
Carmn	250	21	-132.333	-2.86385	0.00240869	-2.60408	-2.34267e-05	1	0.0235684	312	ENSMUSG00000097324	2	2	2304	ENSMUSG00000097324	1196	1196	312	312	1	42	42	884	884	0.73913	6	14.8773	26.8582	18	61649624	61665537	224	ENSMUSG00000097324	2	2	2304	ENSMUSG00000097324	839	839	224	224	1	15	15	615	615	0.733015	6	9.36109
Cars	162	90	120	1.69231	0.00591255	1.82356	2.71574e-05	1	0.0438033	179	ENSMUSG00000010755	10	4	4639	ENSMUSG00000010755	337	339	179	179	1	75	75	158	160	0.471976	41	4.23917	7.65303	7	143557229	143600090	177	ENSMUSG00000010755	10	3	4639	ENSMUSG00000010755	435	439	177	177	1	77	77	258	262	0.596811	41	3.67375
Casp12	87	53	-66.6667	-2.3986	0.00222219	-2.22649	-1.19597e-05	1	0.0223528	125	ENSMUSG00000025887	5	3	3840	ENSMUSG00000025887	172	178	125	125	1	57	57	47	53	0.297753	21	3.57628	6.4563	9	5345429	5373032	118	ENSMUSG00000025887	5	1	3840	ENSMUSG00000025887	203	207	118	118	1	49	49	85	89	0.429952	21	2.95877
Cav3	905	519	682.667	7.78146	0.000585365	7.80779	0.000142265	1	0.00893871	133	ENSMUSG00000062694	1	1	1157	ENSMUSG00000062694	177	177	133	133	1	25	25	44	44	0.248588	2	12.629	22.7994	6	112459504	112472872	4	ENSMUSG00000062694	1	1	1157	ENSMUSG00000062694	4	4	4	4	1	0	0	0	0	0	2	0.33288
Cbx7	399	136	-226.667	-3.63566	3.29386e-07	-3.26811	-3.96941e-05	0.00452181	3.83204e-05	246	ENSMUSG00000053411	9	3	6487	ENSMUSG00000053411	299	299	246	246	1	29	29	53	53	0.177258	25	4.16623	7.52136	15	79915806	79971119	462	ENSMUSG00000053411	9	3	6487	ENSMUSG00000053411	560	560	462	462	1	87	87	98	98	0.175	25	6.85739
Cc2d2a	424	86	-204.667	-3.44622	1.48004e-05	-3.02317	-3.45698e-05	0.20318	0.000657542	201	ENSMUSG00000039765	4	2	6809	ENSMUSG00000039765	417	417	201	201	1	64	64	216	216	0.517986	45	3.24314	5.85488	5	43662345	43740972	491	ENSMUSG00000039765	4	2	6809	ENSMUSG00000039765	915	915	491	491	1	202	202	424	424	0.463388	45	6.94319
Ccbe1	218	21	-106.333	-3.75	0.000319253	-3.29687	-1.81804e-05	1	0.00593059	54	ENSMUSG00000046318	4	4	9511	ENSMUSG00000046318	405	411	54	55	0.981818	13	13	351	356	0.86618	19	0.635315	1.14694	18	66045301	66302739	251	ENSMUSG00000046318	4	4	9511	ENSMUSG00000046318	1643	1710	251	259	0.969112	71	71	1392	1451	0.848538	19	2.62201
Ccdc149	194	35	-95	-6.9375	3.98119e-06	-6.02141	-1.64692e-05	0.0546537	0.000259133	48	ENSMUSG00000045790	3	1	3328	ENSMUSG00000045790	173	173	48	48	1	4	4	125	125	0.722543	16	1.58457	2.86064	5	52374650	52471521	204	ENSMUSG00000045790	3	1	3328	ENSMUSG00000045790	433	433	204	204	1	38	38	229	229	0.528868	16	5.90211
Ccdc22	61	38	46.3333	2.7375	0.00124207	2.89012	9.75564e-06	1	0.0151566	38	ENSMUSG00000031143	2	1	3427	ENSMUSG00000031143	12	77	12	64	0.1875	6	32	0	13	0.168831	19	2.05172	3.704	X	7593808	7605517	20	ENSMUSG00000031143	2	1	3427	ENSMUSG00000031143	3	60	3	59	0.0508475	0	17	0	1	0.0166667	19	1.65767
Ccdc3	1193	122	-534.667	-13.2443	3.86443e-07	-11.1612	-9.12554e-05	0.00530509	4.31747e-05	167	ENSMUSG00000026676	1	1	2670	ENSMUSG00000026676	166	1117	166	762	0.217848	65	66	0	355	0.317816	3	31.3542	56.6042	2	5137775	5230878	1203	ENSMUSG00000026676	1	1	2670	ENSMUSG00000026676	1207	7019	1203	5058	0.237841	319	319	4	1961	0.279385	3	182.401
Ccdc80	5941	1227	-2887.67	-4.21209	0.000605886	-3.68397	-0.000490763	1	0.0091342	2741	ENSMUSG00000022665	6	3	4140	ENSMUSG00000022665	3095	3095	2741	2741	1	325	325	354	354	0.114378	20	72.738	131.315	16	45093401	45127924	6602	ENSMUSG00000022665	6	3	4140	ENSMUSG00000022665	7331	7331	6602	6602	1	736	736	729	729	0.0994407	20	153.545
Ccdc86	173	80	120	2.67442	0.000298725	2.77105	2.50662e-05	1	0.00567992	88	ENSMUSG00000024732	2	2	3367	ENSMUSG00000024732	95	97	88	90	0.977778	8	8	7	7	0.0721649	5	2.93665	5.30157	19	10941480	10949266	40	ENSMUSG00000024732	2	1	3367	ENSMUSG00000024732	43	43	40	40	1	4	4	3	3	0.0697674	5	1.14387
Ccl2	24	15	17	11.2	0.00159487	11.2382	3.58079e-06	1	0.01802	5	ENSMUSG00000035385	2	1	1138	ENSMUSG00000035385	5	8	5	5	1	5	5	0	3	0.375	5	0.482703	0.87143	11	82035570	82037453	0	ENSMUSG00000035385	2	0	1138	ENSMUSG00000035385	0	0	0	0	#DIV/0!	0	0	0	0	#DIV/0!	5	0
Ccl21a	234	36	-116.333	-7.84314	1.01026e-06	-6.81809	-2.02687e-05	0.0138689	9.56476e-05	50	ENSMUSG00000094686	1	1	870	ENSMUSG00000094686	15	384	15	381	0.0393701	14	49	0	3	0.0078125	4	48.1125	86.8582	4	42772859	42773993	244	ENSMUSG00000094686	1	1	870	ENSMUSG00000094686	83	1419	83	1379	0.0601885	82	243	0	40	0.0281889	4	152.618
Ccl7	30	11	19	29.5	5.08721e-05	27.4601	4.03115e-06	0.698372	0.00157369	2	ENSMUSG00000035373	1	1	801	ENSMUSG00000035373	6	6	2	2	1	0	0	4	4	0.666667	3	0.274315	0.495225	11	82045711	82047525	0	ENSMUSG00000035373	1	0	801	ENSMUSG00000035373	9	9	0	0	#DIV/0!	0	0	9	9	1	3	0
Ccl9	197	73	104.333	2.36087	0.000357084	2.73067	2.4145e-05	1	0.00643314	56	ENSMUSG00000019122	2	1	3045	ENSMUSG00000019122	56	56	56	56	1	6	6	0	0	0	6	2.02047	3.64759	11	83572918	83578636	121	ENSMUSG00000019122	2	1	3045	ENSMUSG00000019122	141	141	121	121	1	25	25	20	20	0.141844	6	3.82612
Ccnb1	13	2	8.33333	26	0.00374472	19.5989	1.65378e-06	1	0.0319897	0	ENSMUSG00000041431	7	0	4217	ENSMUSG00000041431	0	0	0	0	#DIV/0!	0	0	0	0	#DIV/0!	21	0	0	13	100778649	100786570	0	ENSMUSG00000041431	7	0	4217	ENSMUSG00000041431	6	6	0	0	#DIV/0!	0	0	6	6	1	21	0
Ccng2	114	57	-71.3333	-2.48611	0.00396388	-2.32309	-1.28148e-05	1	0.0332983	103	ENSMUSG00000029385	6	2	5458	ENSMUSG00000029385	119	119	103	103	1	16	16	16	16	0.134454	20	2.07327	3.7429	5	93267256	93276231	138	ENSMUSG00000029385	6	2	5458	ENSMUSG00000029385	155	155	138	138	1	21	21	17	17	0.109677	20	2.43448
Ccpg1	117	72	-82.3333	-3.68478	2.06092e-05	-3.35173	-1.48056e-05	0.282924	0.000832129	100	ENSMUSG00000034563	9	3	5110	ENSMUSG00000034563	62	486	62	398	0.155779	34	72	0	88	0.18107	28	8.55686	15.4478	9	72985428	73016340	142	ENSMUSG00000034563	9	2	5110	ENSMUSG00000034563	66	905	66	759	0.0869565	53	129	0	146	0.161326	28	14.3015
Ccr2	170	107	121.333	2.82915	4.51939e-06	3.16805	2.66661e-05	0.0620422	0.000280734	42	ENSMUSG00000049103	4	2	6760	ENSMUSG00000049103	52	52	42	42	1	2	2	10	10	0.192308	9	0.682582	1.23227	9	124101949	124113557	93	ENSMUSG00000049103	4	1	6760	ENSMUSG00000049103	108	108	93	93	1	4	4	15	15	0.138889	9	1.32464
Cct3	963	654	796.333	2.92973	0.000229999	3.17647	0.000169575	1	0.00467074	418	ENSMUSG00000001416	9	4	4689	ENSMUSG00000001416	509	510	418	419	0.997613	167	167	91	91	0.178431	33	9.81717	17.7231	3	88297115	88321767	457	ENSMUSG00000001416	9	2	4689	ENSMUSG00000001416	574	574	457	457	1	162	162	117	117	0.203833	33	9.38419
Cct4	704	369	515.667	2.28595	0.00299349	2.47018	0.00011138	1	0.0273054	344	ENSMUSG00000007739	9	4	4201	ENSMUSG00000007739	419	419	344	344	1	128	128	75	75	0.178998	31	8.99618	16.2409	11	22990518	23003780	454	ENSMUSG00000007739	9	2	4201	ENSMUSG00000007739	511	511	454	454	1	213	213	57	57	0.111546	31	10.4055
Cct5	936	526	766.667	2.60727	0.00105484	2.80335	0.000163025	1	0.0134956	472	ENSMUSG00000022234	5	4	2809	ENSMUSG00000022234	517	517	472	472	1	163	163	45	45	0.0870406	19	18.4605	33.3269	15	31590799	31601847	512	ENSMUSG00000022234	5	2	2809	ENSMUSG00000022234	610	610	512	512	1	212	212	98	98	0.160656	19	17.5501
Cct6a	944	724	789.333	3.08818	0.000186652	3.30487	0.000167162	1	0.00406551	404	ENSMUSG00000029447	7	3	3620	ENSMUSG00000029447	436	438	404	406	0.995074	154	154	32	32	0.0730594	26	12.3217	22.2445	5	129786997	129846371	352	ENSMUSG00000029447	7	2	3620	ENSMUSG00000029447	374	374	352	352	1	109	109	22	22	0.0588235	26	9.36257
Cct7	1127	641	833	3.0551	0.000220621	3.26749	0.000175304	1	0.00451369	419	ENSMUSG00000030007	6	1	3003	ENSMUSG00000030007	465	470	416	421	0.988124	137	140	49	49	0.104255	21	15.4021	27.8056	6	85451513	85468475	405	ENSMUSG00000030007	6	3	3003	ENSMUSG00000030007	455	457	405	407	0.995086	173	173	50	50	0.109409	21	13.0497
Cct8	763	552	650.667	2.78591	0.000480855	2.98464	0.00013835	1	0.00798428	338	ENSMUSG00000025613	10	4	3088	ENSMUSG00000025613	384	386	338	340	0.994118	154	154	46	46	0.119171	33	12.0963	21.8377	16	87483325	87495873	360	ENSMUSG00000025613	10	2	3088	ENSMUSG00000025613	433	433	360	360	1	208	208	73	73	0.168591	33	11.225
Cd109	643	29	-229.667	-3.82377	0.00250611	-3.16837	-3.62024e-05	1	0.0242451	90	ENSMUSG00000046186	2	1	6900	ENSMUSG00000046186	128	128	90	90	1	29	29	38	38	0.296875	35	1.433	2.58701	9	78615545	78716253	704	ENSMUSG00000046186	2	2	6900	ENSMUSG00000046186	812	812	704	704	1	309	309	108	108	0.133005	35	9.82391
Cd1d1	86	26	-45.3333	-4.09091	0.00433414	-3.62023	-7.93047e-06	1	0.035311	53	ENSMUSG00000028076	5	3	2570	ENSMUSG00000028076	53	62	51	60	0.85	2	4	2	2	0.0322581	13	2.5649	4.63045	3	86995833	86999441	90	ENSMUSG00000028076	5	2	2570	ENSMUSG00000028076	76	109	76	109	0.697248	5	19	0	0	0	13	4.0837
Cd200	676	135	-358.333	-6.04695	3.02006e-09	-5.35445	-6.24982e-05	4.14594e-05	9.38114e-07	353	ENSMUSG00000022661	11	4	3321	ENSMUSG00000022661	522	522	353	353	1	35	35	169	169	0.323755	25	11.6777	21.082	16	45382134	45409053	720	ENSMUSG00000022661	11	6	3321	ENSMUSG00000022661	1145	1145	720	720	1	147	147	425	425	0.371179	25	20.8749
Cd24a	207	121	134.667	2.18475	0.00254514	2.29404	2.88643e-05	1	0.0244579	166	ENSMUSG00000047139	3	1	2580	ENSMUSG00000047139	174	202	166	194	0.85567	2	2	8	8	0.039604	6	8.26103	14.9138	10	43578283	43584265	68	ENSMUSG00000047139	3	1	2580	ENSMUSG00000047139	74	81	68	75	0.906667	0	0	6	6	0.0740741	6	2.799
Cd274	50	15	-30.6667	-3.875	0.00409578	-3.47256	-5.4526e-06	1	0.033892	44	ENSMUSG00000016496	1	1	3622	ENSMUSG00000016496	69	69	44	44	1	7	7	25	25	0.362319	7	1.33462	2.4094	19	29367454	29388095	55	ENSMUSG00000016496	1	1	3622	ENSMUSG00000016496	106	106	55	55	1	28	28	51	51	0.481132	7	1.46209
Cd44	462	150	280.667	2.05912	0.00320127	2.30542	6.39561e-05	1	0.028621	172	ENSMUSG00000005087	9	1	6776	ENSMUSG00000005087	385	385	172	172	1	26	26	213	213	0.553247	32	2.78874	5.03454	2	102811140	102901665	370	ENSMUSG00000005087	9	2	6776	ENSMUSG00000005087	778	778	370	370	1	68	68	408	408	0.524422	32	5.25762
Cd52	49	22	29.3333	3.93333	0.000653422	4.43515	6.4427e-06	1	0.00962347	8	ENSMUSG00000000682	3	1	1187	ENSMUSG00000000682	8	8	8	8	1	0	0	0	0	0	6	0.740443	1.33673	4	134082447	134095082	14	ENSMUSG00000000682	3	1	1187	ENSMUSG00000000682	14	14	14	14	1	0	0	0	0	0	6	1.13563
Cd63	795	419	495.333	2.18785	0.00525855	2.45017	0.000110346	1	0.0400607	244	ENSMUSG00000025351	2	1	1031	ENSMUSG00000025351	198	340	170	312	0.544872	64	138	28	28	0.0823529	9	33.2467	60.0207	10	128908918	128912816	640	ENSMUSG00000025351	2	1	1031	ENSMUSG00000025351	541	891	504	854	0.590164	224	360	37	37	0.0415264	9	79.7554
Cd68	799	588	682	16.0441	1.11505e-15	17.1208	0.000141383	1.53075e-11	3.06149e-12	22	ENSMUSG00000018774	3	1	1257	ENSMUSG00000018774	26	26	22	22	1	10	10	4	4	0.153846	10	1.92283	3.4713	11	69664212	69666153	43	ENSMUSG00000018774	3	1	1257	ENSMUSG00000018774	51	51	43	43	1	19	19	8	8	0.156863	10	3.29378
Cd72	10	5	-7.33333	-23	0.00477162	-15.7503	-1.39132e-06	1	0.0376032	5	ENSMUSG00000028459	10	0	3422	ENSMUSG00000028459	12	12	5	5	1	1	1	7	7	0.583333	27	0.160525	0.289798	4	43446461	43454628	8	ENSMUSG00000028459	10	0	3422	ENSMUSG00000028459	17	17	8	8	1	0	0	9	9	0.529412	27	0.225098
Cd93	1517	1082	1234.67	3.15099	0.000549578	3.33056	0.000259221	1	0.00861042	753	ENSMUSG00000027435	1	1	6677	ENSMUSG00000027435	759	759	753	753	1	21	21	6	6	0.00790514	2	12.3898	22.3676	2	148436639	148443563	448	ENSMUSG00000027435	1	1	6677	ENSMUSG00000027435	456	456	448	448	1	5	5	8	8	0.0175439	2	6.46037
Cd99l2	903	599	740.667	3.36635	3.97006e-05	3.61312	0.000155758	0.54501	0.00131328	303	ENSMUSG00000035776	6	2	4902	ENSMUSG00000035776	424	485	303	303	1	39	39	121	182	0.375258	16	6.79081	12.2595	X	71420059	71492849	322	ENSMUSG00000035776	6	1	4902	ENSMUSG00000035776	471	532	322	329	0.978723	50	50	149	203	0.381579	16	6.46224
Cdc25b	107	18	-49	-2.88462	0.00597935	-2.58073	-8.32231e-06	1	0.044179	56	ENSMUSG00000027330	7	2	3728	ENSMUSG00000027330	76	76	56	56	1	21	21	20	20	0.263158	28	1.65031	2.97932	2	131186948	131198497	121	ENSMUSG00000027330	7	0	3728	ENSMUSG00000027330	146	146	121	121	1	27	27	25	25	0.171233	28	3.12515
Cdc42bpg	209	66	-131	-4.22131	5.4264e-07	-3.85423	-2.35733e-05	0.00744936	5.70253e-05	109	ENSMUSG00000024769	2	1	6099	ENSMUSG00000024769	121	121	109	109	1	49	49	12	12	0.0991736	39	1.96345	3.54465	19	6306455	6325652	236	ENSMUSG00000024769	2	1	6099	ENSMUSG00000024769	250	250	236	236	1	105	105	14	14	0.056	39	3.72575
Cdh11	428	46	-187	-2.55833	0.00271966	-2.24464	-3.0576e-05	1	0.0256954	154	ENSMUSG00000031673	3	2	8904	ENSMUSG00000031673	324	334	154	157	0.980892	38	38	170	177	0.52994	16	1.93717	3.49719	8	102632094	102785642	526	ENSMUSG00000031673	3	2	8904	ENSMUSG00000031673	998	1029	520	532	0.977444	191	197	478	497	0.482993	16	5.75291
Cdh13	1248	668	947.667	2.6255	0.00177474	2.79158	0.000200456	1	0.0194445	581	ENSMUSG00000031841	8	6	11233	ENSMUSG00000031841	3990	4035	581	581	1	173	173	3409	3454	0.85601	31	5.68241	10.2585	8	118283732	119324921	550	ENSMUSG00000031841	8	4	11233	ENSMUSG00000031841	2751	2775	550	550	1	131	131	2201	2225	0.801802	31	4.71441
Cdh2	160	93	-113	-3.69048	1.59398e-06	-3.34916	-2.02926e-05	0.0218821	0.00013182	137	ENSMUSG00000024304	3	2	8066	ENSMUSG00000024304	457	494	135	171	0.789474	40	42	322	323	0.653846	20	2.32911	4.20478	18	16588876	16809246	195	ENSMUSG00000024304	3	2	8066	ENSMUSG00000024304	572	615	191	234	0.816239	43	47	381	381	0.619512	20	2.79331
Cdh23	80	46	-61.6667	-2.94737	0.000496173	-2.74523	-1.12968e-05	1	0.00810401	76	ENSMUSG00000012819	16	2	16939	ENSMUSG00000012819	180	226	76	76	1	20	20	104	150	0.663717	96	0.492922	0.889879	10	60302747	60696490	99	ENSMUSG00000012819	16	2	16939	ENSMUSG00000012819	229	283	99	99	1	29	29	130	184	0.650177	96	0.562741
Cdip1	252	187	212.333	1.90355	0.00373606	2.04437	4.69998e-05	1	0.0319371	239	ENSMUSG00000004071	6	2	5746	ENSMUSG00000004071	418	502	239	267	0.895131	29	29	179	235	0.468127	17	5.10503	9.21617	16	4750347	4790292	225	ENSMUSG00000004071	6	2	5746	ENSMUSG00000004071	587	719	225	252	0.892857	37	37	362	467	0.649513	17	4.22275
Cdk14	461	46	-186.667	-2.70213	0.00282057	-2.31316	-2.96325e-05	1	0.0262268	178	ENSMUSG00000028926	14	5	15534	ENSMUSG00000028926	1201	1256	178	178	1	42	42	1023	1078	0.85828	40	1.25889	2.2727	5	4803390	5420312	558	ENSMUSG00000028926	14	3	15534	ENSMUSG00000028926	2647	2752	558	558	1	158	158	2089	2194	0.797238	40	3.45869
Cdk19	166	111	-132.333	-2.47584	0.000218188	-2.29911	-2.37716e-05	1	0.00449743	235	ENSMUSG00000038481	5	1	5846	ENSMUSG00000038481	549	553	235	235	1	51	51	314	318	0.575045	20	4.41633	7.97286	10	40339563	40483818	235	ENSMUSG00000038481	5	1	5846	ENSMUSG00000038481	629	634	235	237	0.991561	57	57	394	397	0.626183	20	3.90347
Cdkn1b	394	119	-218	-2.14938	0.00390142	-1.949	-3.66757e-05	1	0.0330202	379	ENSMUSG00000003031	3	1	4552	ENSMUSG00000003031	394	394	379	379	1	12	12	15	15	0.0380711	7	9.14722	16.5136	6	134920400	134925513	548	ENSMUSG00000003031	3	1	4552	ENSMUSG00000003031	550	550	548	548	1	29	29	2	2	0.00363636	7	11.5915
Cdkn1c	227	24	-122.667	-3.02198	0.000595514	-2.6954	-2.12108e-05	1	0.0090534	86	ENSMUSG00000037664	5	2	2039	ENSMUSG00000037664	100	223	86	209	0.411483	5	5	14	14	0.0627803	14	11.2611	20.3298	7	143458338	143461050	273	ENSMUSG00000037664	5	2	2039	ENSMUSG00000037664	307	524	273	490	0.557143	31	31	34	34	0.0648855	14	23.1387
Cdkn2b	23	21	-21.3333	-4.76471	0.00285456	-4.34154	-3.9758e-06	1	0.026478	27	ENSMUSG00000073802	1	1	1393	ENSMUSG00000073802	29	29	27	27	1	0	0	2	2	0.0689655	2	2.12944	3.8443	4	89306288	89311032	27	ENSMUSG00000073802	1	1	1393	ENSMUSG00000073802	27	27	27	27	1	0	0	0	0	0	2	1.86627
Cdo1	1482	82	-632	-11.2486	1.8107e-07	-9.43424	-0.000105429	0.00248574	2.46112e-05	414	ENSMUSG00000033022	1	1	1530	ENSMUSG00000033022	556	556	414	414	1	110	110	142	142	0.255396	5	29.7277	53.6678	18	46713204	46728342	1522	ENSMUSG00000033022	1	1	1530	ENSMUSG00000033022	1994	1994	1522	1522	1	335	335	472	472	0.23671	5	95.782
Cdon	1738	90	-675	-4.49741	0.00134767	-3.74476	-0.000108887	1	0.0160733	277	ENSMUSG00000038119	6	1	7715	ENSMUSG00000038119	505	505	277	277	1	71	71	228	228	0.451485	34	3.94454	7.12113	9	35421127	35507652	1899	ENSMUSG00000038119	6	2	7715	ENSMUSG00000038119	3110	3110	1899	1899	1	522	522	1211	1211	0.389389	34	23.7001
Cebpa	1958	324	-836.667	-3.68449	0.00244408	-3.21999	-0.000139454	1	0.0238298	735	ENSMUSG00000034957	2	2	2636	ENSMUSG00000034957	737	795	735	793	0.92686	0	0	2	2	0.00251572	3	33.0507	59.6668	7	35119292	35121928	2131	ENSMUSG00000034957	2	2	2636	ENSMUSG00000034957	2141	2313	2131	2303	0.925315	0	0	10	10	0.00432339	3	84.1219
Celsr1	70	54	-59.3333	-4.35849	2.36024e-05	-4.08242	-1.11692e-05	0.324013	0.000920492	84	ENSMUSG00000016028	1	1	11050	ENSMUSG00000016028	120	120	84	84	1	24	24	36	36	0.3	35	0.835159	1.50772	15	85898757	86033777	70	ENSMUSG00000016028	1	1	11050	ENSMUSG00000016028	113	113	70	70	1	21	21	43	43	0.380531	35	0.609953
Celsr2	309	61	-194.667	-6.45794	3.07087e-09	-5.72822	-3.45825e-05	4.21569e-05	9.38114e-07	254	ENSMUSG00000068740	7	2	11513	ENSMUSG00000068740	274	274	254	254	1	53	53	20	20	0.0729927	45	2.4238	4.37573	3	108390850	108415552	339	ENSMUSG00000068740	7	2	11513	ENSMUSG00000068740	347	347	339	339	1	80	80	8	8	0.0230548	45	2.83512
Cemip	243	2	-85	-43.5	0.000186869	-31.8257	-1.3608e-05	1	0.00406551	1	ENSMUSG00000052353	5	0	12232	ENSMUSG00000052353	11	11	1	1	1	1	1	10	10	0.909091	35	0.00898162	0.0162146	7	83932856	84086502	243	ENSMUSG00000052353	5	4	12232	ENSMUSG00000052353	610	614	243	243	1	39	39	367	371	0.604235	35	1.9128
Cep250	171	41	-95.6667	-2.76074	0.000557828	-2.446	-1.62514e-05	1	0.00871201	136	ENSMUSG00000038241	10	3	10373	ENSMUSG00000038241	176	351	136	272	0.5	46	46	40	79	0.225071	53	2.88083	5.20079	2	155956457	155998900	217	ENSMUSG00000038241	10	1	10373	ENSMUSG00000038241	300	584	217	458	0.473799	95	95	83	126	0.215753	53	4.2513
Cep76	79	29	49.3333	2.74118	0.00114853	2.87578	1.03162e-05	1	0.0142964	36	ENSMUSG00000073542	1	1	3979	ENSMUSG00000073542	67	67	36	36	1	11	11	31	31	0.462687	12	0.993988	1.79446	18	67617396	67641336	21	ENSMUSG00000073542	1	1	3979	ENSMUSG00000073542	63	63	21	21	1	9	9	42	42	0.666667	12	0.508167
Cep97	104	43	-65.3333	-3.06316	0.000302553	-2.79988	-1.1621e-05	1	0.00570528	77	ENSMUSG00000022604	6	2	9163	ENSMUSG00000022604	107	107	77	77	1	5	5	30	30	0.280374	21	0.92322	1.6667	16	55899887	55934855	126	ENSMUSG00000022604	6	2	9163	ENSMUSG00000022604	187	187	126	126	1	0	0	61	61	0.326203	21	1.32402
Cercam	1003	161	-513.667	-10.5714	4.25467e-11	-9.16254	-8.96856e-05	5.84081e-07	2.60979e-08	208	ENSMUSG00000039787	5	3	3383	ENSMUSG00000039787	256	270	208	212	0.981132	58	58	48	58	0.214815	21	6.88472	12.4291	2	29869163	29882840	1048	ENSMUSG00000039787	5	3	3383	ENSMUSG00000039787	1353	1423	1048	1080	0.97037	251	251	305	343	0.24104	21	30.7385
Ces1d	1247	207	-631	-6.24377	2.29515e-06	-5.43584	-0.000108552	0.0315078	0.000172174	634	ENSMUSG00000056973	4	1	2369	ENSMUSG00000056973	773	782	634	634	1	274	274	139	148	0.189258	20	29.402	53.0798	8	93166067	93197838	1329	ENSMUSG00000056973	4	1	2369	ENSMUSG00000056973	1567	1577	1329	1329	1	565	565	238	248	0.157261	20	54.0158
Ces1f	179	24	-89.3333	-15.8889	4.13171e-08	-13.4045	-1.5458e-05	0.000567201	7.46317e-06	74	ENSMUSG00000031725	6	1	3285	ENSMUSG00000031725	105	105	74	74	1	37	37	31	31	0.295238	25	2.47485	4.46788	8	93256235	93279747	183	ENSMUSG00000031725	6	1	3285	ENSMUSG00000031725	241	241	183	183	1	60	60	58	58	0.240664	25	5.36385
Ces2c	10	3	5.66667	#DIV/0!	0.00389971	50.421	1.20905e-06	1	0.0330202	0	ENSMUSG00000061825	1	0	1970	ENSMUSG00000061825	0	0	0	0	#DIV/0!	0	0	0	0	#DIV/0!	12	0	0	8	104847067	104854483	0	ENSMUSG00000061825	1	0	1970	ENSMUSG00000061825	0	0	0	0	#DIV/0!	0	0	0	0	#DIV/0!	12	0
Ces5a	43	21	28.6667	7.61538	0.0005048	7.78048	6.04256e-06	1	0.00820105	7	ENSMUSG00000058019	6	0	2850	ENSMUSG00000058019	27	27	7	7	1	4	4	20	20	0.740741	24	0.26984	0.487145	8	93499063	93535830	0	ENSMUSG00000058019	6	0	2850	ENSMUSG00000058019	0	0	0	0	#DIV/0!	0	0	0	0	#DIV/0!	24	0
Cfb	284	46	-150	-3.20588	8.28341e-05	-2.80525	-2.53159e-05	1	0.00224289	191	ENSMUSG00000090231	8	2	2825	ENSMUSG00000090231	18	436	18	419	0.0429594	13	186	0	17	0.0389908	32	16.2948	29.4171	17	34856373	34862518	349	ENSMUSG00000090231	8	0	2825	ENSMUSG00000090231	58	782	58	757	0.0766182	43	334	0	25	0.0319693	32	25.8011
Cfd	16332	2198	-7909	-8.50617	1.17217e-05	-7.25479	-0.00135147	0.160915	0.000547331	6830	ENSMUSG00000061780	1	1	923	ENSMUSG00000061780	6923	6923	6830	6830	1	2099	2099	93	93	0.0134335	5	812.964	1467.66	10	79890852	79892656	16974	ENSMUSG00000061780	1	1	923	ENSMUSG00000061780	17091	17091	16974	16974	1	4893	4893	117	117	0.00684571	5	1770.69
Cfh	5601	678	-2349	-12.1857	2.21047e-06	-9.86595	-0.000390549	0.0303453	0.000169486	880	ENSMUSG00000026365	7	3	7999	ENSMUSG00000026365	1052	1298	832	999	0.832833	298	346	220	299	0.230354	34	13.7209	24.7705	1	140084707	140183764	5754	ENSMUSG00000026365	7	4	7999	ENSMUSG00000026365	6376	7653	5522	6565	0.841127	2075	2307	854	1088	0.142166	34	79.0241
Cfl2	2029	1051	1450.33	3.46795	0.00664795	3.49131	0.000298311	1	0.0472761	815	ENSMUSG00000062929	1	1	2940	ENSMUSG00000062929	855	855	815	815	1	62	62	40	40	0.0467836	4	30.4553	54.9813	12	54858816	54862877	138	ENSMUSG00000062929	1	1	2940	ENSMUSG00000062929	179	179	138	138	1	17	17	41	41	0.22905	4	4.51952
Cfp	119	52	66.6667	2.11732	0.00233247	2.43095	1.54697e-05	1	0.0229847	58	ENSMUSG00000001128	2	1	1736	ENSMUSG00000001128	81	81	58	58	1	9	9	23	23	0.283951	12	3.67055	6.62649	X	20925453	20931555	95	ENSMUSG00000001128	2	1	1736	ENSMUSG00000001128	121	121	95	95	1	23	23	26	26	0.214876	12	5.26908
Cgnl1	852	85	-406	-3.0402	0.000924748	-2.62956	-6.7041e-05	1	0.0123013	501	ENSMUSG00000032232	6	2	7844	ENSMUSG00000032232	755	755	501	501	1	71	71	254	254	0.336424	27	7.01702	12.6679	9	71626508	71771602	1017	ENSMUSG00000032232	6	1	7844	ENSMUSG00000032232	1438	1438	1017	1017	1	141	141	421	421	0.292768	27	12.4837
Cgref1	172	5	-63	-5.60976	0.00281853	-4.54628	-1.00891e-05	1	0.0262268	19	ENSMUSG00000029161	2	2	2082	ENSMUSG00000029161	19	19	19	19	1	7	7	0	0	0	8	1.00259	1.81	5	30933142	30945591	183	ENSMUSG00000029161	2	2	2082	ENSMUSG00000029161	189	189	183	183	1	38	38	6	6	0.031746	8	8.46313
Ch25h	62	24	44	34	3.75289e-09	32.4704	8.84535e-06	5.15196e-05	1.03039e-06	3	ENSMUSG00000050370	1	1	1350	ENSMUSG00000050370	3	3	3	3	1	0	0	0	0	0	1	0.244141	0.44075	19	34473785	34475135	0	ENSMUSG00000050370	1	0	1350	ENSMUSG00000050370	0	0	0	0	#DIV/0!	0	0	0	0	#DIV/0!	1	0
Chad	10668	443	-4374.67	-35.9043	2.07311e-07	-29.444	-0.00073108	0.00284597	2.7141e-05	568	ENSMUSG00000039084	1	1	1680	ENSMUSG00000039084	556	1653	556	1631	0.340895	265	277	0	22	0.0133091	4	106.659	192.553	11	94565046	94569127	10708	ENSMUSG00000039084	1	1	1680	ENSMUSG00000039084	10339	33041	10339	32826	0.314964	5092	5461	0	215	0.00650707	4	1881.35
Chchd4	191	88	125.333	4.05691	8.54454e-05	4.11208	2.5696e-05	1	0.00229219	59	ENSMUSG00000034203	1	1	3472	ENSMUSG00000034203	78	78	59	59	1	2	2	19	19	0.24359	3	1.86692	3.37037	6	91462171	91473546	12	ENSMUSG00000034203	1	1	3472	ENSMUSG00000034203	31	31	12	12	1	0	0	19	19	0.612903	3	0.332784
Chd3	678	173	-343	-2.87432	0.000226812	-2.57361	-5.84581e-05	1	0.00461969	391	ENSMUSG00000018474	10	4	8443	ENSMUSG00000018474	487	500	391	397	0.984887	165	165	96	103	0.206	57	5.1659	9.32607	11	69343272	69369406	811	ENSMUSG00000018474	10	4	8443	ENSMUSG00000018474	1011	1050	811	833	0.973589	324	324	200	217	0.206667	57	9.49968
Chd5	339	34	-143.667	-20.5909	3.07739e-08	-17.0462	-2.42063e-05	0.000422464	5.63285e-06	39	ENSMUSG00000005045	5	0	9583	ENSMUSG00000005045	42	42	39	39	1	4	4	3	3	0.0714286	49	0.447111	0.807176	4	152338650	152390194	343	ENSMUSG00000005045	5	1	9583	ENSMUSG00000005045	438	438	343	343	1	123	123	95	95	0.216895	49	3.4463
Chdh	292	59	-150	-5.32692	3.80525e-05	-4.69913	-2.59957e-05	0.522385	0.00127163	166	ENSMUSG00000015970	3	1	6156	ENSMUSG00000015970	271	288	166	183	0.907104	15	15	105	105	0.364583	13	3.26591	5.896	14	30009022	30040466	310	ENSMUSG00000015970	3	1	6156	ENSMUSG00000015970	419	434	310	325	0.953846	9	9	109	109	0.251152	13	5.0833
Chil3	33	22	27.6667	#DIV/0!	1.12302e-08	236.557	5.76273e-06	0.000154168	2.40888e-06	0	ENSMUSG00000040809	3	0	1632	ENSMUSG00000040809	0	0	0	0	#DIV/0!	0	0	0	0	#DIV/0!	15	0	0	3	106147553	106167564	0	ENSMUSG00000040809	3	0	1632	ENSMUSG00000040809	0	4	0	4	0	0	0	0	0	0	15	0.235994
Chordc1	177	129	145.667	2.6367	2.58589e-05	2.80166	3.11422e-05	0.354991	0.000983356	106	ENSMUSG00000001774	9	3	7498	ENSMUSG00000001774	171	179	106	106	1	31	31	65	73	0.407821	29	1.55315	2.80392	9	18292124	18317442	67	ENSMUSG00000001774	9	3	7498	ENSMUSG00000001774	214	215	67	67	1	21	21	147	148	0.688372	29	0.86038
Chp2	90	22	-56.6667	-4.20755	0.000244705	-3.85739	-1.03502e-05	1	0.00487564	104	ENSMUSG00000030865	2	1	1603	ENSMUSG00000030865	129	129	104	104	1	25	25	25	25	0.193798	9	7.12775	12.8678	7	122219495	122222824	81	ENSMUSG00000030865	2	1	1603	ENSMUSG00000030865	101	101	81	81	1	12	12	20	20	0.19802	9	4.86533
Chrd	449	29	-178.667	-4.69655	0.000204746	-3.92783	-2.90012e-05	1	0.00431097	120	ENSMUSG00000006958	4	2	5838	ENSMUSG00000006958	138	153	120	120	1	35	35	18	33	0.215686	30	2.25824	4.07683	16	20733126	20742384	489	ENSMUSG00000006958	4	2	5838	ENSMUSG00000006958	537	573	489	498	0.981928	202	202	48	75	0.13089	30	8.21346
Chrdl1	1064	206	-508.333	-7.14919	1.18967e-08	-6.16136	-8.70302e-05	0.000163318	2.47451e-06	278	ENSMUSG00000031283	5	3	6758	ENSMUSG00000031283	421	421	278	278	1	59	59	143	143	0.339667	22	4.51938	8.1589	X	143285673	143394262	1132	ENSMUSG00000031283	5	3	6758	ENSMUSG00000031283	1503	1503	1132	1132	1	271	271	371	371	0.24684	22	16.1283
Chrdl2	14	5	8.33333	26	0.00214703	20.4287	1.71092e-06	1	0.0218491	1	ENSMUSG00000030732	3	0	1728	ENSMUSG00000030732	8	8	1	1	1	0	0	7	7	0.875	14	0.0635783	0.114779	7	100006171	100034728	0	ENSMUSG00000030732	3	0	1728	ENSMUSG00000030732	0	0	0	0	#DIV/0!	0	0	0	0	#DIV/0!	14	0
Chrna9	38	12	21.6667	#DIV/0!	1.35038e-06	190.995	4.64809e-06	0.018538	0.000117329	0	ENSMUSG00000029205	7	0	3026	ENSMUSG00000029205	1	1	0	0	#DIV/0!	0	0	1	1	1	19	0	0	5	65934920	65977326	0	ENSMUSG00000029205	7	0	3026	ENSMUSG00000029205	0	0	0	0	#DIV/0!	0	0	0	0	#DIV/0!	19	0
Chrnb1	203	131	150.667	3.93506	1.09311e-07	4.13643	3.12988e-05	0.00150062	1.68609e-05	43	ENSMUSG00000041189	4	2	2531	ENSMUSG00000041189	126	126	43	43	1	10	10	83	83	0.65873	17	1.8665	3.36962	11	69784035	69795943	41	ENSMUSG00000041189	4	1	2531	ENSMUSG00000041189	166	166	41	41	1	2	2	125	125	0.753012	17	1.55974
Chrnd	21	5	12.6667	20	0.000987273	17.5384	2.52423e-06	1	0.0128224	2	ENSMUSG00000026251	3	0	3288	ENSMUSG00000026251	2	2	2	2	1	0	0	0	0	0	16	0.0668268	0.120643	1	87190606	87200070	0	ENSMUSG00000026251	3	0	3288	ENSMUSG00000026251	0	0	0	0	#DIV/0!	0	0	0	0	#DIV/0!	16	0
Chst1	866	46	-358.667	-8.03268	1.25971e-06	-6.6772	-5.91882e-05	0.0172933	0.00011157	223	ENSMUSG00000027221	1	1	2680	ENSMUSG00000027221	349	349	223	223	1	3	3	126	126	0.361032	3	9.14161	16.5035	2	92599706	92615250	908	ENSMUSG00000027221	1	1	2680	ENSMUSG00000027221	1288	1288	908	908	1	51	51	380	380	0.295031	3	32.6221
Chst12	453	57	-180.333	-3.705	0.000510713	-3.1555	-2.92867e-05	1	0.00824939	111	ENSMUSG00000036599	2	2	2362	ENSMUSG00000036599	186	186	111	111	1	6	6	75	75	0.403226	4	5.16292	9.32069	5	140505549	140525724	507	ENSMUSG00000036599	2	2	2362	ENSMUSG00000036599	758	758	507	507	1	23	23	251	251	0.331135	4	20.6675
Chst2	140	27	-66.6667	-3.06186	0.00205853	-2.65073	-1.1053e-05	1	0.021324	67	ENSMUSG00000033350	1	1	7328	ENSMUSG00000033350	73	73	67	67	1	0	0	6	6	0.0821918	2	1.00448	1.8134	9	95399291	95406722	171	ENSMUSG00000033350	1	1	7328	ENSMUSG00000033350	181	181	171	171	1	3	3	10	10	0.0552486	2	2.24684
Chst3	218	27	-90.3333	-3.20325	0.00195326	-2.7681	-1.47938e-05	1	0.0207221	81	ENSMUSG00000057337	3	1	6497	ENSMUSG00000057337	130	130	81	81	1	7	7	49	49	0.376923	8	1.3697	2.47273	10	60181531	60219260	248	ENSMUSG00000057337	3	0	6497	ENSMUSG00000057337	339	339	248	248	1	5	5	91	91	0.268437	8	3.67536
Chsy3	82	40	-55.6667	-4.15094	0.00019976	-3.89297	-1.06169e-05	1	0.00424505	68	ENSMUSG00000058152	1	1	2931	ENSMUSG00000058152	462	462	68	68	1	1	1	394	394	0.852814	3	2.54886	4.60149	18	59175400	59410446	58	ENSMUSG00000058152	1	1	2931	ENSMUSG00000058152	579	581	58	58	1	0	0	521	523	0.900172	3	1.90534
Cidec	2432	455	-1208	-6.32941	2.48845e-05	-5.52384	-0.000207697	0.341614	0.000948929	1117	ENSMUSG00000030278	4	4	1856	ENSMUSG00000030278	1437	1437	1117	1117	1	263	263	320	320	0.222686	12	66.1192	119.366	6	113424633	113435760	2573	ENSMUSG00000030278	4	4	1856	ENSMUSG00000030278	2793	2793	2573	2573	1	579	579	220	220	0.0787683	12	133.482
Cilp2	21219	1204	-9720	-21.4632	2.87067e-07	-17.7733	-0.00166634	0.00394085	3.46272e-05	1790	ENSMUSG00000044006	1	1	4314	ENSMUSG00000044006	1828	1828	1790	1790	1	206	206	38	38	0.0207877	8	45.5853	82.2958	8	69880368	69887687	21441	ENSMUSG00000044006	1	1	4314	ENSMUSG00000044006	21793	21793	21441	21441	1	2481	2481	352	352	0.016152	8	478.548
Cldnd1	171	141	133	2.02571	0.000182146	2.25825	3.01919e-05	1	0.00400939	119	ENSMUSG00000022744	6	2	2563	ENSMUSG00000022744	141	141	119	119	1	21	21	22	22	0.156028	19	5.10095	9.20881	16	58727909	58734251	175	ENSMUSG00000022744	6	1	2563	ENSMUSG00000022744	203	203	175	175	1	38	38	28	28	0.137931	19	6.57431
Clec11a	837	51	-339.667	-5.73953	2.32674e-05	-4.77479	-5.5899e-05	0.319414	0.000917857	127	ENSMUSG00000004473	1	1	2978	ENSMUSG00000004473	150	150	127	127	1	11	11	23	23	0.153333	4	4.68524	8.45832	7	44302686	44306902	888	ENSMUSG00000004473	1	1	2978	ENSMUSG00000004473	982	982	888	888	1	178	178	94	94	0.095723	4	28.711
Clec16a	820	434	556.333	2.67402	0.00285812	2.78825	0.000117165	1	0.0264931	415	ENSMUSG00000068663	11	3	8368	ENSMUSG00000068663	1022	1087	415	415	1	122	122	607	672	0.618215	42	5.44852	9.83629	16	10545338	10744878	203	ENSMUSG00000068663	11	0	8368	ENSMUSG00000068663	771	810	203	203	1	49	49	568	607	0.749383	42	2.3358
Clec3a	3247	19	-1150	-691	3.21178e-09	-492.22	-0.000184271	4.40913e-05	9.38114e-07	21	ENSMUSG00000008874	1	1	591	ENSMUSG00000008874	27	27	21	21	1	8	8	6	6	0.222222	3	3.90377	7.04753	8	114418085	114425846	3247	ENSMUSG00000008874	1	1	591	ENSMUSG00000008874	4516	4516	3247	3247	1	1429	1429	1269	1269	0.281001	3	529
Clec3b	1716	261	-762	-9.22302	8.19231e-08	-7.80971	-0.000128604	0.00112464	1.278e-05	352	ENSMUSG00000025784	1	1	992	ENSMUSG00000025784	400	400	352	352	1	62	62	48	48	0.12	3	38.9837	70.3778	9	123150945	123157432	1790	ENSMUSG00000025784	1	1	992	ENSMUSG00000025784	1986	1986	1790	1790	1	222	222	196	196	0.0986908	3	173.741
Clic5	4444	2855	3278.67	4.34444	0.00351087	4.37758	0.000680885	1	0.0306209	1170	ENSMUSG00000023959	1	1	5870	ENSMUSG00000023959	1551	1551	1170	1170	1	90	90	381	381	0.245648	6	21.8978	39.5324	17	44188571	44280168	172	ENSMUSG00000023959	1	1	5870	ENSMUSG00000023959	277	277	172	172	1	11	11	105	105	0.379061	6	2.82131
Clip3	324	81	-155	-3.73529	5.79139e-05	-3.28695	-2.63947e-05	0.795041	0.00171085	148	ENSMUSG00000013921	7	3	3935	ENSMUSG00000013921	182	182	148	148	1	61	61	34	34	0.186813	28	4.13209	7.45971	7	30291727	30308367	360	ENSMUSG00000013921	7	1	3935	ENSMUSG00000013921	402	402	360	360	1	115	115	42	42	0.104478	28	8.80884
Clip4	1139	486	788.667	3.35189	0.00183251	3.40061	0.000161759	1	0.0198384	420	ENSMUSG00000024059	1	1	4055	ENSMUSG00000024059	600	602	420	420	1	147	147	180	182	0.302326	16	11.3792	20.543	17	71781946	71858351	137	ENSMUSG00000024059	1	1	4055	ENSMUSG00000024059	245	245	137	137	1	37	37	108	108	0.440816	16	3.25305
Clk1	563	102	-324	-2.34813	0.00693005	-2.0754	-5.36483e-05	1	0.0485139	576	ENSMUSG00000026034	13	9	8132	ENSMUSG00000026034	738	739	576	576	1	157	157	162	163	0.220568	29	7.78175	14.0485	1	58410188	58424066	786	ENSMUSG00000026034	13	6	8132	ENSMUSG00000026034	904	904	786	786	1	205	205	118	118	0.130531	29	9.30649
Clmn	370	93	-210.333	-7.06731	9.04835e-11	-6.18331	-3.6942e-05	1.24216e-06	5.17566e-08	206	ENSMUSG00000021097	2	1	11962	ENSMUSG00000021097	365	365	206	206	1	24	24	159	159	0.435616	14	1.89198	3.41561	12	104763113	104865076	401	ENSMUSG00000021097	2	1	11962	ENSMUSG00000021097	737	737	401	401	1	40	40	336	336	0.455902	14	3.22776
Clstn2	104	35	-78	-3.72093	0.000106173	-3.57616	-1.51566e-05	1	0.0026793	128	ENSMUSG00000032452	2	2	5691	ENSMUSG00000032452	517	526	128	128	1	26	26	389	398	0.756654	20	2.47101	4.46094	9	97444394	98033181	64	ENSMUSG00000032452	2	1	5691	ENSMUSG00000032452	271	272	64	64	1	32	32	207	208	0.764706	20	1.08281
Clstn3	59	12	-33	-17.5	1.87056e-05	-14.2621	-5.83632e-06	0.256791	0.000784936	31	ENSMUSG00000008153	7	1	4968	ENSMUSG00000008153	42	42	31	31	1	7	7	11	11	0.261905	29	0.68554	1.23761	6	124430758	124464794	60	ENSMUSG00000008153	7	1	4968	ENSMUSG00000008153	87	87	60	60	1	2	2	27	27	0.310345	29	1.16287
Clu	6231	305	-2393.67	-8.51151	0.000123521	-6.95565	-0.000389139	1	0.00300123	603	ENSMUSG00000022037	9	2	3438	ENSMUSG00000022037	607	607	603	603	1	256	256	4	4	0.00658979	26	19.2692	34.787	14	65968482	65981548	6492	ENSMUSG00000022037	9	2	3438	ENSMUSG00000022037	6605	6605	6492	6492	1	2693	2693	113	113	0.0171083	26	181.817
Cmpk2	32	23	-26.6667	-3.22222	0.00633476	-2.98767	-4.95692e-06	1	0.0456669	38	ENSMUSG00000020638	1	1	3198	ENSMUSG00000020638	50	50	38	38	1	4	4	12	12	0.24	5	1.30544	2.35673	12	26469203	26479835	35	ENSMUSG00000020638	1	1	3198	ENSMUSG00000020638	52	52	35	35	1	4	4	17	17	0.326923	5	1.05378
Cmss1	36	14	22.3333	3.23333	0.00571191	3.38325	4.63165e-06	1	0.0426158	7	ENSMUSG00000022748	1	1	930	ENSMUSG00000022748	302	379	7	7	1	6	6	295	372	0.98153	10	0.826928	1.49286	16	57302198	57606825	9	ENSMUSG00000022748	1	1	930	ENSMUSG00000022748	150	319	9	9	1	8	8	141	310	0.971787	10	0.931795
Cnbp	2718	1677	2138	2.51452	0.00644958	2.63689	0.000451486	1	0.0461867	1514	ENSMUSG00000030057	9	5	3036	ENSMUSG00000030057	1631	1631	1514	1514	1	258	258	117	117	0.0717351	24	54.7869	98.9075	6	87842614	87851106	1050	ENSMUSG00000030057	9	2	3036	ENSMUSG00000030057	1189	1189	1050	1050	1	207	207	139	139	0.116905	24	33.3003
Cnih4	258	112	177.667	2.51852	6.7804e-06	2.70639	3.78212e-05	0.0930813	0.00036791	100	ENSMUSG00000062169	5	1	3783	ENSMUSG00000062169	165	165	100	100	1	16	16	65	65	0.393939	11	2.90413	5.24286	1	181144692	181168994	129	ENSMUSG00000062169	5	1	3783	ENSMUSG00000062169	200	200	129	129	1	0	0	71	71	0.355	11	3.28333
Cnot11	91	63	75	1.71656	0.00454443	1.85894	1.70524e-05	1	0.0363292	104	ENSMUSG00000003135	4	1	3508	ENSMUSG00000003135	128	128	104	104	1	9	9	24	24	0.1875	15	3.25706	5.88002	1	39534991	39546889	111	ENSMUSG00000003135	4	0	3508	ENSMUSG00000003135	162	162	111	111	1	7	7	51	51	0.314815	15	3.04666
Cntfr	586	112	-311.667	-4.63813	6.80826e-07	-4.05138	-5.41967e-05	0.00934637	6.97491e-05	209	ENSMUSG00000028444	6	0	2782	ENSMUSG00000028444	612	612	209	209	1	72	72	403	403	0.658497	18	8.25356	14.9003	4	41657497	41697089	645	ENSMUSG00000028444	6	2	2782	ENSMUSG00000028444	2363	2363	645	645	1	287	287	1718	1718	0.727042	18	22.3236
Cntln	149	44	-79.3333	-2.91935	0.000673914	-2.58613	-1.34854e-05	1	0.00974868	96	ENSMUSG00000038070	4	2	7102	ENSMUSG00000038070	317	329	96	96	1	33	33	221	233	0.708207	33	1.48506	2.68099	4	84884308	85131921	185	ENSMUSG00000038070	4	2	7102	ENSMUSG00000038070	545	549	185	185	1	67	67	360	364	0.663024	33	2.50814
Cntnap1	75	16	-39.6667	-4.30556	0.00148379	-3.71592	-6.85191e-06	1	0.0171895	44	ENSMUSG00000017167	2	1	5875	ENSMUSG00000017167	111	112	44	44	1	8	8	67	68	0.607143	26	0.822806	1.48542	11	101170522	101190724	82	ENSMUSG00000017167	2	1	5875	ENSMUSG00000017167	178	187	82	82	1	5	5	96	105	0.561497	26	1.3439
Cntrl	250	79	-137	-2.52788	0.00201263	-2.26343	-2.35191e-05	1	0.0210911	174	ENSMUSG00000057110	13	3	10194	ENSMUSG00000057110	352	353	174	174	1	52	52	178	179	0.507082	64	1.87524	3.3854	2	35109491	35178822	299	ENSMUSG00000057110	13	2	10194	ENSMUSG00000057110	520	520	299	299	1	102	102	221	221	0.425	64	2.82415
Col10a1	73	0	-24.3333	#DIV/0!	0.00448398	-157.919	-3.83891e-06	1	0.036061	0	ENSMUSG00000039462	1	0	3130	ENSMUSG00000039462	0	21	0	15	0	0	0	0	6	0.285714	3	0.526501	0.9505	10	34389980	34397085	73	ENSMUSG00000039462	1	1	3130	ENSMUSG00000039462	73	325	73	303	0.240924	32	32	0	22	0.0676923	3	9.32093
Col11a1	4077	500	-2082	-8.47129	2.4143e-06	-7.28834	-0.000362558	0.0331436	0.000180128	803	ENSMUSG00000027966	5	2	9673	ENSMUSG00000027966	979	980	803	803	1	494	494	176	177	0.180612	77	9.12025	16.4649	3	114030539	114220718	4286	ENSMUSG00000027966	5	3	9673	ENSMUSG00000027966	4774	4776	4286	4286	1	2435	2435	488	490	0.102596	77	42.663
Col11a2	6363	604	-3081.67	-18.6431	6.85215e-08	-16.0942	-0.000535266	0.000940664	1.11961e-05	746	ENSMUSG00000024330	8	2	6831	ENSMUSG00000024330	792	792	746	746	1	424	424	46	46	0.0580808	75	11.9979	21.6601	17	34039436	34066685	6457	ENSMUSG00000024330	8	5	6831	ENSMUSG00000024330	6844	6844	6457	6457	1	3850	3850	387	387	0.0565459	75	91.0138
Col12a1	18263	1551	-7500.67	-5.20362	0.000912369	-4.38779	-0.00123682	1	0.0121839	3194	ENSMUSG00000032332	6	5	15228	ENSMUSG00000032332	3512	3519	3194	3194	1	1232	1232	318	325	0.0923558	77	23.0433	41.6004	9	79598990	79718831	19539	ENSMUSG00000032332	6	4	15228	ENSMUSG00000032332	20449	20450	19539	19539	1	7490	7490	910	911	0.0445477	77	123.544
Col14a1	3431	59	-1173.67	-5.75169	0.00325311	-4.66198	-0.00018358	1	0.0289991	403	ENSMUSG00000022371	4	1	7013	ENSMUSG00000022371	499	504	403	403	1	198	198	96	101	0.200397	55	6.31326	11.3974	15	55307749	55520803	3615	ENSMUSG00000022371	4	3	7013	ENSMUSG00000022371	4260	4293	3615	3615	1	1803	1803	645	678	0.157932	55	49.6324
Col16a1	2211	366	-1094.33	-4.78662	9.31079e-05	-4.15553	-0.000187424	1	0.00243401	647	ENSMUSG00000040690	13	4	6750	ENSMUSG00000040690	714	714	647	647	1	479	479	67	67	0.0938375	96	10.5306	19.011	4	130047839	130099283	2447	ENSMUSG00000040690	13	3	6750	ENSMUSG00000040690	2566	2566	2447	2447	1	1852	1852	119	119	0.0463757	96	34.9053
Col1a1	316658	38402	-172653	-12.5908	1.32854e-07	-11.0034	-0.0305577	0.00182383	1.9611e-05	52753	ENSMUSG00000001506	4	4	6563	ENSMUSG00000001506	52964	52964	52753	52753	1	31593	31593	211	211	0.00398384	55	883.074	1594.23	11	94936223	94953042	330415	ENSMUSG00000001506	4	3	6563	ENSMUSG00000001506	331161	331161	330415	330415	1	193594	193594	746	746	0.00225268	55	4847.5
Col1a2	194504	20360	-100008	-10.5613	1.29571e-06	-9.14026	-0.0174917	0.0177876	0.000114023	30512	ENSMUSG00000029661	7	7	12137	ENSMUSG00000029661	30880	30907	30512	30512	1	19420	19420	368	395	0.0127803	67	276.192	498.614	6	4504813	4541544	203077	ENSMUSG00000029661	7	6	12137	ENSMUSG00000029661	204463	204665	203077	203077	1	128838	128838	1386	1588	0.00775902	67	1611.05
Col24a1	237	106	-171	-10.5	1.77205e-11	-9.54962	-3.239e-05	2.43267e-07	1.57541e-08	124	ENSMUSG00000028197	4	2	7621	ENSMUSG00000028197	222	225	124	124	1	66	66	98	101	0.448889	67	1.78757	3.22712	3	145292471	145552011	196	ENSMUSG00000028197	4	2	7621	ENSMUSG00000028197	525	530	196	196	1	103	103	329	334	0.630189	67	2.47631
Col2a1	2645	36	-941.667	-21.3237	2.67571e-05	-16.9329	-0.000151046	0.367322	0.00101191	79	ENSMUSG00000022483	9	2	6001	ENSMUSG00000022483	81	81	79	79	1	54	54	2	2	0.0246914	68	1.44629	2.61101	15	97975601	98004695	2662	ENSMUSG00000022483	9	1	6001	ENSMUSG00000022483	2698	2698	2662	2662	1	1512	1512	36	36	0.0133432	68	42.7115
Col4a3	72	41	-51	-12.7692	2.90696e-07	-11.6108	-9.86787e-06	0.00399067	3.47015e-05	47	ENSMUSG00000079465	4	1	9967	ENSMUSG00000079465	65	89	47	64	0.734375	25	25	18	25	0.280899	57	0.705453	1.27356	1	82586920	82722059	44	ENSMUSG00000079465	4	1	9967	ENSMUSG00000079465	74	116	44	59	0.745763	11	11	30	57	0.491379	57	0.569965
Col4a4	125	61	-83	-4.36486	1.31641e-05	-4.09062	-1.57752e-05	0.180717	0.000600389	87	ENSMUSG00000067158	2	1	10612	ENSMUSG00000067158	146	150	87	87	1	18	18	59	63	0.42	50	0.900688	1.62602	1	82448422	82586849	93	ENSMUSG00000067158	2	1	10612	ENSMUSG00000067158	152	154	93	93	1	22	22	59	61	0.396104	50	0.843813
Col4a5	156	33	-79	-3.34653	0.000583309	-3.22826	-1.52021e-05	1	0.00891722	176	ENSMUSG00000031274	4	2	6718	ENSMUSG00000031274	213	216	176	176	1	92	92	37	40	0.185185	59	2.87823	5.1961	X	141475384	141689234	71	ENSMUSG00000031274	4	1	6718	ENSMUSG00000031274	73	75	71	71	1	47	47	2	4	0.0533333	59	1.0176
Col6a6	84	28	-47.3333	-3.32787	0.00167546	-2.95259	-8.24778e-06	1	0.0186846	51	ENSMUSG00000043719	3	1	9166	ENSMUSG00000043719	59	59	51	51	1	9	9	8	8	0.135593	43	0.611284	1.10356	9	105687808	105828160	97	ENSMUSG00000043719	3	1	9166	ENSMUSG00000043719	159	162	97	97	1	34	34	62	65	0.401235	43	1.01895
Col8a2	1962	124	-862	-6.78523	0.00014633	-5.72969	-0.000145919	1	0.00338186	295	ENSMUSG00000056174	2	2	4489	ENSMUSG00000056174	343	343	295	295	1	23	23	48	48	0.139942	6	7.21979	13.034	4	126286792	126314330	2017	ENSMUSG00000056174	2	2	4489	ENSMUSG00000056174	2254	2254	2017	2017	1	95	95	237	237	0.105146	6	43.263
Colec12	1366	113	-598.667	-4.51468	0.000194297	-3.84203	-9.97397e-05	1	0.00416767	285	ENSMUSG00000036103	1	1	3322	ENSMUSG00000036103	601	612	285	289	0.986159	83	83	316	323	0.527778	10	9.55764	17.2545	18	9707647	9877995	1504	ENSMUSG00000036103	1	1	3322	ENSMUSG00000036103	2263	2292	1504	1528	0.984293	337	337	759	764	0.333333	10	44.2878
Colgalt2	197	10	-72	-4.17647	0.00427059	-3.57708	-1.17357e-05	1	0.0349384	28	ENSMUSG00000032649	2	1	4245	ENSMUSG00000032649	157	159	28	28	1	3	3	129	131	0.823899	15	0.724657	1.30823	1	152399829	152510695	207	ENSMUSG00000032649	2	1	4245	ENSMUSG00000032649	403	411	207	207	1	48	48	196	204	0.49635	15	4.69519
Comp	38791	1873	-15526.7	-19.8812	6.6087e-06	-16.3807	-0.00257679	0.0907243	0.000364301	2619	ENSMUSG00000031849	4	2	2967	ENSMUSG00000031849	2723	2723	2619	2619	1	1135	1135	104	104	0.0381932	25	96.9774	175.075	8	70373557	70382066	39054	ENSMUSG00000031849	4	4	2967	ENSMUSG00000031849	40015	40015	39054	39054	1	17113	17113	961	961	0.024016	25	1267.39
Cops4	414	198	320	2.31687	0.00110562	2.44039	6.77558e-05	1	0.0139375	259	ENSMUSG00000035297	7	2	5006	ENSMUSG00000035297	343	343	259	259	1	68	68	84	84	0.244898	22	5.68409	10.2616	5	100518308	100547803	203	ENSMUSG00000035297	7	2	5006	ENSMUSG00000035297	308	308	203	203	1	64	64	105	105	0.340909	22	3.9045
Cops5	410	186	283	2.11564	0.0042228	2.22051	6.01136e-05	1	0.0346922	320	ENSMUSG00000025917	6	3	3384	ENSMUSG00000025917	370	370	320	320	1	119	119	50	50	0.135135	18	10.389	18.7553	1	10024600	10038168	194	ENSMUSG00000025917	6	2	3384	ENSMUSG00000025917	257	257	194	194	1	49	49	63	63	0.245136	18	5.51991
Coro1a	142	74	104.667	2.49524	3.2125e-05	2.76972	2.31904e-05	0.441013	0.00115348	61	ENSMUSG00000030707	12	2	2783	ENSMUSG00000030707	64	64	61	61	1	29	29	3	3	0.046875	32	2.40807	4.34732	7	126699772	126707787	87	ENSMUSG00000030707	12	0	2783	ENSMUSG00000030707	113	113	87	87	1	48	48	26	26	0.230088	32	3.01
Coro2b	333	57	-141.333	-3.61728	0.000366642	-3.16605	-2.36074e-05	1	0.00657083	100	ENSMUSG00000041729	7	3	5919	ENSMUSG00000041729	393	480	100	100	1	25	25	293	380	0.791667	23	1.85611	3.35086	9	62419491	62537044	367	ENSMUSG00000041729	7	3	5919	ENSMUSG00000041729	1043	1258	367	367	1	55	55	676	891	0.708267	23	5.97006
Cox10	361	155	237	2.70913	0.000576906	2.77457	4.90138e-05	1	0.0088745	149	ENSMUSG00000042148	2	1	3037	ENSMUSG00000042148	428	440	149	152	0.980263	27	27	279	288	0.654545	9	5.49859	9.92667	11	63962626	64079468	72	ENSMUSG00000042148	2	1	3037	ENSMUSG00000042148	229	235	72	73	0.986301	22	22	157	162	0.689362	9	2.3144
Cox19	428	190	272.667	2.8465	0.00183939	2.87821	5.60135e-05	1	0.0198827	166	ENSMUSG00000045438	7	4	3747	ENSMUSG00000045438	255	255	166	166	1	8	8	89	89	0.34902	19	4.86717	8.78677	5	139336188	139351418	54	ENSMUSG00000045438	7	4	3747	ENSMUSG00000045438	148	148	54	54	1	6	6	94	94	0.635135	19	1.38762
Cp	421	220	-321.667	-4.18482	3.40771e-09	-3.82813	-5.84184e-05	4.67811e-05	9.74606e-07	440	ENSMUSG00000003617	16	6	9566	ENSMUSG00000003617	562	646	439	471	0.932059	114	115	123	175	0.270898	50	5.40932	9.76552	3	19957053	20009145	505	ENSMUSG00000003617	16	4	9566	ENSMUSG00000003617	683	783	505	537	0.94041	161	161	178	246	0.314176	50	5.40511
Cped1	891	254	-460	-2.60093	0.00547723	-2.31618	-7.72608e-05	1	0.0413367	579	ENSMUSG00000062980	8	3	8279	ENSMUSG00000062980	2175	2920	579	777	0.745174	184	184	1596	2143	0.733904	35	10.3109	18.6144	6	21985915	22256404	1138	ENSMUSG00000062980	8	2	8279	ENSMUSG00000062980	3093	4136	1138	1467	0.775733	339	339	1955	2669	0.645309	35	17.0613
Cpq	468	61	-205.667	-4.00976	0.000109939	-3.42624	-3.43898e-05	1	0.00273416	140	ENSMUSG00000039007	1	1	1923	ENSMUSG00000039007	504	520	140	140	1	22	22	364	380	0.730769	8	7.99836	14.4396	15	33083128	33594552	504	ENSMUSG00000039007	1	1	1923	ENSMUSG00000039007	1395	1422	504	504	1	94	94	891	918	0.64557	8	25.2355
Cpt1c	108	26	-54.3333	-3.81034	0.000496087	-3.39389	-9.41898e-06	1	0.00810401	47	ENSMUSG00000007783	7	2	5605	ENSMUSG00000007783	64	66	47	47	1	17	17	17	19	0.287879	32	0.921244	1.66313	7	44959371	44974851	120	ENSMUSG00000007783	7	2	5605	ENSMUSG00000007783	202	223	120	120	1	14	14	82	103	0.461883	32	2.06142
Cpxm1	141	74	-103.333	-5.69697	4.26303e-07	-5.20224	-1.94216e-05	0.00585229	4.68183e-05	92	ENSMUSG00000027408	2	1	2432	ENSMUSG00000027408	100	100	92	92	1	21	21	8	8	0.08	16	4.15601	7.5029	2	130390774	130397574	125	ENSMUSG00000027408	2	1	2432	ENSMUSG00000027408	133	133	125	125	1	35	35	8	8	0.0601504	16	4.94888
Cpxm2	3170	431	-1416.33	-6.83654	3.42633e-05	-5.79307	-0.000239407	0.470366	0.00119382	681	ENSMUSG00000030862	5	3	4622	ENSMUSG00000030862	678	1359	678	1024	0.662109	278	281	0	335	0.246505	23	24.3401	43.9415	7	132032686	132154739	3306	ENSMUSG00000030862	5	3	4622	ENSMUSG00000030862	3287	5826	3287	4838	0.679413	1441	1460	0	988	0.169585	23	100.785
Cpz	56	27	-37.3333	-19.6667	7.04427e-07	-17.8549	-7.2403e-06	0.00967038	7.13386e-05	28	ENSMUSG00000036596	2	1	2245	ENSMUSG00000036596	29	29	28	28	1	7	7	1	1	0.0344828	13	1.37023	2.4737	5	35502217	35525698	33	ENSMUSG00000036596	2	1	2245	ENSMUSG00000036596	33	33	33	33	1	17	17	0	0	0	13	1.41533
Crabp1	49	7	-21.6667	-10.2857	0.00365469	-8.21161	-3.70048e-06	1	0.0314752	10	ENSMUSG00000032291	1	1	802	ENSMUSG00000032291	10	10	10	10	1	6	6	0	0	0	4	1.36987	2.47304	9	54764747	54773110	49	ENSMUSG00000032291	1	1	802	ENSMUSG00000032291	49	49	49	49	1	11	11	0	0	0	4	5.88278
Cracr2b	117	29	-61.3333	-6.25714	1.1304e-05	-5.49319	-1.07305e-05	0.155182	0.000533271	53	ENSMUSG00000048200	9	3	2764	ENSMUSG00000048200	55	117	53	91	0.582418	40	40	2	26	0.222222	25	3.61706	6.52993	7	141461093	141466613	124	ENSMUSG00000048200	9	1	2764	ENSMUSG00000048200	122	350	119	273	0.435897	74	79	3	77	0.22	25	9.51011
Crebl2	199	30	-113.333	-2.95402	0.000349804	-2.68176	-1.9738e-05	1	0.00633524	189	ENSMUSG00000032652	4	1	6186	ENSMUSG00000032652	258	258	189	189	1	31	31	69	69	0.267442	11	3.35664	6.05978	6	134830153	134858931	236	ENSMUSG00000032652	4	3	6186	ENSMUSG00000032652	370	370	236	236	1	26	26	134	134	0.362162	11	3.67335
Crebrf	519	106	-278	-2.65149	0.000606817	-2.35428	-4.6791e-05	1	0.0091342	413	ENSMUSG00000048249	6	3	8564	ENSMUSG00000048249	728	728	413	413	1	26	26	315	315	0.432692	20	5.29817	9.56485	17	26715649	26776635	661	ENSMUSG00000048249	6	2	8564	ENSMUSG00000048249	1106	1106	661	661	1	48	48	445	445	0.402351	20	7.43166
Crispld1	304	140	-238	-4.79787	3.48406e-09	-4.4438	-4.40051e-05	4.78292e-05	9.76106e-07	195	ENSMUSG00000025776	3	2	4515	ENSMUSG00000025776	258	358	195	246	0.792683	69	69	63	112	0.312849	20	5.9859	10.8064	1	17727044	17766344	354	ENSMUSG00000025776	3	1	4515	ENSMUSG00000025776	456	636	354	467	0.75803	177	177	102	169	0.265723	20	9.9591
Crispld2	1000	44	-483.667	-3.18195	0.0069963	-2.78116	-8.21087e-05	1	0.048878	218	ENSMUSG00000031825	5	1	4777	ENSMUSG00000031825	218	556	218	473	0.460888	121	121	0	83	0.149281	23	10.8782	19.6386	8	119992437	120052793	1146	ENSMUSG00000031825	5	3	4777	ENSMUSG00000031825	1135	2878	1135	2324	0.488382	547	558	0	554	0.192495	23	46.8427
Crocc	85	34	-53.6667	-2.65979	0.00264042	-2.41132	-9.38028e-06	1	0.0251545	63	ENSMUSG00000040860	11	1	8266	ENSMUSG00000040860	94	94	63	63	1	27	27	31	31	0.329787	57	0.837332	1.51165	4	141016636	141060550	113	ENSMUSG00000040860	11	2	8266	ENSMUSG00000040860	174	174	113	113	1	59	59	61	61	0.350575	57	1.31627
Cryab	28187	20655	24296.7	10.9849	3.12749e-05	10.8688	0.00496715	0.429342	0.00112985	2809	ENSMUSG00000032060	6	4	1479	ENSMUSG00000032060	2940	2944	2809	2809	1	836	836	131	135	0.045856	13	208.658	376.694	9	50751324	50756636	292	ENSMUSG00000032060	6	1	1479	ENSMUSG00000032060	300	300	292	292	1	63	63	8	8	0.0266667	13	19.0097
Cryl1	54	22	-35.3333	-4.02857	0.00256016	-3.69219	-6.43727e-06	1	0.0245518	31	ENSMUSG00000021947	1	1	1410	ENSMUSG00000021947	121	121	31	31	1	7	7	90	90	0.743802	8	2.41543	4.36061	14	57275033	57398483	59	ENSMUSG00000021947	1	1	1410	ENSMUSG00000021947	288	288	59	59	1	15	15	229	229	0.795139	8	4.02897
Csad	220	94	-138.667	-3.52121	9.70764e-07	-3.1768	-2.45143e-05	0.0133266	9.25461e-05	163	ENSMUSG00000023044	1	1	2265	ENSMUSG00000023044	218	218	163	163	1	71	71	55	55	0.252294	15	7.90627	14.2733	15	102176997	102189043	266	ENSMUSG00000023044	1	1	2265	ENSMUSG00000023044	332	332	266	266	1	102	102	66	66	0.198795	15	11.3077
Cse1l	398	356	373	2.73758	6.71904e-05	2.9369	7.98226e-05	0.92239	0.00190576	224	ENSMUSG00000002718	12	4	5273	ENSMUSG00000002718	317	318	224	224	1	96	96	93	94	0.295597	51	4.66705	8.42549	2	166906039	166946389	199	ENSMUSG00000002718	12	2	5273	ENSMUSG00000002718	352	352	199	199	1	59	59	153	153	0.434659	51	3.63376
Csmd1	116	6	-62.6667	-4.68627	0.00301556	-4.16449	-1.11394e-05	1	0.0274702	127	ENSMUSG00000060924	7	2	19030	ENSMUSG00000060924	1878	1915	127	127	1	35	35	1751	1788	0.933681	82	0.733191	1.32364	8	15892536	17535586	101	ENSMUSG00000060924	7	2	19030	ENSMUSG00000060924	1366	1408	101	101	1	28	28	1265	1307	0.928267	82	0.511026
Cspp1	98	37	-62.6667	-3.08889	0.000390235	-2.79534	-1.10672e-05	1	0.00682439	67	ENSMUSG00000056763	25	3	12006	ENSMUSG00000056763	233	233	67	67	1	7	7	166	166	0.712446	76	0.613097	1.10683	1	10037986	10136768	124	ENSMUSG00000056763	25	3	12006	ENSMUSG00000056763	400	409	124	124	1	24	24	276	285	0.696822	76	0.994453
Csrnp1	102	39	58.6667	3.70769	0.000661247	3.95684	1.26833e-05	1	0.00962347	14	ENSMUSG00000032515	5	1	3473	ENSMUSG00000032515	14	152	14	115	0.121739	4	4	0	37	0.243421	13	3.63786	6.56747	9	119971162	119984658	14	ENSMUSG00000032515	5	0	3473	ENSMUSG00000032515	14	46	14	38	0.368421	6	6	0	8	0.173913	13	1.05351
Csrp3	31181	24886	27290.7	50.1724	3.66626e-07	49.9563	0.00566679	0.00503305	4.19421e-05	650	ENSMUSG00000030470	4	2	2671	ENSMUSG00000030470	786	786	650	650	1	276	276	136	136	0.173028	13	26.7357	48.2663	7	48830397	48848033	14	ENSMUSG00000030470	4	1	2671	ENSMUSG00000030470	14	14	14	14	1	9	9	0	0	0	13	0.504679
Cst3	10244	1239	-4605.67	-3.8924	0.00228589	-3.35961	-0.000768644	1	0.0227397	2671	ENSMUSG00000027447	3	2	1266	ENSMUSG00000027447	2800	2800	2671	2671	1	438	438	129	129	0.0460714	8	231.789	418.452	2	148871721	148875692	11605	ENSMUSG00000027447	3	2	1266	ENSMUSG00000027447	11935	11936	11605	11606	0.999914	1866	1866	330	330	0.0276475	8	882.693
Cst6	103	88	90	6.74468	3.15603e-09	7.1335	1.87126e-05	4.3326e-05	9.38114e-07	23	ENSMUSG00000024846	1	1	3951	ENSMUSG00000024846	23	23	23	23	1	8	8	0	0	0	3	0.639548	1.15458	19	5344704	5349574	10	ENSMUSG00000024846	1	1	3951	ENSMUSG00000024846	10	10	10	10	1	0	0	0	0	0	3	0.243699
Ctcflos	50	2	-30.6667	-6.41176	0.00511464	-5.46918	-5.4227e-06	1	0.0393582	52	ENSMUSG00000087382	4	4	5098	ENSMUSG00000087382	137	190	52	57	0.912281	1	1	85	133	0.7	12	1.22836	2.21758	2	173110817	173133204	51	ENSMUSG00000087382	4	2	5098	ENSMUSG00000087382	170	265	51	51	1	0	0	119	214	0.807547	12	0.963232
Ctdspl	1066	183	-511.333	-4.60941	3.35251e-06	-4.01226	-8.68267e-05	0.0460232	0.000227838	452	ENSMUSG00000047409	4	2	5190	ENSMUSG00000047409	1139	1139	452	452	1	52	52	687	687	0.603161	13	9.56805	17.2733	9	118926452	119043998	1175	ENSMUSG00000047409	4	3	5190	ENSMUSG00000047409	3198	3198	1175	1175	1	146	146	2023	2023	0.632583	13	21.7987
Ctla2a	147	93	107.333	3.31655	0.00023346	3.42529	2.24132e-05	1	0.00471314	70	ENSMUSG00000044258	1	1	1373	ENSMUSG00000044258	77	78	70	70	1	21	21	7	8	0.102564	5	5.60118	10.1119	13	60934154	60936625	18	ENSMUSG00000044258	1	1	1373	ENSMUSG00000044258	18	18	18	18	1	0	0	0	0	0	5	1.2623
Ctnnal1	176	62	-112	-2.83607	0.000311905	-2.60509	-2.02953e-05	1	0.00583521	232	ENSMUSG00000038816	9	5	7661	ENSMUSG00000038816	386	387	232	232	1	74	74	154	155	0.400517	36	3.32702	6.00631	4	56810934	56865188	165	ENSMUSG00000038816	9	2	7661	ENSMUSG00000038816	229	229	165	165	1	71	71	64	64	0.279476	36	2.07376
Ctps	212	153	168	2.96109	4.94981e-06	3.13268	3.53971e-05	0.067951	0.000298031	117	ENSMUSG00000028633	3	3	3316	ENSMUSG00000028633	188	188	117	117	1	57	57	71	71	0.37766	24	3.87636	6.99804	4	120539867	120570276	64	ENSMUSG00000028633	3	2	3316	ENSMUSG00000028633	102	102	64	64	1	23	23	38	38	0.372549	24	1.85834
Ctsf	326	45	-145	-2.89956	0.000593546	-2.53311	-2.38826e-05	1	0.00904225	157	ENSMUSG00000083282	1	1	1975	ENSMUSG00000083282	180	180	157	157	1	67	67	23	23	0.127778	14	8.73343	15.7666	19	4855128	4860912	388	ENSMUSG00000083282	1	1	1975	ENSMUSG00000083282	427	427	388	388	1	168	168	39	39	0.0913349	14	18.9158
Ctsk	899	140	-491.333	-6.78039	1.2819e-08	-5.90894	-8.62274e-05	0.000175979	2.58913e-06	226	ENSMUSG00000028111	1	1	1512	ENSMUSG00000028111	243	243	226	226	1	84	84	17	17	0.0699588	8	16.4214	29.6457	3	95499255	95509362	980	ENSMUSG00000028111	1	1	1512	ENSMUSG00000028111	1021	1021	980	980	1	273	273	41	41	0.0401567	8	62.4072
Cyb5a	631	80	-278.333	-3.0267	0.000380492	-2.6233	-4.56058e-05	1	0.00671801	275	ENSMUSG00000024646	5	3	2143	ENSMUSG00000024646	517	525	275	275	1	111	111	242	250	0.47619	14	14.0982	25.4516	18	84851337	84880401	749	ENSMUSG00000024646	5	1	2143	ENSMUSG00000024646	1120	1139	749	749	1	317	317	371	390	0.342406	14	33.6527
Cyb5r1	248	153	199.333	2.32594	0.00010367	2.47445	4.25776e-05	1	0.00263064	129	ENSMUSG00000026456	10	2	4437	ENSMUSG00000026456	136	136	129	129	1	37	37	7	7	0.0514706	29	3.19413	5.76641	1	134405558	134411740	143	ENSMUSG00000026456	10	1	4437	ENSMUSG00000026456	156	156	143	143	1	31	31	13	13	0.0833333	29	3.10318
Cyb5r4	111	50	74.3333	1.81685	0.0048911	1.93827	1.63537e-05	1	0.0382593	103	ENSMUSG00000032872	5	2	6736	ENSMUSG00000032872	198	234	96	126	0.761905	44	51	102	108	0.461538	26	2.05504	3.71	9	87022013	87077774	84	ENSMUSG00000032872	5	3	6736	ENSMUSG00000032872	287	307	77	97	0.793814	20	27	210	210	0.684039	26	1.38653
Cybrd1	414	19	-198.667	-7.69663	4.00176e-06	-6.61689	-3.43717e-05	0.0549362	0.000259133	49	ENSMUSG00000027015	1	1	5339	ENSMUSG00000027015	60	60	49	49	1	1	1	11	11	0.183333	4	1.0083	1.82029	2	71117922	71142926	432	ENSMUSG00000027015	1	1	5339	ENSMUSG00000027015	458	458	432	432	1	22	22	26	26	0.0567686	4	7.79085
Cycs	179	94	119.333	3.2236	0.000299978	3.30737	2.46905e-05	1	0.00568798	83	ENSMUSG00000063694	2	2	3404	ENSMUSG00000063694	86	159	74	147	0.503401	5	14	12	12	0.0754717	5	4.74439	8.56511	6	50562562	50566538	21	ENSMUSG00000063694	2	1	3404	ENSMUSG00000063694	23	31	21	29	0.724138	0	0	2	2	0.0645161	5	0.820293
Cyp26b1	362	129	-206.333	-4.57803	1.80284e-06	-4.36123	-3.9818e-05	0.0247493	0.000146446	185	ENSMUSG00000063415	5	2	5352	ENSMUSG00000063415	242	242	185	185	1	26	26	57	57	0.235537	13	3.79759	6.85584	6	84571413	84593908	210	ENSMUSG00000063415	5	2	5352	ENSMUSG00000063415	265	265	210	210	1	19	19	55	55	0.207547	13	3.77802
Cyp27a1	129	72	-99	-3.09155	2.37639e-05	-2.83034	-1.77764e-05	0.326231	0.000921555	150	ENSMUSG00000026170	3	3	2173	ENSMUSG00000026170	229	229	150	150	1	47	47	79	79	0.344978	14	7.58375	13.691	1	74713573	74737892	170	ENSMUSG00000026170	3	3	2173	ENSMUSG00000026170	318	318	170	170	1	27	27	148	148	0.465409	14	7.53269
Cyp2d22	139	69	-97.3333	-3.21212	1.87467e-05	-2.94145	-1.74727e-05	0.257355	0.000784936	113	ENSMUSG00000061740	1	1	2771	ENSMUSG00000061740	198	200	113	115	0.982609	20	20	85	85	0.425	10	4.55946	8.23126	15	82370527	82380260	175	ENSMUSG00000061740	1	1	2771	ENSMUSG00000061740	251	251	175	175	1	41	41	76	76	0.302789	10	6.08082
Cyp2e1	4983	399	-2303.33	-25.5907	2.12979e-09	-21.1902	-0.000390935	2.92378e-05	7.13117e-07	1646	ENSMUSG00000025479	4	4	2158	ENSMUSG00000025479	1863	1866	1646	1647	0.999393	545	545	217	219	0.117363	15	83.8484	151.373	7	140763738	140774987	5053	ENSMUSG00000025479	4	4	2158	ENSMUSG00000025479	5588	5602	5053	5067	0.997237	1702	1702	535	535	0.0955016	15	226.079
Cyp2f2	1364	113	-639.667	-23.5765	9.26463e-12	-19.7325	-0.000108925	1.27185e-07	1.27185e-08	480	ENSMUSG00000052974	3	1	2025	ENSMUSG00000052974	498	517	480	485	0.989691	192	192	18	32	0.0618956	14	26.3129	47.5031	7	27119908	27133660	1387	ENSMUSG00000052974	3	2	2025	ENSMUSG00000052974	1419	1511	1375	1423	0.966268	556	568	44	88	0.0582396	14	67.6613
Cyp4v3	87	14	-43.6667	-4.275	0.00160853	-3.69314	-7.49161e-06	1	0.018148	49	ENSMUSG00000079057	1	1	3808	ENSMUSG00000079057	85	102	49	65	0.753846	16	16	36	37	0.362745	11	1.87529	3.38549	8	45304943	45333216	94	ENSMUSG00000079057	1	1	3808	ENSMUSG00000079057	139	169	94	124	0.758065	53	53	45	45	0.266272	11	3.13535
Cys1	488	107	-241	-6.35556	7.14221e-08	-5.40638	-4.14499e-05	0.000980482	1.1401e-05	157	ENSMUSG00000062563	8	4	2646	ENSMUSG00000062563	319	320	157	157	1	30	30	162	163	0.509375	17	6.51872	11.7683	12	24665837	24681813	515	ENSMUSG00000062563	8	3	2646	ENSMUSG00000062563	1113	1118	515	515	1	113	113	598	603	0.539356	17	18.7404
Cystm1	745	488	591.667	5.06178	0.000287916	5.09665	0.000121684	1	0.0055049	211	ENSMUSG00000046727	5	3	2840	ENSMUSG00000046727	375	375	211	211	1	55	55	164	164	0.437333	11	8.16237	14.7356	18	36345618	36402980	30	ENSMUSG00000046727	5	1	2840	ENSMUSG00000046727	143	143	30	30	1	0	0	113	113	0.79021	11	1.0171
Cytl1	506	23	-236.333	-23.1562	0.000452464	-20.2475	-4.026e-05	1	0.00764464	233	ENSMUSG00000062329	2	1	1056	ENSMUSG00000062329	263	263	233	233	1	43	43	30	30	0.114068	6	24.2407	43.762	5	37735518	37739820	506	ENSMUSG00000062329	2	1	1056	ENSMUSG00000062329	534	534	506	506	1	160	160	28	28	0.0524345	6	46.1368
D10Wsu102e	362	179	270.667	2.20475	0.000798357	2.41046	6.01425e-05	1	0.011026	266	ENSMUSG00000020255	1	1	123179	ENSMUSG00000020255	271	335	266	330	0.806061	14	14	5	5	0.0149254	4	0.294327	0.531352	10	83360220	83488505	229	ENSMUSG00000020255	1	1	123179	ENSMUSG00000020255	233	351	229	347	0.659942	28	28	4	4	0.011396	4	0.27124
D630003M21Rik	245	63	-121.667	-5.01099	2.78359e-06	-4.33307	-2.08442e-05	0.0382131	0.000201596	91	ENSMUSG00000037813	3	1	5104	ENSMUSG00000037813	196	199	91	91	1	10	10	105	108	0.542714	18	1.95877	3.53619	2	158182532	158229222	271	ENSMUSG00000037813	3	1	5104	ENSMUSG00000037813	483	497	271	271	1	73	73	212	226	0.454728	18	5.11234
Daam2	720	141	-411.333	-3.65948	2.34346e-05	-3.2423	-7.16106e-05	0.32171	0.000919172	301	ENSMUSG00000040260	1	1	6045	ENSMUSG00000040260	582	582	301	301	1	69	69	281	281	0.482818	26	5.47044	9.87587	17	49456021	49564337	860	ENSMUSG00000040260	1	1	6045	ENSMUSG00000040260	1846	1846	860	860	1	270	270	986	986	0.534128	26	13.6982
Dact2	541	15	-202	-21.2	1.25052e-06	-17.2177	-3.28077e-05	0.0171671	0.000111475	65	ENSMUSG00000048826	1	1	2808	ENSMUSG00000048826	81	81	65	65	1	2	2	16	16	0.197531	4	2.54313	4.59115	17	14195230	14203831	545	ENSMUSG00000048826	1	1	2808	ENSMUSG00000048826	665	665	545	545	1	26	26	120	120	0.180451	4	18.6879
Dact3	322	124	-195	-4.87417	4.14047e-09	-4.3749	-3.46919e-05	5.68404e-05	1.07246e-06	168	ENSMUSG00000078794	1	1	2989	ENSMUSG00000078794	197	197	168	168	1	19	19	29	29	0.147208	4	6.17498	11.1478	7	16875316	16887462	363	ENSMUSG00000078794	1	1	2989	ENSMUSG00000078794	472	472	363	363	1	41	41	109	109	0.230932	4	11.6934
Dagla	209	22	-81.3333	-3.15929	0.00688111	-2.71043	-1.31575e-05	1	0.0483686	43	ENSMUSG00000035735	3	1	5747	ENSMUSG00000035735	180	180	43	43	1	15	15	137	137	0.761111	25	0.822015	1.48399	19	10245264	10304877	238	ENSMUSG00000035735	3	1	5747	ENSMUSG00000035735	713	713	238	238	1	18	18	475	475	0.666199	25	3.98746
Dap	535	59	-221.667	-2.6299	0.00455669	-2.29974	-3.60164e-05	1	0.0363476	146	ENSMUSG00000039168	5	1	1925	ENSMUSG00000039168	318	318	146	146	1	8	8	172	172	0.540881	12	8.33248	15.0427	15	31224313	31274341	646	ENSMUSG00000039168	5	1	1925	ENSMUSG00000039168	1166	1166	646	646	1	148	148	520	520	0.445969	12	32.3119
Dapk1	559	165	-296.667	-2.77645	0.000215406	-2.45897	-5.00141e-05	1	0.00446411	349	ENSMUSG00000021559	2	2	5934	ENSMUSG00000021559	1070	1071	349	349	1	95	95	721	722	0.674136	29	6.46145	11.6649	13	60601946	60763185	714	ENSMUSG00000021559	2	1	5934	ENSMUSG00000021559	2118	2118	714	714	1	140	140	1404	1404	0.66289	29	11.5854
Dars	352	116	232	2.00578	0.00321014	2.12136	4.97996e-05	1	0.0286719	244	ENSMUSG00000026356	3	2	4358	ENSMUSG00000026356	358	358	244	244	1	107	107	114	114	0.318436	20	6.15113	11.1047	1	128363706	128417368	206	ENSMUSG00000026356	3	2	4358	ENSMUSG00000026356	347	347	206	206	1	110	110	141	141	0.40634	20	4.55136
Dbp	276	111	-166.667	-2.74216	5.79504e-05	-2.44759	-2.86274e-05	0.795543	0.00171085	208	ENSMUSG00000059824	5	3	2993	ENSMUSG00000059824	233	264	208	239	0.870293	48	48	25	25	0.094697	12	8.77291	15.8378	7	45705087	45710203	365	ENSMUSG00000059824	5	2	2993	ENSMUSG00000059824	395	497	365	467	0.781585	81	81	30	30	0.0603622	12	15.0235
Dchs2	148	50	-74	-3.26531	0.00162063	-3.17448	-1.43875e-05	1	0.0182212	72	ENSMUSG00000102692	1	1	10783	ENSMUSG00000102692	129	139	72	80	0.9	3	3	57	59	0.42446	20	0.815085	1.47148	3	83127947	83357209	78	ENSMUSG00000102692	1	1	10783	ENSMUSG00000102692	198	244	78	117	0.666667	5	5	120	127	0.520492	20	1.04474
Dcn	29309	2032	-11675	-5.53868	0.00140149	-4.61469	-0.00191793	1	0.0165328	4816	ENSMUSG00000019929	2	2	2084	ENSMUSG00000019929	5175	5177	4816	4816	1	1690	1690	359	361	0.0697315	9	253.887	458.346	10	97479499	97518162	30500	ENSMUSG00000019929	2	2	2084	ENSMUSG00000019929	32162	32166	30500	30500	1	11545	11545	1662	1666	0.0517938	9	1409.17
Ddit3	135	83	99.6667	1.9006	0.00197577	2.05649	2.23393e-05	1	0.0208435	87	ENSMUSG00000025408	3	2	1713	ENSMUSG00000025408	164	164	87	87	1	7	7	77	77	0.469512	8	5.57974	10.0732	10	127290773	127296288	113	ENSMUSG00000025408	3	2	1713	ENSMUSG00000025408	234	234	113	113	1	9	9	121	121	0.517094	8	6.35158
Ddr2	2748	371	-1161.67	-3.77689	0.002228	-3.19735	-0.000189541	1	0.0223528	843	ENSMUSG00000026674	6	3	9264	ENSMUSG00000026674	1285	1288	843	843	1	148	148	442	445	0.345497	28	9.99727	18.0482	1	169972306	170110762	3098	ENSMUSG00000026674	6	4	9264	ENSMUSG00000026674	4421	4438	3098	3098	1	571	571	1323	1340	0.301938	28	32.1991
Ddx19b	97	46	68	1.81928	0.00629941	1.93535	1.4903e-05	1	0.0456495	71	ENSMUSG00000033658	2	1	6742	ENSMUSG00000033658	75	95	64	84	0.761905	2	9	11	11	0.115789	14	1.36881	2.47113	8	111003187	111031751	79	ENSMUSG00000033658	2	1	6742	ENSMUSG00000033658	89	100	77	86	0.895349	0	2	12	14	0.14	14	1.2282
Ddx21	676	485	571	2.70278	0.000517616	2.9423	0.000124066	1	0.00831188	315	ENSMUSG00000020075	1	1	4742	ENSMUSG00000020075	366	366	315	315	1	92	92	51	51	0.139344	15	7.29796	13.1751	10	62580247	62602298	346	ENSMUSG00000020075	1	1	4742	ENSMUSG00000020075	406	406	346	346	1	96	96	60	60	0.147783	15	7.02547
Ddx39	152	95	117.667	3.38514	3.15869e-06	3.55221	2.45746e-05	0.0433625	0.000216812	62	ENSMUSG00000005481	7	3	5155	ENSMUSG00000005481	122	137	62	77	0.805195	15	15	60	60	0.437956	22	1.64102	2.96256	8	83715176	83726892	33	ENSMUSG00000005481	7	1	5155	ENSMUSG00000005481	86	104	33	51	0.647059	15	15	53	53	0.509615	22	0.952582
Dennd4a	545	81	-253	-2.58125	0.00205828	-2.23493	-4.10309e-05	1	0.021324	311	ENSMUSG00000053641	9	6	16643	ENSMUSG00000053641	560	562	311	311	1	68	68	249	251	0.446619	51	2.05296	3.70624	9	64811339	64919667	681	ENSMUSG00000053641	9	3	16643	ENSMUSG00000053641	1234	1234	681	681	1	128	128	553	553	0.448136	51	3.93982
Dfna5	73	54	55.6667	2.07051	0.0013291	2.29889	1.25755e-05	1	0.015896	48	ENSMUSG00000029821	5	1	7375	ENSMUSG00000029821	102	114	48	54	0.888889	0	0	54	60	0.526316	19	0.804422	1.45223	6	50188887	50263862	68	ENSMUSG00000029821	5	1	7375	ENSMUSG00000029821	210	215	68	69	0.985507	9	9	142	146	0.67907	19	0.90084
Dgat1	233	21	-111.667	-2.56542	0.00202795	-2.26121	-1.8413e-05	1	0.0211577	162	ENSMUSG00000022555	8	4	3054	ENSMUSG00000022555	303	303	162	162	1	70	70	141	141	0.465347	34	5.82772	10.5209	15	76502014	76511951	294	ENSMUSG00000022555	8	3	3054	ENSMUSG00000022555	519	519	294	294	1	117	117	225	225	0.433526	34	9.26913
Dgat2	1094	295	-584.667	-2.75576	0.00356025	-2.51386	-0.000101467	1	0.0308577	800	ENSMUSG00000030747	6	3	3083	ENSMUSG00000030747	1095	1095	800	800	1	182	182	295	295	0.269406	17	28.5081	51.4661	7	99153657	99182719	1296	ENSMUSG00000030747	6	2	3083	ENSMUSG00000030747	1813	1813	1296	1296	1	245	245	517	517	0.285163	17	40.4755
Dgka	179	64	-108.667	-2.9521	7.51675e-05	-2.63527	-1.87764e-05	1	0.00208728	142	ENSMUSG00000025357	1	1	2808	ENSMUSG00000025357	224	224	142	142	1	62	62	82	82	0.366071	24	5.55576	10.0299	10	128720140	128744056	231	ENSMUSG00000025357	1	1	2808	ENSMUSG00000025357	370	370	231	231	1	84	84	139	139	0.375676	24	7.92092
Dhtkd1	59	25	-39.3333	-5.37037	0.000790103	-4.79795	-7.12905e-06	1	0.0109783	51	ENSMUSG00000025815	5	1	6333	ENSMUSG00000025815	141	153	51	63	0.809524	21	21	90	90	0.588235	26	1.09291	1.97304	2	5896114	5942792	61	ENSMUSG00000025815	5	1	6333	ENSMUSG00000025815	106	119	61	73	0.835616	23	23	45	46	0.386555	26	1.10988
Dhx29	133	55	91.3333	1.6555	0.00632315	1.78434	2.07401e-05	1	0.0456669	148	ENSMUSG00000042426	1	1	4405	ENSMUSG00000042426	207	207	148	148	1	44	44	59	59	0.285024	27	3.69121	6.66378	13	112927729	112969431	145	ENSMUSG00000042426	1	1	4405	ENSMUSG00000042426	206	206	145	145	1	34	34	61	61	0.296117	27	3.16944
Dhx32	508	247	339.667	2.51637	0.00427772	2.56869	7.03027e-05	1	0.0349759	228	ENSMUSG00000030986	10	2	4172	ENSMUSG00000030986	424	464	228	234	0.974359	40	40	196	230	0.49569	30	6.16203	11.1244	7	133720941	133782726	111	ENSMUSG00000030986	10	1	4172	ENSMUSG00000030986	294	294	111	111	1	23	23	183	183	0.622449	30	2.56177
Dhx57	151	55	-86.6667	-2.09705	0.00651021	-1.88407	-1.43823e-05	1	0.0465238	131	ENSMUSG00000035051	2	1	5077	ENSMUSG00000035051	231	231	131	131	1	43	43	100	100	0.4329	24	2.83476	5.11763	17	80238303	80290476	227	ENSMUSG00000035051	2	1	5077	ENSMUSG00000035051	523	528	227	227	1	67	67	296	301	0.570076	24	4.30506
Dio2	365	9	-160.667	-4.856	0.0002758	-4.10565	-2.70641e-05	1	0.00531768	58	ENSMUSG00000007682	1	1	5813	ENSMUSG00000007682	58	60	58	60	0.966667	0	0	0	0	0	2	1.13397	2.04718	12	90724553	90738438	386	ENSMUSG00000007682	1	1	5813	ENSMUSG00000007682	427	427	386	386	1	11	11	41	41	0.0960187	2	6.39363
Dip2a	366	39	-158.667	-2.16098	0.00597363	-1.92137	-2.56261e-05	1	0.044179	226	ENSMUSG00000020231	8	3	8215	ENSMUSG00000020231	396	400	226	228	0.991228	110	110	170	172	0.43	56	3.04916	5.50468	10	76259428	76345291	470	ENSMUSG00000020231	8	0	8215	ENSMUSG00000020231	685	695	470	470	1	217	217	215	225	0.323741	56	5.50872
Dis3	175	106	134	3.14973	2.09568e-07	3.47944	2.86418e-05	0.00287694	2.7141e-05	66	ENSMUSG00000033166	1	1	3722	ENSMUSG00000033166	103	104	66	67	0.985075	27	27	37	37	0.355769	21	1.97766	3.57029	14	99076633	99099770	83	ENSMUSG00000033166	1	1	3722	ENSMUSG00000033166	140	140	83	83	1	35	35	57	57	0.407143	21	2.14715
Disp1	396	8	-149	-3.64497	0.00210132	-3.06223	-2.37108e-05	1	0.0215759	114	ENSMUSG00000030768	5	1	5224	ENSMUSG00000030768	362	365	114	114	1	6	6	248	251	0.687671	16	2.39747	4.32819	1	183086265	183221522	441	ENSMUSG00000030768	5	1	5224	ENSMUSG00000030768	988	1009	441	441	1	44	44	547	568	0.562934	16	8.12823
Dkk3	387	87	-192.333	-7.63218	2.69654e-09	-6.64889	-3.32769e-05	3.7018e-05	8.81382e-07	143	ENSMUSG00000030772	1	1	3359	ENSMUSG00000030772	165	165	143	143	1	19	19	22	22	0.133333	8	4.67712	8.44367	7	112116016	112159057	406	ENSMUSG00000030772	1	1	3359	ENSMUSG00000030772	475	475	406	406	1	103	103	69	69	0.145263	8	11.638
Dleu2	189	55	-102	-3.04	0.000120773	-2.69677	-1.74198e-05	1	0.00293966	116	ENSMUSG00000097589	13	3	6169	ENSMUSG00000097589	691	1101	116	134	0.865672	12	12	575	967	0.878292	30	2.3864	4.30819	14	61602838	61682373	234	ENSMUSG00000097589	13	5	6169	ENSMUSG00000097589	1525	2441	234	301	0.777409	18	18	1291	2140	0.87669	30	4.69799
Dlg4	191	37	-93	-2.89796	0.000909535	-2.55275	-1.56487e-05	1	0.0121697	84	ENSMUSG00000020886	13	1	4982	ENSMUSG00000020886	154	154	84	84	1	17	17	70	70	0.454545	46	1.85237	3.34411	11	70017084	70045532	231	ENSMUSG00000020886	13	3	4982	ENSMUSG00000020886	479	479	231	231	1	110	110	248	248	0.517745	46	4.46446
Dmtn	140	43	-75.6667	-4.66129	2.46409e-05	-4.17035	-1.33166e-05	0.33827	0.000943046	61	ENSMUSG00000022099	3	1	4629	ENSMUSG00000022099	92	92	61	61	1	18	18	31	31	0.336957	21	1.44775	2.61365	14	70602183	70636048	153	ENSMUSG00000022099	3	1	4629	ENSMUSG00000022099	261	261	153	153	1	60	60	108	108	0.413793	21	3.18248
Dnah3	34	6	-22.6667	-5.85714	0.00395422	-5.11052	-4.09347e-06	1	0.0332619	36	ENSMUSG00000052273	6	1	14305	ENSMUSG00000052273	152	163	36	41	0.878049	6	6	116	122	0.748466	82	0.314882	0.568461	7	119922670	120095280	34	ENSMUSG00000052273	6	1	14305	ENSMUSG00000052273	142	159	30	42	0.714286	5	9	112	117	0.735849	82	0.282698
Dnah7b	85	4	-34.3333	-11.3	0.00161016	-8.79467	-5.67942e-06	1	0.018148	20	ENSMUSG00000041144	6	2	19980	ENSMUSG00000041144	71	80	18	21	0.857143	6	8	53	59	0.7375	76	0.115472	0.208463	1	46066314	46373546	86	ENSMUSG00000041144	6	3	19980	ENSMUSG00000041144	247	293	81	96	0.84375	24	29	166	197	0.672355	76	0.462633
Dnaja3	613	212	418.667	2.39092	0.00349544	2.49801	8.7651e-05	1	0.0305445	332	ENSMUSG00000004069	4	3	3912	ENSMUSG00000004069	398	582	332	332	1	93	93	66	250	0.429553	19	9.32377	16.8323	16	4639988	4707695	237	ENSMUSG00000004069	4	1	3912	ENSMUSG00000004069	289	492	237	237	1	51	51	52	255	0.518293	19	5.83325
Dnaja4	1438	973	1149.67	5.1256	5.20642e-05	5.28117	0.000240026	0.714738	0.00160615	329	ENSMUSG00000032285	3	2	3589	ENSMUSG00000032285	436	599	329	492	0.668699	80	80	107	107	0.178631	12	15.0607	27.1892	9	54698872	54716315	114	ENSMUSG00000032285	3	2	3589	ENSMUSG00000032285	184	212	114	142	0.802817	22	22	70	70	0.330189	12	3.80957
Dnajb2	402	222	278	2.1648	0.000524838	2.35478	6.07885e-05	1	0.0084072	232	ENSMUSG00000026203	12	4	4249	ENSMUSG00000026203	268	268	232	232	1	36	36	36	36	0.134328	29	5.99865	10.8294	1	75236405	75245692	277	ENSMUSG00000026203	12	1	4249	ENSMUSG00000026203	318	318	277	277	1	58	58	41	41	0.128931	29	6.27702
Dnajb9	179	67	127.667	2.07887	0.000701311	2.24352	2.8181e-05	1	0.0100497	113	ENSMUSG00000014905	1	1	1865	ENSMUSG00000014905	114	131	112	129	0.868217	13	14	2	2	0.0152672	3	7.59912	13.7188	12	44205896	44210068	114	ENSMUSG00000014905	1	1	1865	ENSMUSG00000014905	121	121	114	114	1	31	31	7	7	0.0578512	3	5.88555
Dnhd1_2	75	10	-33.3333	-5.16667	0.00249494	-4.34796	-5.62897e-06	1	0.0241712	19	ENSMUSG00000030882	1	1	14536	ENSMUSG00000030882	32	37	19	21	0.904762	0	0	13	16	0.432432	44	0.158718	0.286536	7	105650826	105721799	80	ENSMUSG00000030882	1	1	14536	ENSMUSG00000030882	88	104	72	83	0.86747	0	8	16	21	0.201923	44	0.549786
Dnm1	1213	122	-537.667	-5.1359	1.55675e-05	-4.34401	-8.99058e-05	0.213711	0.000682783	261	ENSMUSG00000026825	17	2	5249	ENSMUSG00000026825	548	559	261	272	0.959559	77	77	287	287	0.513417	56	5.69305	10.2777	2	32308470	32353338	1319	ENSMUSG00000026825	17	4	5249	ENSMUSG00000026825	2880	2916	1319	1336	0.987275	461	461	1561	1580	0.541838	56	24.507
Dnm3	60	34	-49.6667	-2.79518	0.00190679	-2.55675	-8.90675e-06	1	0.0203233	87	ENSMUSG00000040265	9	2	14967	ENSMUSG00000040265	769	1037	87	137	0.635036	38	38	682	900	0.867888	37	1.00563	1.81548	1	161982452	162478034	83	ENSMUSG00000040265	9	2	14967	ENSMUSG00000040265	729	1352	83	143	0.58042	44	44	646	1209	0.894231	37	0.919945
Doc2b	75	20	-45.3333	-4.77778	0.000301674	-4.54693	-8.81016e-06	1	0.00570307	86	ENSMUSG00000020848	1	1	4361	ENSMUSG00000020848	153	167	86	94	0.914894	14	14	67	73	0.437126	9	2.36807	4.2751	11	75768965	75796049	32	ENSMUSG00000020848	1	1	4361	ENSMUSG00000020848	50	56	32	38	0.842105	0	0	18	18	0.321429	9	0.838993
Dock11	432	86	-206.333	-2.99035	0.000105142	-2.63853	-3.46694e-05	1	0.00265818	189	ENSMUSG00000031093	5	3	9240	ENSMUSG00000031093	482	485	189	189	1	78	78	293	296	0.610309	63	2.2472	4.0569	X	35888831	36076562	517	ENSMUSG00000031093	5	3	9240	ENSMUSG00000031093	1168	1190	517	517	1	254	254	651	673	0.565546	63	5.3874
Dock6	647	486	-574	-3.47059	8.68583e-05	-3.19784	-0.000104919	1	0.00232435	835	ENSMUSG00000032198	8	5	8782	ENSMUSG00000032198	1272	1285	835	835	1	346	346	437	450	0.350195	64	10.4459	18.8581	9	21799859	21852635	866	ENSMUSG00000032198	8	3	8782	ENSMUSG00000032198	1305	1310	866	866	1	313	313	439	444	0.338931	64	9.49479
Dock9	1263	450	-882.333	-3.93134	0.000108455	-3.59733	-0.000160932	1	0.00271693	1534	ENSMUSG00000025558	11	5	13252	ENSMUSG00000025558	3150	3150	1534	1534	1	621	621	1616	1616	0.513016	79	12.7173	22.9588	14	121542038	121797837	1269	ENSMUSG00000025558	11	4	13252	ENSMUSG00000025558	3081	3081	1269	1269	1	639	639	1812	1812	0.588121	79	9.22021
Dok1	514	10	-236	-3.93776	0.000547241	-3.39649	-4.00929e-05	1	0.00859556	109	ENSMUSG00000068335	3	2	1977	ENSMUSG00000068335	124	124	109	109	1	6	6	15	15	0.120968	11	6.0572	10.9352	6	83030933	83033471	550	ENSMUSG00000068335	3	2	1977	ENSMUSG00000068335	611	611	550	550	1	58	58	61	61	0.0998363	11	26.7865
Dopey2	302	52	-162.333	-2.35655	0.00103525	-2.12362	-2.73915e-05	1	0.0132821	276	ENSMUSG00000022946	1	1	7313	ENSMUSG00000022946	550	558	276	276	1	76	76	274	282	0.505376	37	4.14635	7.48546	16	93711906	93810585	396	ENSMUSG00000022946	1	1	7313	ENSMUSG00000022946	863	870	396	396	1	107	107	467	474	0.544828	37	5.21387
Dpep1	153	30	-86.3333	-2.78621	0.000578647	-2.50852	-1.48723e-05	1	0.00888554	133	ENSMUSG00000019278	3	1	2486	ENSMUSG00000019278	129	254	129	221	0.58371	81	85	0	33	0.129921	14	9.7666	17.6318	8	123186241	123201812	190	ENSMUSG00000019278	3	1	2486	ENSMUSG00000019278	183	519	183	447	0.409396	139	146	0	72	0.138728	14	17.3128
Dpep2	35	19	24.6667	8.4	0.000209836	8.98021	5.13675e-06	1	0.00439121	6	ENSMUSG00000053687	5	1	4540	ENSMUSG00000053687	7	8	6	7	0.857143	3	3	1	1	0.125	23	0.169393	0.305807	8	105984943	105996423	4	ENSMUSG00000053687	5	0	4540	ENSMUSG00000053687	4	12	4	12	0.333333	3	3	0	0	0	23	0.254499
Dph5	67	38	38.6667	2.10476	0.00527315	2.36304	8.73256e-06	1	0.040133	25	ENSMUSG00000033554	7	1	4349	ENSMUSG00000033554	80	82	25	26	0.961538	10	10	55	56	0.682927	21	0.656805	1.18574	3	115887836	115934361	55	ENSMUSG00000033554	7	1	4349	ENSMUSG00000033554	132	133	55	55	1	32	32	77	78	0.586466	21	1.21768
Dpp4	623	24	-201.333	-6.34513	0.00440329	-5.05236	-3.11014e-05	1	0.0356287	52	ENSMUSG00000035000	6	2	6319	ENSMUSG00000035000	89	132	52	55	0.945455	20	20	37	77	0.583333	36	0.95624	1.72631	2	62330072	62412231	644	ENSMUSG00000035000	6	2	6319	ENSMUSG00000035000	913	1257	644	654	0.984709	250	250	269	603	0.479714	36	9.96529
Dpt	475	73	-233.667	-2.50429	0.0012104	-2.21576	-3.86472e-05	1	0.0148626	334	ENSMUSG00000026574	1	1	1724	ENSMUSG00000026574	358	743	333	625	0.5328	126	127	25	118	0.158816	4	39.8286	71.9031	1	164796643	164824266	607	ENSMUSG00000026574	1	1	1724	ENSMUSG00000026574	672	1507	602	1290	0.466667	192	197	70	217	0.143995	4	72.0466
Dpyd	74	7	-40	-3.92683	0.00275742	-3.41154	-6.85186e-06	1	0.0259095	54	ENSMUSG00000033308	5	1	8046	ENSMUSG00000033308	341	350	54	54	1	19	19	287	296	0.845714	31	0.737337	1.33112	3	118562128	119432924	86	ENSMUSG00000033308	5	1	8046	ENSMUSG00000033308	331	336	86	86	1	30	30	245	250	0.744048	31	1.02915
Dram1	239	42	-114	-2.79058	0.00125091	-2.45861	-1.89916e-05	1	0.0152293	149	ENSMUSG00000020057	3	1	3045	ENSMUSG00000020057	345	345	149	149	1	27	27	196	196	0.568116	11	5.3759	9.70519	10	88322803	88379080	289	ENSMUSG00000020057	3	1	3045	ENSMUSG00000020057	468	468	289	289	1	78	78	179	179	0.382479	11	9.13842
Drg1	228	127	178.667	2.51412	2.03566e-05	2.66169	3.77603e-05	0.279456	0.000826793	113	ENSMUSG00000020457	7	2	3460	ENSMUSG00000020457	209	305	113	113	1	31	31	96	192	0.629508	20	3.58802	6.4775	11	3187359	3266415	106	ENSMUSG00000020457	7	2	3460	ENSMUSG00000020457	253	366	106	106	1	40	40	147	260	0.710383	20	2.94979
Dtx1	87	31	-62	-8.75	9.03769e-06	-8.04573	-1.15931e-05	0.124069	0.000452808	37	ENSMUSG00000029603	5	1	4663	ENSMUSG00000029603	55	55	37	37	1	5	5	18	18	0.327273	18	0.871743	1.57377	5	120680201	120711927	84	ENSMUSG00000029603	5	1	4663	ENSMUSG00000029603	108	108	84	84	1	8	8	24	24	0.222222	18	1.7345
Dubr	108	48	-76	-2.60563	0.000830621	-2.3587	-1.3276e-05	1	0.0113348	124	ENSMUSG00000022639	5	2	4679	ENSMUSG00000022639	232	234	124	126	0.984127	3	3	108	108	0.461538	13	2.95849	5.341	16	50719293	50732773	151	ENSMUSG00000022639	5	3	4679	ENSMUSG00000022639	320	320	151	151	1	2	2	169	169	0.528125	13	3.10731
Duox2	58	8	-30.6667	-24	3.72196e-05	-19.4479	-5.45237e-06	0.51095	0.00125325	9	ENSMUSG00000068452	2	2	6403	ENSMUSG00000068452	9	9	9	9	1	1	1	0	0	0	34	0.154423	0.278782	2	122279246	122298165	58	ENSMUSG00000068452	2	1	6403	ENSMUSG00000068452	58	58	58	58	1	30	30	0	0	0	34	0.872178
Dusp13	931	722	784.667	7.50276	0.00330028	7.42683	0.000161841	1	0.0292935	146	ENSMUSG00000021768	14	4	2744	ENSMUSG00000021768	240	369	146	148	0.986486	21	21	94	221	0.598916	28	5.92557	10.6975	14	21733393	21751181	1	ENSMUSG00000021768	14	0	2744	ENSMUSG00000021768	13	13	1	1	1	0	0	12	12	0.923077	28	0.0350895
Dusp2	191	8	72	11.2857	0.000452731	12.1521	1.61904e-05	1	0.00764464	11	ENSMUSG00000027368	2	2	2003	ENSMUSG00000027368	12	12	11	11	1	0	0	1	1	0.0833333	6	0.603343	1.08922	2	127336158	127338376	0	ENSMUSG00000027368	2	0	2003	ENSMUSG00000027368	0	0	0	0	#DIV/0!	0	0	0	0	#DIV/0!	6	0
Dusp5	87	23	49.6667	3.92157	0.000647348	4.16243	1.06894e-05	1	0.00956598	21	ENSMUSG00000034765	1	1	2473	ENSMUSG00000034765	29	29	21	21	1	4	4	8	8	0.275862	4	0.932927	1.68423	19	53529108	53542431	8	ENSMUSG00000034765	1	1	2473	ENSMUSG00000034765	8	8	8	8	1	2	2	0	0	0	4	0.311477
Dynll1	333	158	216.667	1.99085	0.00093648	2.17513	4.78933e-05	1	0.0124093	191	ENSMUSG00000009013	5	4	2926	ENSMUSG00000009013	207	212	191	196	0.97449	37	37	16	16	0.0754717	11	7.35926	13.2858	5	115297109	115300999	278	ENSMUSG00000009013	5	3	2926	ENSMUSG00000009013	309	309	278	278	1	104	104	31	31	0.100324	11	9.14811
Dynlt1a	19	4	12	#DIV/0!	0.000115767	105.381	2.55361e-06	1	0.00285836	0	ENSMUSG00000092074	1	0	742	ENSMUSG00000092074	0	0	0	0	#DIV/0!	0	0	0	0	#DIV/0!	5	0	0	17	6310546	6317474	0	ENSMUSG00000092074	1	0	742	ENSMUSG00000092074	5	5	0	0	#DIV/0!	0	0	5	5	1	5	0
Dyrk1b	208	92	-147	-2.14844	0.00296791	-2.04462	-2.72483e-05	1	0.0271919	306	ENSMUSG00000002409	3	2	2695	ENSMUSG00000002409	358	358	306	306	1	81	81	52	52	0.145251	15	12.4743	22.52	7	28179468	28187294	221	ENSMUSG00000002409	3	1	2695	ENSMUSG00000002409	300	300	221	221	1	106	106	79	79	0.263333	15	7.89577
Dyrk2	171	63	111.667	1.71581	0.00461252	1.85089	2.5185e-05	1	0.0366227	130	ENSMUSG00000028630	1	1	2137	ENSMUSG00000028630	191	225	130	137	0.948905	13	13	61	88	0.391111	3	7.04317	12.7151	10	118859348	118868903	170	ENSMUSG00000028630	1	1	2137	ENSMUSG00000028630	217	262	170	197	0.862944	10	10	47	65	0.248092	3	8.87611
Dysf	1698	963	1267	3.61957	0.000828195	3.71039	0.000262023	1	0.0113153	595	ENSMUSG00000033788	16	1	8328	ENSMUSG00000033788	1284	1339	595	607	0.980231	273	273	689	732	0.546677	76	8.00756	14.4562	6	84008589	84211060	228	ENSMUSG00000033788	16	1	8328	ENSMUSG00000033788	583	612	228	228	1	141	141	355	384	0.627451	76	2.63606
E2f4	277	104	173	2.16107	0.000326737	2.34528	3.77979e-05	1	0.00601267	97	ENSMUSG00000014859	3	2	2452	ENSMUSG00000014859	133	133	97	97	1	30	30	36	36	0.270677	13	4.34614	7.84614	8	105297662	105305370	178	ENSMUSG00000014859	3	1	2452	ENSMUSG00000014859	291	291	178	178	1	91	91	113	113	0.388316	13	6.98973
E2f8	51	35	39.6667	6.95	3.13663e-06	7.83172	8.42423e-06	0.0430597	0.00021638	5	ENSMUSG00000046179	4	0	5443	ENSMUSG00000046179	7	7	5	5	1	2	2	2	2	0.285714	18	0.100922	0.182195	7	48866428	48881596	12	ENSMUSG00000046179	4	0	5443	ENSMUSG00000046179	12	12	12	12	1	0	0	0	0	0	18	0.212277
Ears2	53	45	46	2.76923	0.000423003	2.99852	9.93019e-06	1	0.00723161	30	ENSMUSG00000030871	3	2	5152	ENSMUSG00000030871	50	50	30	30	1	12	12	20	20	0.4	15	0.639732	1.15492	7	122037212	122067263	25	ENSMUSG00000030871	3	1	5152	ENSMUSG00000030871	53	53	25	25	1	5	5	28	28	0.528302	15	0.467224
Ebf3	443	123	-231	-3.58582	1.79985e-06	-3.19239	-3.98475e-05	0.0247084	0.000146446	235	ENSMUSG00000010476	7	1	5477	ENSMUSG00000010476	1178	1195	235	237	0.991561	43	43	943	958	0.801674	30	4.75399	8.58244	7	137193672	137314445	508	ENSMUSG00000010476	7	1	5477	ENSMUSG00000010476	1989	2017	508	508	1	105	105	1481	1509	0.748141	30	8.93062
Ebf4	57	20	-35	-14.125	4.762e-06	-12.1788	-6.33885e-06	0.0653728	0.000290546	22	ENSMUSG00000053552	6	1	3236	ENSMUSG00000053552	57	57	22	22	1	3	3	35	35	0.614035	23	0.746907	1.3484	2	130295168	130370481	58	ENSMUSG00000053552	6	1	3236	ENSMUSG00000053552	130	130	58	58	1	34	34	72	72	0.553846	23	1.72576
Ebna1bp2	154	98	94.3333	1.7628	0.00206126	1.97288	2.20991e-05	1	0.021324	109	ENSMUSG00000028729	5	2	3553	ENSMUSG00000028729	129	129	109	109	1	36	36	20	20	0.155039	17	3.37042	6.08466	4	118620798	118627776	178	ENSMUSG00000028729	5	2	3553	ENSMUSG00000028729	208	208	178	178	1	60	60	30	30	0.144231	17	4.82376
Ece2	41	13	27.3333	2.90698	0.00256458	3.14507	5.77598e-06	1	0.0245685	16	ENSMUSG00000022842	11	2	6547	ENSMUSG00000022842	41	42	16	16	1	7	7	25	26	0.619048	35	0.268491	0.484711	16	20611592	20646485	18	ENSMUSG00000022842	11	1	6547	ENSMUSG00000022842	56	56	18	18	1	1	1	38	38	0.678571	35	0.264723
Echdc2	136	29	-72	-5.07547	4.1903e-05	-4.44409	-1.25177e-05	0.575245	0.00136638	77	ENSMUSG00000028601	13	2	2287	ENSMUSG00000028601	176	176	77	77	1	31	31	99	99	0.5625	35	3.69894	6.67774	4	108165436	108179308	147	ENSMUSG00000028601	13	1	2287	ENSMUSG00000028601	293	293	147	147	1	81	81	146	146	0.498294	35	6.18888
Ecm1	1814	99	-732	-4.32727	0.00097607	-3.64962	-0.000118895	1	0.0127493	542	ENSMUSG00000028108	10	1	2521	ENSMUSG00000028108	573	573	542	542	1	260	260	31	31	0.0541012	29	23.6199	42.6414	3	95734146	95739569	1990	ENSMUSG00000028108	10	0	2521	ENSMUSG00000028108	2012	2012	1990	1990	1	951	951	22	22	0.0109344	29	76.0048
Ecm2	1150	136	-512	-7.144	3.50221e-07	-6.01599	-8.63362e-05	0.00480783	4.04019e-05	224	ENSMUSG00000043631	1	1	3596	ENSMUSG00000043631	221	460	221	349	0.633238	67	70	0	111	0.241304	10	10.6625	19.2491	13	49504809	49532789	1210	ENSMUSG00000043631	1	1	3596	ENSMUSG00000043631	1209	2079	1209	1709	0.707431	412	413	0	370	0.17797	10	45.7597
Eda2r	551	410	443	6.15116	1.9498e-05	6.20171	9.18683e-05	0.267669	0.000801405	84	ENSMUSG00000034457	4	2	5891	ENSMUSG00000034457	123	124	84	84	1	11	11	39	40	0.322581	14	1.56654	2.8281	X	97333839	97377216	18	ENSMUSG00000034457	4	1	5891	ENSMUSG00000034457	34	34	18	18	1	0	0	16	16	0.470588	14	0.294201
Edil3	210	32	-87.3333	-3.64646	0.00130887	-3.12616	-1.44134e-05	1	0.0157637	63	ENSMUSG00000034488	8	3	13677	ENSMUSG00000034488	262	269	63	63	1	14	14	199	206	0.765799	24	0.50606	0.913597	13	88821471	89323223	231	ENSMUSG00000034488	8	4	13677	ENSMUSG00000034488	716	720	231	231	1	40	40	485	489	0.679167	24	1.62623
Ednrb	468	249	314	3.05677	1.84721e-06	3.46861	6.85331e-05	0.0253585	0.000148641	128	ENSMUSG00000022122	2	1	4037	ENSMUSG00000022122	191	191	128	128	1	16	16	63	63	0.329843	10	3.4834	6.28863	14	103814624	103844173	235	ENSMUSG00000022122	2	1	4037	ENSMUSG00000022122	272	272	235	235	1	36	36	37	37	0.136029	10	5.60493
Eef1akmt1	73	36	49.6667	2.83951	0.00439981	2.96417	1.05435e-05	1	0.0356287	43	ENSMUSG00000021951	1	1	836	ENSMUSG00000021951	65	65	43	43	1	11	11	22	22	0.338462	5	5.65086	10.2016	14	57549597	57571569	11	ENSMUSG00000021951	1	1	836	ENSMUSG00000021951	55	55	11	11	1	4	4	44	44	0.8	5	1.26691
Eef1e1	127	84	97	5.21739	2.43544e-07	5.47458	2.01587e-05	0.00334337	3.03942e-05	35	ENSMUSG00000001707	1	1	1032	ENSMUSG00000001707	56	56	35	35	1	8	8	21	21	0.375	4	3.72598	6.72656	13	38645697	38659028	13	ENSMUSG00000001707	1	1	1032	ENSMUSG00000001707	34	34	13	13	1	3	3	21	21	0.617647	4	1.2129
Eef1g	1421	938	1232	3.18569	0.000203521	3.40827	0.000259012	1	0.00430498	593	ENSMUSG00000071644	6	3	2600	ENSMUSG00000071644	318	966	241	889	0.271091	62	414	77	77	0.0797101	16	37.5648	67.8162	19	8967040	8978479	559	ENSMUSG00000071644	6	2	2600	ENSMUSG00000071644	377	929	272	824	0.330097	65	352	105	105	0.113025	16	30.5151
Efcc1	57	12	-34.3333	-4.96154	0.000603735	-4.38189	-6.06447e-06	1	0.00911779	44	ENSMUSG00000068263	5	3	4053	ENSMUSG00000068263	94	97	44	47	0.93617	2	2	50	50	0.515464	16	1.27401	2.29999	6	87730868	87755908	64	ENSMUSG00000068263	5	2	4053	ENSMUSG00000068263	191	191	64	64	1	3	3	127	127	0.664921	16	1.52042
Efemp1	579	19	-224	-6.05263	6.31333e-05	-5.04352	-3.64082e-05	0.866694	0.0018363	129	ENSMUSG00000020467	3	1	2037	ENSMUSG00000020467	257	257	129	129	1	30	30	128	128	0.498054	13	6.95747	12.5604	11	28853203	28926743	610	ENSMUSG00000020467	3	1	2037	ENSMUSG00000020467	887	887	610	610	1	186	186	277	277	0.312289	13	28.8336
Efhd1	297	6	-122.667	-7.9434	6.34705e-05	-6.68533	-2.03517e-05	0.871323	0.00183997	92	ENSMUSG00000026255	3	1	2125	ENSMUSG00000026255	160	165	92	97	0.948454	11	11	68	68	0.412121	8	5.01493	9.05353	1	87264362	87310839	306	ENSMUSG00000026255	3	2	2125	ENSMUSG00000026255	534	608	306	357	0.857143	59	59	228	251	0.412829	8	16.176
Efna5	120	6	-51.6667	-3.81818	0.00702299	-3.26829	-8.51491e-06	1	0.0489399	60	ENSMUSG00000048915	2	1	4032	ENSMUSG00000048915	646	646	60	60	1	6	6	586	586	0.907121	7	1.63487	2.95145	17	62604183	62881317	134	ENSMUSG00000048915	2	1	4032	ENSMUSG00000048915	1010	1010	134	134	1	20	20	876	876	0.867327	7	3.19996
Efnb3	47	2	-23	-35.5	0.000933582	-28.3326	-4.30769e-06	1	0.0123948	47	ENSMUSG00000003934	1	1	3183	ENSMUSG00000003934	56	56	47	47	1	2	2	9	9	0.160714	5	1.62223	2.92864	11	69554091	69560205	23	ENSMUSG00000003934	1	1	3183	ENSMUSG00000003934	38	38	23	23	1	0	0	15	15	0.394737	5	0.695748
Efs	177	45	-96.3333	-3.70093	5.6763e-05	-3.26627	-1.67364e-05	0.779243	0.0016977	84	ENSMUSG00000022203	1	1	3571	ENSMUSG00000022203	114	114	84	84	1	16	16	30	30	0.263158	6	2.58429	4.66546	14	54916542	54926788	202	ENSMUSG00000022203	1	1	3571	ENSMUSG00000022203	322	322	202	202	1	20	20	120	120	0.372671	6	5.44656
Egfl6	40	14	-24.6667	-5.93333	0.00656548	-5.60515	-4.81928e-06	1	0.0467726	30	ENSMUSG00000000402	1	1	2704	ENSMUSG00000000402	33	33	30	30	1	12	12	3	3	0.0909091	12	1.2189	2.20049	X	166523006	166585720	19	ENSMUSG00000000402	1	1	2704	ENSMUSG00000000402	35	35	19	19	1	3	3	16	16	0.457143	12	0.676562
Egln3	1233	854	1024.33	6.54693	2.06674e-06	6.74752	0.000212412	0.0283722	0.000160777	250	ENSMUSG00000035105	1	1	2662	ENSMUSG00000035105	285	285	250	250	1	26	26	35	35	0.122807	5	10.3177	18.6267	12	54178980	54203860	79	ENSMUSG00000035105	1	1	2662	ENSMUSG00000035105	143	143	79	79	1	5	5	64	64	0.447552	5	2.85746
Egr1	915	187	612	4.48387	7.76938e-05	4.97207	0.000131124	1	0.00213798	62	ENSMUSG00000038418	2	1	4484	ENSMUSG00000038418	64	64	62	62	1	2	2	2	2	0.03125	5	1.51907	2.7424	18	34859822	34864984	227	ENSMUSG00000038418	2	1	4484	ENSMUSG00000038418	245	245	227	227	1	0	0	18	18	0.0734694	5	4.8744
Ehhadh	108	46	-68.6667	-4.07463	9.78212e-05	-3.73775	-1.2353e-05	1	0.00253375	90	ENSMUSG00000022853	1	1	3018	ENSMUSG00000022853	165	165	90	90	1	10	10	75	75	0.454545	7	3.27624	5.91464	16	21761286	21787844	120	ENSMUSG00000022853	1	1	3018	ENSMUSG00000022853	165	165	120	120	1	16	16	45	45	0.272727	7	3.82845
Eif1a	173	74	113.667	2.15203	0.000387555	2.36012	2.55449e-05	1	0.00679484	108	ENSMUSG00000057561	2	1	2879	ENSMUSG00000057561	135	135	108	108	1	11	11	27	27	0.2	6	4.1213	7.44024	18	46597703	46610225	99	ENSMUSG00000057561	2	1	2879	ENSMUSG00000057561	128	128	99	99	1	11	11	29	29	0.226562	6	3.31096
Eif1ad	158	69	102.333	2.10432	0.00334654	2.18518	2.15932e-05	1	0.0295823	93	ENSMUSG00000024841	1	1	2469	ENSMUSG00000024841	113	113	93	93	1	19	19	20	20	0.176991	6	4.13823	7.4708	19	5366812	5371511	61	ENSMUSG00000024841	1	1	2469	ENSMUSG00000024841	64	64	61	61	1	4	4	3	3	0.046875	6	2.37886
Eif2b1	152	78	106.333	2.07047	0.00306064	2.16553	2.27073e-05	1	0.0277694	126	ENSMUSG00000029388	6	2	2581	ENSMUSG00000029388	145	145	126	126	1	35	35	19	19	0.131034	21	5.36334	9.6825	5	124570212	124579131	63	ENSMUSG00000029388	6	1	2581	ENSMUSG00000029388	69	69	63	63	1	23	23	6	6	0.0869565	21	2.35025
Eif2b3	111	60	75	2.125	0.000407176	2.30671	1.64358e-05	1	0.00703109	67	ENSMUSG00000028683	7	3	6520	ENSMUSG00000028683	151	151	67	67	1	19	19	84	84	0.556291	23	1.12896	2.03813	4	117019401	117087306	75	ENSMUSG00000028683	7	1	6520	ENSMUSG00000028683	209	209	75	75	1	28	28	134	134	0.641148	23	1.10758
Eif2b4	323	140	209.667	2.31866	0.00409353	2.37472	4.3652e-05	1	0.033892	179	ENSMUSG00000029145	12	3	2599	ENSMUSG00000029145	184	184	179	179	1	48	48	5	5	0.0271739	39	7.56657	13.66	5	31187557	31193430	77	ENSMUSG00000029145	12	0	2599	ENSMUSG00000029145	92	92	77	77	1	35	35	15	15	0.163043	39	2.85263
Eif2b5	350	124	234.667	2.19932	0.000401965	2.3393	4.9994e-05	1	0.00694983	189	ENSMUSG00000003235	2	1	3209	ENSMUSG00000003235	243	243	189	189	1	73	73	54	54	0.222222	18	6.4706	11.6815	16	20498816	20509955	197	ENSMUSG00000003235	2	1	3209	ENSMUSG00000003235	219	219	197	197	1	94	94	22	22	0.100457	18	5.91095
Eif2s1	212	162	180.333	2.77377	2.30901e-07	3.02875	3.88091e-05	0.00316981	2.93501e-05	102	ENSMUSG00000021116	1	1	3405	ENSMUSG00000021116	163	169	99	105	0.942857	32	35	64	64	0.378698	8	3.38785	6.11614	12	78861818	78887010	117	ENSMUSG00000021116	1	1	3405	ENSMUSG00000021116	197	209	112	124	0.903226	29	34	85	85	0.406699	8	3.50643
Eif2s2	196	120	141.667	2.21429	0.00136899	2.31144	3.01131e-05	1	0.0162433	123	ENSMUSG00000074656	5	1	6755	ENSMUSG00000074656	97	366	97	296	0.327703	35	61	0	70	0.191257	18	4.81414	8.69103	2	154871409	154892935	75	ENSMUSG00000074656	5	0	6755	ENSMUSG00000074656	47	223	47	167	0.281437	20	48	0	56	0.251121	18	2.38041
Eif3d	423	275	293.667	1.97672	0.00710381	2.16692	6.5627e-05	1	0.049278	274	ENSMUSG00000016554	1	1	1910	ENSMUSG00000016554	307	313	274	276	0.992754	109	109	33	37	0.118211	15	15.8755	28.6603	15	77958997	77970824	368	ENSMUSG00000016554	1	1	1910	ENSMUSG00000016554	408	419	368	378	0.973545	177	177	40	41	0.097852	15	19.0554
Eif3g	293	165	209	1.78375	0.0068616	1.93204	4.69831e-05	1	0.0482976	260	ENSMUSG00000070319	4	3	1984	ENSMUSG00000070319	282	282	260	260	1	121	121	22	22	0.0780142	17	14.3974	25.9918	9	20894348	20898623	294	ENSMUSG00000070319	4	1	1984	ENSMUSG00000070319	298	298	294	294	1	179	179	4	4	0.0134228	17	14.2681
Eif4a1	1014	678	829.333	2.65536	0.000813272	2.93439	0.00018163	1	0.0111922	463	ENSMUSG00000059796	13	5	4334	ENSMUSG00000059796	322	794	269	726	0.370523	55	249	53	68	0.0856423	36	18.4035	33.2241	11	69666935	69672423	601	ENSMUSG00000059796	13	6	4334	ENSMUSG00000059796	340	1029	280	962	0.29106	63	384	60	67	0.0651118	36	21.3721
Eif4e	401	269	317.333	2.64138	0.000204645	2.77849	6.71848e-05	1	0.00431097	230	ENSMUSG00000028156	6	2	6008	ENSMUSG00000028156	343	396	208	261	0.796935	24	46	135	135	0.340909	17	4.77269	8.6162	3	138526178	138559696	137	ENSMUSG00000028156	6	1	6008	ENSMUSG00000028156	252	301	132	181	0.729282	3	8	120	120	0.398671	17	2.90074
Eif6	340	245	260.333	2.32823	0.000490505	2.46521	5.56794e-05	1	0.00806707	183	ENSMUSG00000027613	7	2	2702	ENSMUSG00000027613	204	204	183	183	1	45	45	21	21	0.102941	15	7.44077	13.4329	2	155819831	155826925	165	ENSMUSG00000027613	7	2	2702	ENSMUSG00000027613	193	193	165	165	1	35	35	28	28	0.145078	15	5.87976
Elac2	193	119	136.333	2.12363	0.00167829	2.23375	2.91108e-05	1	0.0187009	89	ENSMUSG00000020549	7	1	3479	ENSMUSG00000020549	139	139	89	89	1	24	24	50	50	0.359712	40	2.81053	5.07388	11	64979037	65002069	102	ENSMUSG00000020549	7	1	3479	ENSMUSG00000020549	222	222	102	102	1	50	50	120	120	0.540541	40	2.82297
Elmo1	499	117	-248.667	-2.6689	0.000635882	-2.33475	-4.11468e-05	1	0.00945763	267	ENSMUSG00000041112	4	4	10113	ENSMUSG00000041112	2237	2244	267	267	1	99	99	1970	1977	0.881016	28	2.90057	5.23644	13	20090595	20606528	637	ENSMUSG00000041112	4	3	10113	ENSMUSG00000041112	4093	4095	637	637	1	285	285	3456	3458	0.844444	28	6.06485
Elp5	145	95	114	2.39592	2.92672e-05	2.58242	2.46162e-05	0.40178	0.00107716	79	ENSMUSG00000018565	10	2	2294	ENSMUSG00000018565	145	145	79	79	1	39	39	66	66	0.455172	30	3.78343	6.83028	11	69968221	69982517	83	ENSMUSG00000018565	10	0	2294	ENSMUSG00000018565	184	186	83	83	1	37	37	101	103	0.553763	30	3.48374
Emc2	161	83	110.667	1.997	0.00425391	2.08282	2.35762e-05	1	0.0348807	108	ENSMUSG00000022337	1	1	1245	ENSMUSG00000022337	225	227	108	109	0.990826	59	59	117	118	0.519824	11	9.61855	17.3645	15	43477228	43527777	77	ENSMUSG00000022337	1	1	1245	ENSMUSG00000022337	236	250	77	77	1	22	22	159	173	0.692	11	5.955
Emc6	254	117	149.333	2.07952	0.00694152	2.145	3.14415e-05	1	0.0485447	132	ENSMUSG00000047260	2	2	1415	ENSMUSG00000047260	133	133	132	132	1	13	13	1	1	0.0075188	4	10.2487	18.5022	11	73175518	73177037	80	ENSMUSG00000047260	2	2	1415	ENSMUSG00000047260	83	83	80	80	1	6	6	3	3	0.0361446	4	5.4437
Emd	113	65	72	1.7372	0.00403599	1.94204	1.69892e-05	1	0.0337155	94	ENSMUSG00000001964	6	1	2517	ENSMUSG00000001964	127	130	94	97	0.969072	30	30	33	33	0.253846	16	4.2339	7.64352	X	74254686	74261548	134	ENSMUSG00000001964	6	3	2517	ENSMUSG00000001964	168	172	134	134	1	31	31	34	38	0.22093	16	5.12604
Emg1	187	127	130	1.89041	0.000544051	2.08326	2.94344e-05	1	0.00855525	127	ENSMUSG00000004268	5	2	1404	ENSMUSG00000004268	178	178	127	127	1	37	37	51	51	0.286517	15	9.93777	17.9408	6	124704084	124712178	189	ENSMUSG00000004268	5	3	1404	ENSMUSG00000004268	260	260	189	189	1	85	85	71	71	0.273077	15	12.9615
Emilin3	113	5	-49	-6.88	0.00188241	-5.63483	-8.27128e-06	1	0.0202204	10	ENSMUSG00000050700	2	0	3548	ENSMUSG00000050700	15	15	10	10	1	0	0	5	5	0.333333	6	0.309648	0.559012	2	160906436	160912328	117	ENSMUSG00000050700	2	2	3548	ENSMUSG00000050700	123	123	117	117	1	7	7	6	6	0.0487805	6	3.17514
Emp2	318	123	-183.333	-2.47849	0.000264339	-2.25183	-3.15904e-05	1	0.00514002	270	ENSMUSG00000022505	1	1	3440	ENSMUSG00000022505	360	362	270	270	1	17	17	90	92	0.254144	5	8.62299	15.5672	16	10281748	10313968	415	ENSMUSG00000022505	1	1	3440	ENSMUSG00000022505	461	461	415	415	1	21	21	46	46	0.0997831	5	11.6158
Enah	2362	1748	1905.67	4.70512	0.000749776	4.7659	0.000394961	1	0.0105245	626	ENSMUSG00000022995	14	4	13720	ENSMUSG00000022995	985	1009	626	626	1	141	141	359	383	0.379584	42	5.01271	9.04951	1	181896383	182019990	134	ENSMUSG00000022995	14	1	13720	ENSMUSG00000022995	259	265	134	134	1	34	34	125	131	0.49434	42	0.940397
Engase	156	30	-76.3333	-2.77519	0.00147966	-2.48976	-1.30277e-05	1	0.0171705	76	ENSMUSG00000033857	9	1	5184	ENSMUSG00000033857	101	110	76	78	0.974359	21	21	25	32	0.290909	33	1.65303	2.98425	11	118476828	118489209	185	ENSMUSG00000033857	9	1	5184	ENSMUSG00000033857	261	276	185	198	0.934343	37	37	76	78	0.282609	33	3.67757
Enpp1	1067	32	-379.333	-3.93299	0.00265224	-3.2376	-5.96684e-05	1	0.0252496	158	ENSMUSG00000037370	5	2	10257	ENSMUSG00000037370	250	251	158	158	1	52	52	92	93	0.370518	35	1.69235	3.05521	10	24637913	24712159	1155	ENSMUSG00000037370	5	2	10257	ENSMUSG00000037370	1496	1510	1155	1155	1	374	374	341	355	0.235099	35	10.8423
Enpp2	571	238	-414.667	-5	1.24086e-09	-4.53882	-7.50113e-05	1.70345e-05	4.867e-07	561	ENSMUSG00000022425	4	3	3473	ENSMUSG00000022425	728	728	561	561	1	270	270	167	167	0.229396	34	17.7464	32.0378	15	54838897	54920146	656	ENSMUSG00000022425	4	1	3473	ENSMUSG00000022425	883	883	656	656	1	354	354	227	227	0.257078	34	18.1869
Enpp3	53	38	-41.3333	-3.81818	0.000766759	-3.57672	-7.71152e-06	1	0.0107128	48	ENSMUSG00000019989	1	1	2815	ENSMUSG00000019989	84	84	48	48	1	19	19	36	36	0.428571	25	1.87333	3.38196	10	24773813	24836195	57	ENSMUSG00000019989	1	1	2815	ENSMUSG00000019989	94	94	57	57	1	33	33	37	37	0.393617	25	1.94965
Enpp4	289	104	195.333	2.20576	0.00116101	2.30042	4.1081e-05	1	0.0143978	200	ENSMUSG00000023961	2	1	4560	ENSMUSG00000023961	217	217	200	200	1	5	5	17	17	0.078341	6	4.81856	8.69902	17	44096307	44105809	116	ENSMUSG00000023961	2	1	4560	ENSMUSG00000023961	123	123	116	116	1	14	14	7	7	0.0569106	6	2.44937
Enpp5	121	21	-65.6667	-2.576	0.00612127	-2.37066	-1.17156e-05	1	0.0449133	152	ENSMUSG00000023960	3	3	4858	ENSMUSG00000023960	155	155	152	152	1	15	15	3	3	0.0193548	10	3.43747	6.2057	17	44078812	44086567	111	ENSMUSG00000023960	3	1	4858	ENSMUSG00000023960	111	111	111	111	1	12	12	0	0	0	10	2.20002
Entpd2	251	47	-137.667	-4.5	2.24628e-06	-3.94265	-2.37942e-05	0.0308369	0.000170369	161	ENSMUSG00000015085	3	2	2128	ENSMUSG00000015085	160	266	146	250	0.584	33	48	14	16	0.0601504	14	12.9069	23.3009	2	25395873	25401321	286	ENSMUSG00000015085	3	2	2128	ENSMUSG00000015085	279	404	263	385	0.683117	93	116	16	19	0.0470297	14	17.4201
Entpd5	219	58	-130	-2.26214	0.00131461	-2.03698	-2.19088e-05	1	0.0157856	230	ENSMUSG00000021236	8	0	6039	ENSMUSG00000021236	305	305	230	230	1	44	44	75	75	0.245902	28	4.18423	7.55384	12	84373856	84409029	313	ENSMUSG00000021236	8	1	6039	ENSMUSG00000021236	406	407	313	313	1	63	63	93	94	0.230958	28	4.99045
Eny2	96	56	64	2.09714	0.00643645	2.21991	1.39327e-05	1	0.0461408	78	ENSMUSG00000022338	1	1	2429	ENSMUSG00000022338	127	127	78	78	1	24	24	49	49	0.385827	5	3.52793	6.36901	15	44428110	44437685	37	ENSMUSG00000022338	1	1	2429	ENSMUSG00000022338	104	104	37	37	1	14	14	67	67	0.644231	5	1.46668
Epb41l3	173	6	-70.6667	-3.32967	0.00499821	-2.82283	-1.14083e-05	1	0.0387877	69	ENSMUSG00000024044	2	0	4113	ENSMUSG00000024044	184	184	69	69	1	19	19	115	115	0.625	24	1.84307	3.32733	17	69156809	69289989	198	ENSMUSG00000024044	2	1	4113	ENSMUSG00000024044	470	470	198	198	1	49	49	272	272	0.578723	24	4.63519
Epdr1	1146	628	934.333	4.28605	7.18342e-06	4.49195	0.00019251	0.098614	0.000379285	327	ENSMUSG00000002808	1	1	2386	ENSMUSG00000002808	448	448	327	327	1	14	14	121	121	0.270089	3	15.0567	27.1821	13	19591708	19619830	229	ENSMUSG00000002808	1	1	2386	ENSMUSG00000002808	345	345	229	229	1	17	17	116	116	0.336232	3	9.24115
Epha3	91	43	-64.3333	-4.71154	6.14271e-06	-4.2535	-1.16427e-05	0.0843271	0.000344192	61	ENSMUSG00000052504	1	1	5659	ENSMUSG00000052504	129	130	61	61	1	9	9	68	69	0.530769	17	1.18425	2.13794	16	63543537	63864158	107	ENSMUSG00000052504	1	1	5659	ENSMUSG00000052504	226	228	107	107	1	17	17	119	121	0.530702	17	1.82056
Epha5	57	1	-19.6667	-60	0.00551101	-33.9154	-3.14832e-06	1	0.0414746	0	ENSMUSG00000029245	10	0	13062	ENSMUSG00000029245	21	24	0	2	0	0	0	21	22	0.916667	29	0.0168218	0.0303686	5	84054760	84417382	57	ENSMUSG00000029245	10	1	13062	ENSMUSG00000029245	112	120	57	60	0.95	0	0	55	60	0.5	29	0.442285
Ephb3	281	22	-117.667	-2.72195	0.00366301	-2.3551	-1.90586e-05	1	0.0315272	89	ENSMUSG00000005958	4	3	6289	ENSMUSG00000005958	125	125	89	89	1	23	23	36	36	0.288	26	1.55475	2.80681	16	21204754	21223305	337	ENSMUSG00000005958	4	2	6289	ENSMUSG00000005958	423	423	337	337	1	55	55	86	86	0.20331	26	5.15952
Ephx1	742	217	-371	-3.16959	0.000138369	-2.79789	-6.27749e-05	1	0.00325261	377	ENSMUSG00000038776	4	0	1950	ENSMUSG00000038776	527	527	377	377	1	126	126	150	150	0.28463	14	21.2402	38.3453	1	180976209	181020904	885	ENSMUSG00000038776	4	0	1950	ENSMUSG00000038776	1306	1306	885	885	1	308	308	421	421	0.322358	14	43.6988
Erbb2	196	71	-106.667	-2.37931	0.00142158	-2.13178	-1.79875e-05	1	0.0167084	145	ENSMUSG00000062312	3	1	5210	ENSMUSG00000062312	217	217	145	145	1	50	50	72	72	0.331797	32	3.05761	5.51995	11	98412469	98437716	261	ENSMUSG00000062312	3	1	5210	ENSMUSG00000062312	316	316	261	261	1	48	48	55	55	0.174051	32	4.82351
Erbb4	24	2	-13	-10.75	0.00497235	-9.62922	-2.59756e-06	1	0.0386175	24	ENSMUSG00000062209	5	1	12355	ENSMUSG00000062209	167	179	24	24	1	10	10	143	155	0.865922	35	0.213413	0.385277	1	68032185	69108059	4	ENSMUSG00000062209	5	0	12355	ENSMUSG00000062209	179	189	4	4	1	0	0	175	185	0.978836	35	0.031173
Esd	273	94	207.667	2.27926	0.000130423	2.42491	4.40471e-05	1	0.00313564	169	ENSMUSG00000021996	11	4	3366	ENSMUSG00000021996	207	231	160	184	0.869565	61	70	47	47	0.203463	28	6.0056	10.842	14	74732296	74750765	164	ENSMUSG00000021996	11	1	3366	ENSMUSG00000021996	237	246	159	168	0.946429	77	82	78	78	0.317073	28	4.80569
Espn	83	13	-38.6667	-8.25	0.000537143	-6.75943	-6.61963e-06	1	0.00852473	17	ENSMUSG00000028943	20	2	8272	ENSMUSG00000028943	27	27	17	17	1	0	0	10	10	0.37037	42	0.225783	0.407609	4	152120330	152152371	86	ENSMUSG00000028943	20	3	8272	ENSMUSG00000028943	119	119	86	86	1	0	0	33	33	0.277311	42	1.00103
Esr1	627	71	-266	-3.06202	0.00083716	-2.60815	-4.30048e-05	1	0.01139	208	ENSMUSG00000019768	10	5	13661	ENSMUSG00000019768	651	664	208	208	1	17	17	443	456	0.686747	31	1.67276	3.01985	10	4611592	5005614	738	ENSMUSG00000019768	10	6	13661	ENSMUSG00000019768	1595	1611	738	738	1	89	89	857	873	0.541899	31	5.20157
Etf1	898	593	646	2.33471	0.00632377	2.46917	0.000138132	1	0.0456669	452	ENSMUSG00000024360	2	1	3709	ENSMUSG00000024360	600	600	452	452	1	103	103	148	148	0.246667	12	13.3886	24.1706	18	34902784	34932007	402	ENSMUSG00000024360	2	1	3709	ENSMUSG00000024360	555	555	402	402	1	97	97	153	153	0.275676	12	10.4359
Eva1a	21	9	16	5	0.00253722	5.37507	3.41298e-06	1	0.0244256	5	ENSMUSG00000035104	4	1	2805	ENSMUSG00000035104	44	50	5	5	1	1	1	39	45	0.9	10	0.195835	0.353543	6	82041042	82093099	4	ENSMUSG00000035104	4	1	2805	ENSMUSG00000035104	22	22	4	4	1	0	0	18	18	0.818182	10	0.137305
Eva1b	244	42	-133	-3.00503	0.000120677	-2.71368	-2.31564e-05	1	0.00293966	112	ENSMUSG00000050212	3	3	1942	ENSMUSG00000050212	122	122	112	112	1	9	9	10	10	0.0819672	8	6.33609	11.4386	4	126147743	126149875	293	ENSMUSG00000050212	3	3	1942	ENSMUSG00000050212	326	326	293	293	1	44	44	33	33	0.101227	8	14.5271
Exoc3l	35	12	22.6667	12.3333	4.82553e-05	12.753	4.61649e-06	0.662448	0.00151244	3	ENSMUSG00000043251	6	0	3519	ENSMUSG00000043251	7	12	3	6	0.5	0	0	4	6	0.5	24	0.18732	0.338171	8	105289923	105296101	3	ENSMUSG00000043251	6	1	3519	ENSMUSG00000043251	8	8	3	3	1	3	3	5	5	0.625	24	0.0820848
Eya1	214	83	125.333	4.18644	0.00048614	4.20015	2.55942e-05	1	0.00803097	61	ENSMUSG00000025932	9	1	7808	ENSMUSG00000025932	198	198	61	61	1	12	12	137	137	0.691919	37	0.858307	1.54951	1	14168953	14310235	7	ENSMUSG00000025932	9	0	7808	ENSMUSG00000025932	16	16	7	7	1	0	0	9	9	0.5625	37	0.0863215
Eya2	386	19	-154	-3.29851	0.00349024	-2.7939	-2.4989e-05	1	0.0305185	150	ENSMUSG00000017897	6	1	2963	ENSMUSG00000017897	629	630	150	150	1	76	76	479	480	0.761905	28	5.56176	10.0407	2	165595031	165771727	413	ENSMUSG00000017897	6	1	2963	ENSMUSG00000017897	1789	1795	413	413	1	159	159	1376	1382	0.769916	28	13.4208
Fads1	654	112	-282.667	-2.65949	0.00302511	-2.31479	-4.61934e-05	1	0.0275207	308	ENSMUSG00000010663	1	1	3456	ENSMUSG00000010663	346	346	308	308	1	57	57	38	38	0.109827	12	9.79105	17.6759	19	10182887	10196870	759	ENSMUSG00000010663	1	1	3456	ENSMUSG00000010663	874	874	759	759	1	165	165	115	115	0.131579	12	21.146
Fah	84	26	-46.3333	-3.35593	0.00243684	-3.12453	-8.5983e-06	1	0.023793	99	ENSMUSG00000030630	5	1	2218	ENSMUSG00000030630	167	167	99	99	1	64	64	68	68	0.407186	22	4.90372	8.85276	7	84585158	84606722	57	ENSMUSG00000030630	5	1	2218	ENSMUSG00000030630	126	126	57	57	1	19	19	69	69	0.547619	22	2.47442
Faim2	68	8	-28	-10.3333	0.00226899	-8.39009	-4.71308e-06	1	0.0226371	11	ENSMUSG00000023011	1	1	4520	ENSMUSG00000023011	17	17	11	11	1	1	1	6	6	0.352941	12	0.267366	0.48268	15	99497004	99528017	68	ENSMUSG00000023011	1	1	4520	ENSMUSG00000023011	90	90	68	68	1	11	11	22	22	0.244444	12	1.44854
Fam110b	105	85	80	3.10526	1.59393e-05	3.53981	1.74156e-05	0.218814	0.000693601	28	ENSMUSG00000049119	9	1	8164	ENSMUSG00000049119	211	220	28	28	1	2	2	183	192	0.872727	20	0.376797	0.680237	4	5644089	6108223	66	ENSMUSG00000049119	9	1	8164	ENSMUSG00000049119	345	354	66	66	1	7	7	279	288	0.813559	20	0.778398
Fam114a1	629	30	-259.333	-2.81352	0.00214685	-2.44052	-4.20547e-05	1	0.0218491	173	ENSMUSG00000029185	2	1	2976	ENSMUSG00000029185	381	385	173	173	1	51	51	208	212	0.550649	16	6.38654	11.5297	5	64970070	65041886	748	ENSMUSG00000029185	2	2	2976	ENSMUSG00000029185	1373	1402	748	748	1	336	336	625	654	0.466476	16	24.2008
Fam124a	497	75	-233.667	-4.76882	2.22228e-06	-4.07947	-3.94518e-05	0.0305075	0.000169486	205	ENSMUSG00000035184	4	1	4406	ENSMUSG00000035184	379	404	205	205	1	29	29	174	199	0.492574	9	5.11166	9.22814	14	62555736	62608486	541	ENSMUSG00000035184	4	3	4406	ENSMUSG00000035184	849	952	541	550	0.983636	36	36	308	402	0.422269	9	12.0193
Fam131a	93	29	-64.3333	-2.77064	0.00197631	-2.665	-1.23511e-05	1	0.0208435	116	ENSMUSG00000050821	4	2	2853	ENSMUSG00000050821	133	133	116	116	1	27	27	17	17	0.12782	13	4.46692	8.0642	16	20693281	20703048	66	ENSMUSG00000050821	4	1	2853	ENSMUSG00000050821	131	131	66	66	1	7	7	65	65	0.496183	13	2.22742
Fam134b	3184	1867	2421	4.30738	0.00298152	4.34253	0.000501557	1	0.0272324	953	ENSMUSG00000022270	2	2	3346	ENSMUSG00000022270	1399	1400	953	953	1	151	151	446	447	0.319286	12	31.291	56.49	15	25843263	25973687	137	ENSMUSG00000022270	2	2	3346	ENSMUSG00000022270	497	500	137	137	1	38	38	360	363	0.726	12	3.94235
Fam13a	512	85	-277.667	-3.32682	8.07645e-05	-3.02838	-4.85834e-05	1	0.00220424	406	ENSMUSG00000037709	4	2	6328	ENSMUSG00000037709	643	788	406	419	0.968974	136	136	237	369	0.468274	25	7.27445	13.1327	6	58932089	59024549	570	ENSMUSG00000037709	4	3	6328	ENSMUSG00000037709	980	1156	570	592	0.962838	169	169	410	564	0.487889	25	9.00774
Fam167a	243	10	-87	-5.74545	0.00201622	-4.59929	-1.37696e-05	1	0.0211044	28	ENSMUSG00000035095	2	1	4274	ENSMUSG00000035095	45	45	28	28	1	4	4	17	17	0.377778	6	0.71974	1.29936	14	63436393	63465498	259	ENSMUSG00000035095	2	1	4274	ENSMUSG00000035095	399	399	259	259	1	25	25	140	140	0.350877	6	5.8348
Fam171b	105	11	-53.6667	-3.11842	0.00472083	-2.72772	-9.09653e-06	1	0.0372458	35	ENSMUSG00000048388	2	1	5744	ENSMUSG00000048388	51	52	35	35	1	2	2	16	17	0.326923	10	0.669431	1.20853	2	83812635	83883486	129	ENSMUSG00000048388	2	1	5744	ENSMUSG00000048388	179	179	129	129	1	8	8	50	50	0.27933	10	2.1624
Fam179a	442	210	301.667	6.2924	0.00180995	6.21828	6.1763e-05	1	0.0197199	84	ENSMUSG00000045761	6	2	5624	ENSMUSG00000045761	147	148	84	84	1	32	32	63	64	0.432432	29	1.64092	2.96237	17	71673260	71729669	0	ENSMUSG00000045761	6	0	5624	ENSMUSG00000045761	7	7	0	0	#DIV/0!	0	0	7	7	1	29	0
Fam189a2	177	139	141	2.0575	0.000691134	2.20149	3.08357e-05	1	0.00992458	117	ENSMUSG00000071604	1	1	2547	ENSMUSG00000071604	232	232	117	117	1	29	29	115	115	0.49569	11	5.04672	9.11091	19	23972750	24031019	123	ENSMUSG00000071604	1	1	2547	ENSMUSG00000071604	179	179	123	123	1	26	26	56	56	0.312849	11	4.64983
Fam189b	78	24	-49.6667	-3.32812	0.000959588	-2.99471	-8.7782e-06	1	0.0126513	45	ENSMUSG00000032657	10	0	3649	ENSMUSG00000032657	53	53	45	45	1	9	9	8	8	0.150943	33	1.35485	2.44593	3	89183142	89189295	98	ENSMUSG00000032657	10	1	3649	ENSMUSG00000032657	111	111	98	98	1	11	11	13	13	0.117117	33	2.58591
Fam193b	499	172	-274.667	-3.3815	5.74846e-06	-3.01266	-4.73984e-05	0.0789149	0.000330501	303	ENSMUSG00000021495	1	1	4338	ENSMUSG00000021495	604	604	303	303	1	40	40	301	301	0.498344	11	7.67371	13.8535	13	55539318	55571120	597	ENSMUSG00000021495	1	1	4338	ENSMUSG00000021495	1155	1155	597	597	1	87	87	558	558	0.483117	11	13.2509
Fam195a	84	22	58.3333	1.87065	0.00711591	1.98466	1.2605e-05	1	0.0493346	75	ENSMUSG00000025732	1	1	816	ENSMUSG00000025732	75	176	75	121	0.619835	46	46	0	55	0.3125	5	16.291	29.4104	17	25863697	25868738	64	ENSMUSG00000025732	1	1	816	ENSMUSG00000025732	64	153	64	121	0.528926	22	22	0	32	0.20915	5	14.2776
Fam198a	150	19	-70.6667	-8.85185	6.44265e-05	-7.69918	-1.22628e-05	0.884447	0.00186199	24	ENSMUSG00000038233	4	1	3871	ENSMUSG00000038233	65	87	24	26	0.923077	0	0	41	61	0.701149	11	0.737909	1.33216	9	121950987	121980209	153	ENSMUSG00000038233	4	1	3871	ENSMUSG00000038233	357	485	153	180	0.85	5	5	204	305	0.628866	11	4.47724
Fam208a	314	28	-167.333	-2.1784	0.0061031	-1.93525	-2.73787e-05	1	0.0448279	318	ENSMUSG00000040651	1	1	7574	ENSMUSG00000040651	690	713	318	338	0.940828	73	73	372	375	0.525947	24	4.9028	8.85108	14	27428846	27483552	438	ENSMUSG00000040651	1	1	7574	ENSMUSG00000040651	933	963	438	462	0.948052	112	112	495	501	0.520249	24	5.87324
Fam20a	146	36	-83	-3.09244	0.000245942	-2.763	-1.43748e-05	1	0.00488609	77	ENSMUSG00000020614	4	2	3634	ENSMUSG00000020614	377	377	77	77	1	11	11	300	300	0.795756	20	2.32787	4.20253	11	109669748	109722279	182	ENSMUSG00000020614	4	1	3634	ENSMUSG00000020614	622	622	182	182	1	51	51	440	440	0.707395	20	4.82222
Fam214b	349	201	273	2.125	0.000992382	2.28413	5.93317e-05	1	0.0128644	218	ENSMUSG00000036002	10	3	4129	ENSMUSG00000036002	246	246	218	218	1	28	28	28	28	0.113821	24	5.80048	10.4717	4	43032413	43046220	253	ENSMUSG00000036002	10	3	4129	ENSMUSG00000036002	281	281	253	253	1	35	35	28	28	0.0996441	24	5.89979
Fam46a	848	43	-345.667	-3.05347	0.00436959	-2.5811	-5.58025e-05	1	0.0355155	216	ENSMUSG00000032265	2	1	5703	ENSMUSG00000032265	226	226	216	216	1	4	4	10	10	0.0442478	4	4.16105	7.512	9	85320438	85327348	950	ENSMUSG00000032265	2	2	5703	ENSMUSG00000032265	982	982	950	950	1	30	30	32	32	0.0325866	4	16.0391
Fam46c	116	53	-68.6667	-3.28889	0.000303254	-2.96453	-1.20906e-05	1	0.00571067	80	ENSMUSG00000044468	3	1	6097	ENSMUSG00000044468	95	95	80	80	1	0	0	15	15	0.157895	8	1.44154	2.60243	3	100451627	100489324	136	ENSMUSG00000044468	3	1	6097	ENSMUSG00000044468	188	188	136	136	1	0	0	52	52	0.276596	8	2.14775
Fam49b	248	151	182.667	2.66565	2.30123e-05	2.81732	3.8723e-05	0.315913	0.000913044	129	ENSMUSG00000022378	2	2	3869	ENSMUSG00000022378	421	422	129	129	1	29	29	292	293	0.694313	14	3.66305	6.61296	15	63929096	64060448	83	ENSMUSG00000022378	2	2	3869	ENSMUSG00000022378	487	487	83	83	1	21	21	404	404	0.829569	14	2.06557
Fam96b	202	86	134	3.85106	6.01109e-06	3.97315	2.74573e-05	0.0825202	0.000340993	71	ENSMUSG00000031879	3	2	1076	ENSMUSG00000031879	77	77	71	71	1	35	35	6	6	0.0779221	10	7.24934	13.0873	8	104639837	104641965	26	ENSMUSG00000031879	3	0	1076	ENSMUSG00000031879	27	27	26	26	1	7	7	1	1	0.037037	10	2.3266
Fam98a	192	41	109	1.66599	0.00646321	1.801	2.47168e-05	1	0.0462361	180	ENSMUSG00000002017	3	2	3479	ENSMUSG00000002017	237	237	180	180	1	27	27	57	57	0.240506	12	5.68421	10.2618	17	75537085	75551946	181	ENSMUSG00000002017	3	1	3479	ENSMUSG00000002017	252	252	181	181	1	19	19	71	71	0.281746	12	5.00939
Farsb	196	128	145.667	1.99772	0.00291936	2.10014	3.12377e-05	1	0.0268432	117	ENSMUSG00000026245	7	1	2620	ENSMUSG00000026245	299	307	117	117	1	63	63	182	190	0.618893	31	4.90611	8.85706	1	78417974	78488897	121	ENSMUSG00000026245	7	1	2620	ENSMUSG00000026245	345	363	121	121	1	43	43	224	242	0.666667	31	4.44677
Fasn	12614	1688	-5507.67	-9.71466	3.66867e-06	-8.09426	-0.000921101	0.0503636	0.000244483	2958	ENSMUSG00000025153	6	3	10947	ENSMUSG00000025153	3071	3071	2958	2958	1	949	949	113	113	0.0367958	54	29.6863	53.593	11	120805845	120824547	13191	ENSMUSG00000025153	6	4	10947	ENSMUSG00000025153	13614	13614	13191	13191	1	4033	4033	423	423	0.031071	54	116.023
Fastkd2	106	54	69.6667	2.24405	0.00357164	2.34559	1.47403e-05	1	0.0309151	80	ENSMUSG00000025962	6	2	5873	ENSMUSG00000025962	100	100	80	80	1	20	20	20	20	0.2	24	1.49652	2.70169	1	63730613	63754655	35	ENSMUSG00000025962	6	0	5873	ENSMUSG00000025962	83	83	35	35	1	10	10	48	48	0.578313	24	0.573811
Fat4	1452	270	-671.667	-3.31078	0.00143057	-2.89605	-0.000112329	1	0.0167424	553	ENSMUSG00000046743	2	1	17165	ENSMUSG00000046743	733	797	553	617	0.896272	27	27	180	180	0.225847	19	3.94906	7.12929	3	38886939	39011985	1690	ENSMUSG00000046743	2	1	17165	ENSMUSG00000046743	2085	2310	1690	1912	0.883891	98	98	395	398	0.172294	19	10.7252
Fbl	99	28	60.3333	2.4031	0.000889099	2.6214	1.31799e-05	1	0.0119662	53	ENSMUSG00000046865	5	2	1895	ENSMUSG00000046865	42	98	24	80	0.3	16	45	18	18	0.183673	18	4.63803	8.37309	7	28169709	28179269	46	ENSMUSG00000046865	5	2	1895	ENSMUSG00000046865	43	90	40	87	0.45977	17	23	3	3	0.0333333	18	4.42049
Fbln5	603	58	-235.667	-2.49788	0.00501748	-2.19256	-3.79625e-05	1	0.0388933	215	ENSMUSG00000021186	1	1	5829	ENSMUSG00000021186	355	355	215	215	1	63	63	140	140	0.394366	11	4.05226	7.31559	12	101746564	101819055	711	ENSMUSG00000021186	1	1	5829	ENSMUSG00000021186	951	951	711	711	1	235	235	240	240	0.252366	11	11.7445
Fbln7	706	31	-357.667	-8.29932	1.52647e-06	-7.15506	-6.26172e-05	0.0209553	0.000127691	88	ENSMUSG00000027386	2	0	3228	ENSMUSG00000027386	99	99	88	88	1	23	23	11	11	0.111111	10	2.99503	5.40697	2	128862980	128897034	730	ENSMUSG00000027386	2	0	3228	ENSMUSG00000027386	795	795	730	730	1	145	145	65	65	0.081761	10	21.7746
Fbp2	131	70	91	4.4125	0.00509607	4.35878	1.85895e-05	1	0.0393469	36	ENSMUSG00000021456	1	1	1325	ENSMUSG00000021456	39	39	36	36	1	15	15	3	3	0.0769231	7	2.98496	5.38879	13	62836883	62858400	0	ENSMUSG00000021456	1	0	1325	ENSMUSG00000021456	0	0	0	0	#DIV/0!	0	0	0	0	#DIV/0!	7	0
Fbxl19	137	42	-81	-2.86923	0.000345147	-2.58903	-1.41104e-05	1	0.00625916	86	ENSMUSG00000030811	7	1	4542	ENSMUSG00000030811	150	150	86	86	1	22	22	64	64	0.426667	26	2.08019	3.7554	7	127744542	127769483	174	ENSMUSG00000030811	7	1	4542	ENSMUSG00000030811	316	316	174	174	1	45	45	142	142	0.449367	26	3.68861
Fbxl20	440	160	-285	-2.49476	0.000463755	-2.27248	-4.95724e-05	1	0.00777341	466	ENSMUSG00000020883	7	2	12106	ENSMUSG00000020883	883	914	466	497	0.937626	63	63	417	417	0.456236	27	4.51033	8.14256	11	98082555	98150403	599	ENSMUSG00000020883	7	4	12106	ENSMUSG00000020883	1152	1183	599	621	0.964573	73	73	553	562	0.475063	27	4.93914
Fbxo2	53	3	-23.3333	-12.6667	0.00207107	-12.0106	-4.63668e-06	1	0.0213612	5	ENSMUSG00000041556	1	1	1288	ENSMUSG00000041556	7	7	5	5	1	3	3	2	2	0.285714	6	0.426488	0.769944	4	148160620	148166424	18	ENSMUSG00000041556	1	1	1288	ENSMUSG00000041556	18	18	18	18	1	0	0	0	0	0	6	1.3456
Fbxo21	364	93	-188	-2.22876	0.00263682	-2.02579	-3.17864e-05	1	0.0251377	315	ENSMUSG00000032898	6	3	5545	ENSMUSG00000032898	421	421	315	315	1	65	65	106	106	0.251781	22	6.2411	11.2671	5	117976729	118010201	472	ENSMUSG00000032898	6	3	5545	ENSMUSG00000032898	576	576	472	472	1	105	105	104	104	0.180556	22	8.19599
Fbxo6	158	32	83.6667	1.74041	0.00492879	1.87418	1.86594e-05	1	0.0384227	88	ENSMUSG00000055401	8	3	2207	ENSMUSG00000055401	112	112	88	88	1	21	21	24	24	0.214286	20	4.38059	7.90834	4	148145715	148152140	130	ENSMUSG00000055401	8	1	2207	ENSMUSG00000055401	166	166	130	130	1	39	39	36	36	0.216867	20	5.67155
Fcf1	62	31	43.6667	2.11966	0.00365024	2.28779	9.52986e-06	1	0.0314566	48	ENSMUSG00000021243	3	2	1117	ENSMUSG00000021243	73	98	38	63	0.603175	25	35	35	35	0.357143	12	6.1964	11.1865	12	84970896	84983303	40	ENSMUSG00000021243	3	2	1117	ENSMUSG00000021243	63	82	33	52	0.634615	9	16	30	30	0.365854	12	4.4824
Fcgrt	1178	185	-519.333	-3.29455	0.00140856	-2.8776	-8.63057e-05	1	0.016598	426	ENSMUSG00000003420	6	4	2102	ENSMUSG00000003420	463	520	426	463	0.920086	127	127	37	57	0.109615	19	24.1992	43.6871	7	45092989	45103851	1347	ENSMUSG00000003420	6	4	2102	ENSMUSG00000003420	1389	1584	1347	1450	0.928966	416	416	42	134	0.084596	19	66.4196
Fchsd2	155	43	-86.6667	-2.72185	0.000582623	-2.43106	-1.47842e-05	1	0.00891667	120	ENSMUSG00000030691	8	4	9305	ENSMUSG00000030691	389	474	120	152	0.789474	71	71	269	322	0.679325	36	1.79465	3.2399	7	101092862	101284405	199	ENSMUSG00000030691	8	2	9305	ENSMUSG00000030691	879	1121	199	328	0.606707	103	103	680	793	0.707404	36	3.39405
Fcor	37	12	-19	-6.18182	0.00664992	-5.32924	-3.33465e-06	1	0.0472761	16	ENSMUSG00000089665	1	1	392	ENSMUSG00000089665	19	19	16	16	1	6	6	3	3	0.157895	2	4.48421	8.09541	8	3671187	3672362	38	ENSMUSG00000089665	1	1	392	ENSMUSG00000089665	38	38	38	38	1	5	5	0	0	0	2	9.3338
Ffar4	28	4	-12.3333	-38	0.00143874	-23.976	-2.11811e-06	1	0.0168093	4	ENSMUSG00000054200	1	1	1393	ENSMUSG00000054200	15	15	4	4	1	0	0	11	11	0.733333	3	0.315472	0.569526	19	38097078	38114263	28	ENSMUSG00000054200	1	1	1393	ENSMUSG00000054200	46	46	28	28	1	0	0	18	18	0.391304	3	1.93539
Fgf14	114	15	-55	-6.89286	6.77705e-05	-5.96432	-9.52973e-06	0.930353	0.00191825	24	ENSMUSG00000025551	2	1	4182	ENSMUSG00000025551	179	248	24	67	0.358209	0	0	155	181	0.729839	7	1.76012	3.17757	14	123977906	124677127	120	ENSMUSG00000025551	2	1	4182	ENSMUSG00000025551	530	754	120	279	0.430108	0	0	410	475	0.629973	7	6.42364
Fgfr2	161	26	-74.6667	-9.96	1.85152e-06	-8.32755	-1.27638e-05	0.0254177	0.000148641	35	ENSMUSG00000030849	26	1	7240	ENSMUSG00000030849	392	1166	35	35	1	5	5	357	1131	0.969983	46	0.531107	0.958814	7	130162450	133123350	168	ENSMUSG00000030849	26	2	7240	ENSMUSG00000030849	977	3281	168	168	1	64	64	809	3113	0.948796	46	2.23425
Fgfr4	46	22	32	8.38462	1.91374e-05	8.57827	6.55374e-06	0.262718	0.00079132	6	ENSMUSG00000005320	3	1	3542	ENSMUSG00000005320	9	9	6	6	1	0	0	3	3	0.333333	22	0.186104	0.335976	13	55152639	55168759	2	ENSMUSG00000005320	3	1	3542	ENSMUSG00000005320	6	6	2	2	1	0	0	4	4	0.666667	22	0.0543679
Fgr	28	10	15.6667	6.875	0.00287546	7.87499	3.40829e-06	1	0.0265641	2	ENSMUSG00000028874	4	0	3863	ENSMUSG00000028874	7	7	2	2	1	0	0	5	5	0.714286	17	0.0568797	0.102686	4	132974094	133001910	6	ENSMUSG00000028874	4	1	3863	ENSMUSG00000028874	22	22	6	6	1	0	0	16	16	0.727273	17	0.14955
Fhl1	50032	36688	42487.7	7.93752	3.29956e-05	7.95928	0.00871554	0.452963	0.00116443	7486	ENSMUSG00000023092	10	7	3714	ENSMUSG00000023092	8274	8274	7486	7486	1	1460	1460	788	788	0.0952381	25	221.442	399.772	X	56731786	56793346	1416	ENSMUSG00000023092	10	6	3714	ENSMUSG00000023092	1846	1846	1416	1416	1	293	293	430	430	0.232936	25	36.7098
Fhod1	222	138	158	1.97331	0.00200843	2.12211	3.51858e-05	1	0.0210794	159	ENSMUSG00000014778	4	2	4666	ENSMUSG00000014778	201	280	159	221	0.719457	63	63	42	59	0.210714	31	5.20355	9.39404	8	105329162	105347953	141	ENSMUSG00000014778	4	1	4666	ENSMUSG00000014778	176	269	135	195	0.692308	64	70	41	74	0.275093	31	4.02393
Fhod3	801	561	572	3.38333	0.00481321	3.42491	0.00011904	1	0.0378224	215	ENSMUSG00000034295	1	1	5408	ENSMUSG00000034295	801	832	215	230	0.934783	72	72	586	602	0.723558	27	4.67244	8.43521	18	24709444	25133500	69	ENSMUSG00000034295	1	1	5408	ENSMUSG00000034295	274	274	69	69	1	18	18	205	205	0.748175	27	1.22849
Fibin	3474	218	-1391.67	-14.6438	7.331e-06	-12.1451	-0.000230893	0.10064	0.00038461	303	ENSMUSG00000074971	1	1	2267	ENSMUSG00000074971	308	308	303	303	1	0	0	5	5	0.0162338	1	14.684	26.5092	2	110360916	110363183	3512	ENSMUSG00000074971	1	1	2267	ENSMUSG00000074971	3524	3524	3512	3512	1	0	0	12	12	0.00340522	1	149.164
Fignl2	149	48	-81.3333	-4.64179	6.78e-06	-4.13803	-1.42877e-05	0.0930758	0.00036791	72	ENSMUSG00000095440	2	1	4462	ENSMUSG00000095440	269	269	72	72	1	2	2	197	197	0.732342	3	1.77278	3.20043	15	101050193	101078567	164	ENSMUSG00000095440	2	1	4462	ENSMUSG00000095440	728	728	164	164	1	1	1	564	564	0.774725	3	3.53895
Firre	461	232	-329.333	-3.21525	1.54445e-05	-2.88029	-5.82488e-05	0.212022	0.000679557	471	ENSMUSG00000085396	10	7	8247	ENSMUSG00000085396	650	650	471	471	1	116	116	179	179	0.275385	46	6.27447	11.3274	X	50555743	50635321	587	ENSMUSG00000085396	10	6	8247	ENSMUSG00000085396	887	887	587	587	1	200	200	300	300	0.338219	46	6.85335
Fkbp10	634	40	-245.333	-3.13953	0.00181449	-2.65686	-3.89686e-05	1	0.0197536	154	ENSMUSG00000001555	5	1	2935	ENSMUSG00000001555	164	236	154	226	0.681416	54	54	10	10	0.0423729	17	8.45966	15.2723	11	100415696	100424824	738	ENSMUSG00000001555	5	2	2935	ENSMUSG00000001555	753	1000	734	979	0.749745	382	386	19	21	0.021	17	32.117
Flnc	143984	94607	114495	11.8819	9.32611e-05	11.8863	0.0238404	1	0.00243401	11219	ENSMUSG00000068699	3	3	9402	ENSMUSG00000068699	11637	11637	11219	11219	1	3311	3311	418	418	0.0359199	50	131.095	236.668	6	29433255	29461883	733	ENSMUSG00000068699	3	1	9402	ENSMUSG00000068699	789	789	733	733	1	266	266	56	56	0.0709759	50	7.50662
Flrt2	497	45	-221.667	-2.52874	0.00268348	-2.19612	-3.57229e-05	1	0.0254411	289	ENSMUSG00000047414	2	2	7721	ENSMUSG00000047414	563	563	289	289	1	4	4	274	274	0.486679	4	4.11222	7.42385	12	95692225	95785215	621	ENSMUSG00000047414	2	2	7721	ENSMUSG00000047414	1148	1148	621	621	1	9	9	527	527	0.459059	4	7.74424
Flt4	463	83	-282.333	-2.88222	0.00106134	-2.64139	-5.03054e-05	1	0.0135443	205	ENSMUSG00000020357	2	2	8232	ENSMUSG00000020357	284	284	205	205	1	95	95	79	79	0.278169	32	2.7359	4.93916	11	49609262	49652739	562	ENSMUSG00000020357	2	2	8232	ENSMUSG00000020357	682	682	562	562	1	229	229	120	120	0.175953	32	6.57342
Fmn1	166	19	-70.6667	-3.49412	0.00230394	-2.96997	-1.16159e-05	1	0.0228425	50	ENSMUSG00000044042	9	2	15397	ENSMUSG00000044042	135	154	50	57	0.877193	8	8	85	97	0.62987	37	0.406716	0.73425	2	113327735	113716767	187	ENSMUSG00000044042	9	2	15397	ENSMUSG00000044042	598	707	187	242	0.772727	44	44	411	465	0.657709	37	1.51335
Fmn2	58	4	-29.3333	-6.86667	0.00519924	-6.17745	-5.3575e-06	1	0.0397633	61	ENSMUSG00000028354	6	1	7960	ENSMUSG00000028354	160	160	61	61	1	7	7	99	99	0.61875	27	0.841917	1.51992	1	174501824	174822729	39	ENSMUSG00000028354	6	1	7960	ENSMUSG00000028354	93	93	39	39	1	7	7	54	54	0.580645	27	0.47175
Fmnl2	199	26	-104.667	-2.16729	0.00545044	-1.93033	-1.71391e-05	1	0.0411571	183	ENSMUSG00000036053	6	2	6033	ENSMUSG00000036053	1088	1089	183	183	1	59	59	905	906	0.831956	38	3.3325	6.01621	2	52857859	53134202	282	ENSMUSG00000036053	6	0	6033	ENSMUSG00000036053	1305	1315	282	282	1	79	79	1023	1033	0.785551	38	4.50066
Fmo1	1287	263	-650.667	-5.51852	1.11906e-06	-4.79193	-0.000111632	0.0153625	0.000103104	562	ENSMUSG00000040181	7	4	4414	ENSMUSG00000040181	1089	1123	562	576	0.975694	122	122	527	547	0.487088	21	14.3365	25.8818	1	162829560	162866610	1408	ENSMUSG00000040181	7	5	4414	ENSMUSG00000040181	2000	2074	1408	1447	0.973048	335	335	592	627	0.302314	21	31.5644
Fmo2	1093	434	-671.667	-6.62849	1.36227e-07	-6.34491	-0.000128397	0.00187013	1.9895e-05	1162	ENSMUSG00000040170	7	5	5609	ENSMUSG00000040170	1430	1430	1162	1162	1	180	180	268	268	0.187413	20	22.76	41.089	1	162874316	162898726	638	ENSMUSG00000040170	7	1	5609	ENSMUSG00000040170	712	712	638	638	1	97	97	74	74	0.103933	20	10.9521
Fmo5	172	21	-88.6667	-4.5	5.45974e-05	-3.89536	-1.51312e-05	0.749514	0.00166918	99	ENSMUSG00000028088	5	1	5675	ENSMUSG00000028088	159	159	99	99	1	28	28	60	60	0.377358	17	1.91656	3.45999	3	97628803	97655282	196	ENSMUSG00000028088	5	1	5675	ENSMUSG00000028088	241	241	196	196	1	36	36	45	45	0.186722	17	3.32545
Fmod	59007	2602	-25044.3	-6.67727	0.000995225	-5.65342	-0.00421733	1	0.0128685	6552	ENSMUSG00000041559	2	2	3306	ENSMUSG00000041559	6682	6682	6552	6552	1	322	322	130	130	0.0194553	5	217.733	393.076	1	134037253	134048277	60487	ENSMUSG00000041559	2	2	3306	ENSMUSG00000041559	61620	61620	60487	60487	1	2619	2619	1133	1133	0.0183869	5	1761.65
Fn1	48710	3373	-18609	-4.28781	0.00451221	-3.57421	-0.00298706	1	0.0361609	8720	ENSMUSG00000026193	17	8	11685	ENSMUSG00000026193	8961	9245	8720	9004	0.968458	3486	3486	241	241	0.0260681	73	84.6563	152.831	1	71585519	71653200	53087	ENSMUSG00000026193	17	9	11685	ENSMUSG00000026193	54220	55644	53087	54511	0.973877	21561	21561	1133	1133	0.0203616	73	449.176
Fndc1	11089	1092	-5139.33	-6.66838	5.63028e-05	-5.67906	-0.000873523	0.772925	0.0016895	2003	ENSMUSG00000071984	5	4	9903	ENSMUSG00000071984	2620	2620	2003	2003	1	392	392	617	617	0.235496	29	22.2212	40.1161	17	7738568	7827302	11832	ENSMUSG00000071984	5	4	9903	ENSMUSG00000071984	14800	14807	11832	11832	1	2423	2423	2968	2975	0.200918	29	115.041
Fosl1	50	21	30.6667	11.2222	2.27848e-05	12.6768	6.57806e-06	0.31279	0.000909274	3	ENSMUSG00000024912	1	1	1707	ENSMUSG00000024912	35	35	3	3	1	0	0	32	32	0.914286	4	0.193081	0.348572	19	5447702	5455945	6	ENSMUSG00000024912	1	1	1707	ENSMUSG00000024912	35	35	6	6	1	0	0	29	29	0.828571	4	0.338438
Foxc1	520	58	-257.333	-5.24176	2.97878e-06	-4.64333	-4.43342e-05	0.0408927	0.000211826	288	ENSMUSG00000050295	1	1	3953	ENSMUSG00000050295	296	296	288	288	1	0	0	8	8	0.027027	1	8.0042	14.4501	13	31806690	31810643	551	ENSMUSG00000050295	1	1	3953	ENSMUSG00000050295	565	565	551	551	1	0	0	14	14	0.0247788	1	13.421
Foxd1	50	2	-20.3333	-21.3333	0.00655124	-15.3126	-3.37024e-06	1	0.0467426	14	ENSMUSG00000078302	1	1	2462	ENSMUSG00000078302	14	14	14	14	1	0	0	0	0	0	1	0.62473	1.12783	13	98354241	98356703	50	ENSMUSG00000078302	1	1	2462	ENSMUSG00000078302	50	50	50	50	1	0	0	0	0	0	1	1.95543
Foxo6	59	15	-37.6667	-3.69048	0.00213905	-3.41308	-6.8557e-06	1	0.0218326	30	ENSMUSG00000052135	1	1	2615	ENSMUSG00000052135	56	56	30	30	1	0	0	26	26	0.464286	2	1.26038	2.27538	4	120267078	120287349	66	ENSMUSG00000052135	1	1	2615	ENSMUSG00000052135	132	132	66	66	1	0	0	66	66	0.5	2	2.43015
Foxp2	211	18	-78.6667	-7.55556	0.00104858	-6.27466	-1.27759e-05	1	0.0134281	39	ENSMUSG00000029563	19	3	15243	ENSMUSG00000029563	243	245	39	39	1	12	12	204	206	0.840816	50	0.281091	0.507457	6	14901348	15441977	217	ENSMUSG00000029563	19	4	15243	ENSMUSG00000029563	1149	1157	217	217	1	75	75	932	940	0.812446	50	1.37072
Fra10ac1	26	16	19.3333	3.07143	0.00701419	3.28223	4.09261e-06	1	0.0489165	12	ENSMUSG00000054237	1	1	1402	ENSMUSG00000054237	91	91	12	12	1	5	5	79	79	0.868132	14	0.940342	1.69761	19	38188480	38224138	9	ENSMUSG00000054237	1	1	1402	ENSMUSG00000054237	82	82	9	9	1	9	9	73	73	0.890244	14	0.618095
Frmd7	33	9	-16.6667	-11	0.00205078	-9.10304	-2.92954e-06	1	0.021324	12	ENSMUSG00000036131	2	1	2142	ENSMUSG00000036131	33	33	12	12	1	4	4	21	21	0.636364	13	0.61548	1.11113	X	50895179	50942710	33	ENSMUSG00000036131	2	0	2142	ENSMUSG00000036131	151	151	33	33	1	21	21	118	118	0.781457	13	1.48339
Frrs1	97	18	49.3333	3.05556	0.00165148	3.35634	1.04617e-05	1	0.0184923	33	ENSMUSG00000033386	6	2	7260	ENSMUSG00000033386	62	62	33	33	1	13	13	29	29	0.467742	27	0.499378	0.901534	3	116859463	116908177	32	ENSMUSG00000033386	6	2	7260	ENSMUSG00000033386	58	58	32	32	1	8	8	26	26	0.448276	27	0.424399
Frzb	51	26	-36.6667	-7.875	2.025e-05	-7.04301	-6.73164e-06	0.277991	0.000826793	30	ENSMUSG00000027004	2	1	3237	ENSMUSG00000027004	39	39	30	30	1	5	5	9	9	0.230769	8	1.01819	1.83816	2	80411969	80447625	55	ENSMUSG00000027004	2	1	3237	ENSMUSG00000027004	74	74	55	55	1	1	1	19	19	0.256757	8	1.63599
Fst	247	64	-129.667	-2.7844	0.000772479	-2.65548	-2.46981e-05	1	0.0107661	132	ENSMUSG00000021765	1	1	2337	ENSMUSG00000021765	166	166	132	132	1	19	19	34	34	0.204819	6	6.20537	11.2026	13	114452261	114458730	161	ENSMUSG00000021765	1	1	2337	ENSMUSG00000021765	202	202	161	161	1	35	35	41	41	0.20297	6	6.63327
Ftsj3	347	306	312.667	3.36272	2.22097e-08	3.68679	6.70375e-05	0.000304894	4.23464e-06	128	ENSMUSG00000020706	6	1	4358	ENSMUSG00000020706	136	136	128	128	1	44	44	8	8	0.0588235	32	3.22682	5.82543	11	106249141	106256079	150	ENSMUSG00000020706	6	1	4358	ENSMUSG00000020706	151	151	150	150	1	95	95	1	1	0.00662252	32	3.31409
Fuca1	445	106	-226	-2.61045	0.000383451	-2.31909	-3.79079e-05	1	0.00674874	245	ENSMUSG00000028673	5	2	3276	ENSMUSG00000028673	288	288	245	245	1	71	71	43	43	0.149306	17	8.21627	14.8329	4	135920734	135940311	569	ENSMUSG00000028673	5	2	3276	ENSMUSG00000028673	628	628	569	569	1	105	105	59	59	0.093949	17	16.7236
Fxn	70	33	46	2.89041	0.000464666	3.14465	9.81802e-06	1	0.00777919	31	ENSMUSG00000059363	3	2	2053	ENSMUSG00000059363	49	49	31	31	1	19	19	18	18	0.367347	10	1.65892	2.99487	19	24261452	24280605	28	ENSMUSG00000059363	3	2	2053	ENSMUSG00000059363	55	55	28	28	1	8	8	27	27	0.490909	10	1.3132
Fxyd2	30	6	-14	-15	0.00206738	-11.369	-2.42171e-06	1	0.0213596	8	ENSMUSG00000059412	13	0	4005	ENSMUSG00000059412	8	8	8	8	1	5	5	0	0	0	31	0.219452	0.39618	9	45399668	45410278	30	ENSMUSG00000059412	13	0	4005	ENSMUSG00000059412	30	30	30	30	1	23	23	0	0	0	31	0.721239
Fzd1	1076	253	-528	-3.35015	0.00111163	-2.9646	-9.00698e-05	1	0.0140004	450	ENSMUSG00000044674	1	1	4197	ENSMUSG00000044674	450	450	450	450	1	0	0	0	0	0	1	11.7795	21.2656	5	4753838	4758035	1227	ENSMUSG00000044674	1	1	4197	ENSMUSG00000044674	1233	1233	1227	1227	1	0	0	6	6	0.00486618	1	28.1492
Fzd2	185	32	-99	-3.82857	5.58065e-05	-3.37708	-1.70291e-05	0.766111	0.00168747	123	ENSMUSG00000050288	1	1	3663	ENSMUSG00000050288	123	123	123	123	1	0	0	0	0	0	1	3.6891	6.65998	11	102604395	102608058	214	ENSMUSG00000050288	1	1	3663	ENSMUSG00000050288	214	214	214	214	1	0	0	0	0	0	1	5.6252
Fzd5	148	40	-93.6667	-2.21121	0.00454645	-2.05952	-1.68342e-05	1	0.0363292	118	ENSMUSG00000045005	2	1	6915	ENSMUSG00000045005	117	141	117	141	0.829787	2	3	0	0	0	4	2.24016	4.04419	1	64730557	64737751	176	ENSMUSG00000045005	2	1	6915	ENSMUSG00000045005	176	223	176	223	0.789238	0	0	0	0	0	4	3.10508
Fzd8	627	63	-257.667	-6.05229	5.02749e-06	-5.12923	-4.2743e-05	0.0690174	0.000301386	112	ENSMUSG00000036904	1	1	3346	ENSMUSG00000036904	119	119	112	112	1	0	0	7	7	0.0588235	1	3.67743	6.63891	18	9212855	9216201	663	ENSMUSG00000036904	1	1	3346	ENSMUSG00000036904	692	692	663	663	1	0	0	29	29	0.0419075	1	19.0787
G3bp1	1012	779	832.333	2.42686	0.00386704	2.58625	0.000178355	1	0.0328101	563	ENSMUSG00000018583	2	2	7064	ENSMUSG00000018583	768	822	546	600	0.91	107	124	222	222	0.270073	14	9.33153	16.8463	11	55469684	55504838	528	ENSMUSG00000018583	2	1	7064	ENSMUSG00000018583	745	810	523	588	0.889456	193	198	222	222	0.274074	14	8.0147
G6pc3	138	52	67.6667	1.77186	0.00572823	1.98097	1.5728e-05	1	0.0426449	83	ENSMUSG00000034793	7	3	2226	ENSMUSG00000034793	97	97	83	83	1	26	26	14	14	0.14433	19	4.09643	7.39534	11	102189619	102194081	130	ENSMUSG00000034793	7	1	2226	ENSMUSG00000034793	130	130	130	130	1	32	32	0	0	0	19	5.62314
Gab1	552	118	-306	-2.52239	0.0014297	-2.24234	-5.12787e-05	1	0.0167424	472	ENSMUSG00000031714	3	1	5082	ENSMUSG00000031714	1530	1607	472	546	0.864469	40	40	1058	1061	0.660236	15	11.8035	21.309	8	80764437	80880519	741	ENSMUSG00000031714	3	2	5082	ENSMUSG00000031714	2615	2700	741	812	0.912562	152	152	1874	1888	0.699259	15	15.3845
Gabarapl2	279	178	216.333	2.83853	1.57395e-05	2.99991	4.59173e-05	0.216072	0.000688128	128	ENSMUSG00000031950	3	2	2325	ENSMUSG00000031950	132	238	87	192	0.453125	21	62	45	46	0.193277	8	9.07258	16.3788	8	111940702	111953612	86	ENSMUSG00000031950	3	1	2325	ENSMUSG00000031950	145	257	54	164	0.329268	14	46	91	93	0.361868	8	6.79175
Gadd45b	96	35	58	1.95604	0.00406593	2.20473	1.34852e-05	1	0.0337298	51	ENSMUSG00000015312	1	1	1266	ENSMUSG00000015312	59	59	51	51	1	13	13	8	8	0.135593	4	4.42577	7.9899	10	80930090	80932204	86	ENSMUSG00000015312	1	1	1266	ENSMUSG00000015312	93	93	86	86	1	15	15	7	7	0.0752688	4	6.54072
Galm	44	17	-28	-3.89655	0.00319501	-3.56114	-5.06614e-06	1	0.0285926	27	ENSMUSG00000035473	2	1	2476	ENSMUSG00000035473	68	68	27	27	1	5	5	41	41	0.602941	9	1.19802	2.16281	17	80127470	80185101	49	ENSMUSG00000035473	2	1	2476	ENSMUSG00000035473	105	105	49	49	1	2	2	56	56	0.533333	9	1.90549
Galnt15	3530	519	-1569	-7.60168	6.66081e-06	-6.50811	-0.00026444	0.0914396	0.000364301	986	ENSMUSG00000021903	2	2	6326	ENSMUSG00000021903	1504	1504	986	986	1	148	148	518	518	0.344415	12	17.1238	30.9138	14	32028988	32062197	3692	ENSMUSG00000021903	2	2	6326	ENSMUSG00000021903	5140	5140	3692	3692	1	489	489	1448	1448	0.281712	12	56.1944
Galnt18	254	51	-115.333	-2.9548	0.000917413	-2.5923	-1.92669e-05	1	0.0122274	106	ENSMUSG00000038296	2	0	2575	ENSMUSG00000038296	923	925	106	106	1	8	8	817	819	0.885405	12	4.52253	8.16458	7	111471660	111779977	294	ENSMUSG00000038296	2	1	2575	ENSMUSG00000038296	1866	1866	294	294	1	78	78	1572	1572	0.842444	12	10.9934
Galr2	152	13	-63.3333	-11	3.25089e-05	-9.1126	-1.06309e-05	0.446283	0.00115709	19	ENSMUSG00000020793	2	1	2456	ENSMUSG00000020793	19	19	19	19	1	0	0	0	0	0	4	0.849919	1.53437	11	116280938	116283938	156	ENSMUSG00000020793	2	2	2456	ENSMUSG00000020793	161	161	156	156	1	5	5	5	5	0.0310559	4	6.11585
Gas1	2768	190	-1349	-4.63939	0.000424672	-4.0911	-0.00023248	1	0.00724996	552	ENSMUSG00000052957	1	1	2961	ENSMUSG00000052957	582	582	552	552	1	0	0	30	30	0.0515464	1	20.4811	36.9748	13	60174404	60177365	3046	ENSMUSG00000052957	1	1	2961	ENSMUSG00000052957	3205	3205	3046	3046	1	0	0	159	159	0.04961	1	99.0495
Gbp2	106	20	-68.6667	-2.73109	0.00182	-2.49761	-1.21319e-05	1	0.0197823	136	ENSMUSG00000028270	2	1	2516	ENSMUSG00000028270	169	169	136	136	1	42	42	33	33	0.195266	14	5.93855	10.7209	3	142620601	142638008	128	ENSMUSG00000028270	2	1	2516	ENSMUSG00000028270	147	147	128	128	1	20	20	19	19	0.129252	14	4.89847
Gbp5	104	35	-59.3333	-7.35714	1.93627e-06	-6.52723	-1.05589e-05	0.0265811	0.000152765	52	ENSMUSG00000105504	5	2	6637	ENSMUSG00000105504	88	91	52	54	0.962963	9	9	36	37	0.406593	21	0.89387	1.61372	3	142493977	142522344	109	ENSMUSG00000105504	5	1	6637	ENSMUSG00000105504	122	122	109	109	1	40	40	13	13	0.106557	21	1.5813
Gbp7	96	47	-66.6667	-2.5748	0.00212942	-2.36978	-1.1961e-05	1	0.0217829	129	ENSMUSG00000040253	2	1	5614	ENSMUSG00000040253	149	168	129	148	0.871622	30	30	20	20	0.119048	13	2.89629	5.22871	3	142530341	142550149	111	ENSMUSG00000040253	2	1	5614	ENSMUSG00000040253	130	150	111	131	0.847328	30	30	19	19	0.126667	13	2.24678
Gck	120	20	64.6667	2.65812	0.00648259	2.79396	1.40082e-05	1	0.0463505	43	ENSMUSG00000041798	4	0	3033	ENSMUSG00000041798	154	161	43	43	1	10	10	111	118	0.732919	16	1.55757	2.81191	11	5900819	5950081	17	ENSMUSG00000041798	4	1	3033	ENSMUSG00000041798	42	42	17	17	1	0	0	25	25	0.595238	16	0.539681
Gdf10	709	151	-351.667	-5.92991	7.11491e-09	-5.17371	-6.05069e-05	9.76734e-05	1.74417e-06	284	ENSMUSG00000021943	1	1	2507	ENSMUSG00000021943	316	316	284	284	1	21	21	32	32	0.101266	3	12.4456	22.4682	14	33923586	33935280	761	ENSMUSG00000021943	1	1	2507	ENSMUSG00000021943	854	854	761	761	1	91	91	93	93	0.108899	3	29.2275
Gemin5	150	103	112.333	1.8404	0.00102658	2.04607	2.59915e-05	1	0.0131956	111	ENSMUSG00000037275	5	2	6618	ENSMUSG00000037275	183	186	111	111	1	47	47	72	75	0.403226	35	1.84267	3.3266	11	58120001	58168539	176	ENSMUSG00000037275	5	1	6618	ENSMUSG00000037275	242	242	176	176	1	31	31	66	66	0.272727	35	2.56063
Gemin6	38	9	21.3333	6.33333	0.00549583	6.26662	4.37758e-06	1	0.0414542	5	ENSMUSG00000055760	2	1	1428	ENSMUSG00000055760	8	8	5	5	1	0	0	3	3	0.375	4	0.384675	0.694459	17	80224440	80228497	0	ENSMUSG00000055760	2	0	1428	ENSMUSG00000055760	10	15	0	5	0	0	0	10	10	0.666667	4	0.337134
Gfer	113	50	79	2.23438	0.000238449	2.42845	1.7164e-05	1	0.00479178	48	ENSMUSG00000040888	1	1	1775	ENSMUSG00000040888	56	62	48	54	0.888889	9	9	8	8	0.129032	3	3.34232	6.03393	17	24693190	24696156	79	ENSMUSG00000040888	1	1	1775	ENSMUSG00000040888	87	93	79	85	0.929412	5	5	8	8	0.0860215	3	4.61085
Gfod1	352	188	240.667	2.79602	3.29788e-05	2.93231	5.06007e-05	0.452733	0.00116443	142	ENSMUSG00000051335	1	1	6654	ENSMUSG00000051335	525	536	142	142	1	5	5	383	394	0.735075	2	2.34454	4.23263	13	43195518	43304172	97	ENSMUSG00000051335	1	1	6654	ENSMUSG00000051335	340	343	97	97	1	0	0	243	246	0.717201	2	1.40362
Gfpt2	1307	15	-448.333	-4.58667	0.00391442	-3.67906	-6.98965e-05	1	0.0330894	211	ENSMUSG00000020363	2	2	5591	ENSMUSG00000020363	550	550	211	211	1	93	93	339	339	0.616364	21	4.14615	7.48511	11	49794177	49838613	1364	ENSMUSG00000020363	2	2	5591	ENSMUSG00000020363	2693	2693	1364	1364	1	599	599	1329	1329	0.493502	21	23.4901
Gfra4	22	9	-13	-5.875	0.00709597	-5.08937	-2.32059e-06	1	0.0492734	11	ENSMUSG00000027316	8	1	2165	ENSMUSG00000027316	14	14	11	11	1	5	5	3	3	0.214286	14	0.558197	1.00772	2	131039631	131043088	24	ENSMUSG00000027316	8	1	2165	ENSMUSG00000027316	28	28	24	24	1	12	12	4	4	0.142857	14	1.06737
Ggta1	761	78	-308.667	-2.80859	0.00302116	-2.42508	-4.97677e-05	1	0.027503	232	ENSMUSG00000035778	9	3	4709	ENSMUSG00000035778	649	654	232	232	1	17	17	417	422	0.64526	20	5.41267	9.77157	2	35400178	35463231	895	ENSMUSG00000035778	9	4	4709	ENSMUSG00000035778	2555	2576	895	895	1	99	99	1660	1681	0.652562	20	18.3002
Glb1l2	384	149	-256	-5.19672	1.30136e-08	-4.66901	-4.59939e-05	0.00017865	2.58913e-06	328	ENSMUSG00000036395	7	2	5031	ENSMUSG00000036395	450	450	328	328	1	89	89	122	122	0.271111	34	7.16262	12.9308	9	26763043	26806468	422	ENSMUSG00000036395	7	1	5031	ENSMUSG00000036395	550	550	422	422	1	135	135	128	128	0.232727	34	8.07642
Gli1	272	12	-101.667	-4.91026	0.00570807	-4.07541	-1.63562e-05	1	0.0426103	91	ENSMUSG00000025407	1	1	3665	ENSMUSG00000025407	110	110	91	91	1	15	15	19	19	0.172727	13	2.72785	4.92462	10	127329888	127341589	282	ENSMUSG00000025407	1	1	3665	ENSMUSG00000025407	328	328	282	282	1	61	61	46	46	0.140244	13	7.4086
Gli2	485	30	-188.667	-5.7563	9.27653e-05	-4.71237	-3.05836e-05	1	0.00243031	97	ENSMUSG00000048402	9	1	6869	ENSMUSG00000048402	802	802	97	97	1	3	3	705	705	0.879052	21	1.55142	2.80081	1	118834131	119053619	513	ENSMUSG00000048402	9	1	6869	ENSMUSG00000048402	3383	3383	513	513	1	61	61	2870	2870	0.848359	21	7.19092
Glis2	781	144	-353.667	-4.2546	1.1128e-05	-3.65205	-5.91489e-05	0.152765	0.000530433	246	ENSMUSG00000014303	5	2	4373	ENSMUSG00000014303	380	467	246	251	0.98008	15	15	134	216	0.462527	18	6.30589	11.3841	16	4594712	4624924	872	ENSMUSG00000014303	5	2	4373	ENSMUSG00000014303	1308	1516	872	872	1	98	98	436	644	0.424802	18	19.1998
Glrx	98	46	71.6667	2.61654	0.000135732	2.80161	1.52227e-05	1	0.00321263	33	ENSMUSG00000021591	1	1	1345	ENSMUSG00000021591	38	38	33	33	1	1	1	5	5	0.131579	3	2.69553	4.86627	13	75839867	75850151	47	ENSMUSG00000021591	1	1	1345	ENSMUSG00000021591	58	58	47	47	1	10	10	11	11	0.189655	3	3.36462
Glrx5	223	85	141.333	2.15217	0.0057849	2.20907	2.95199e-05	1	0.0429968	137	ENSMUSG00000021102	1	1	930	ENSMUSG00000021102	169	169	137	137	1	13	13	32	32	0.189349	2	16.1842	29.2175	12	105032688	105040910	63	ENSMUSG00000021102	1	1	930	ENSMUSG00000021102	76	76	63	63	1	5	5	13	13	0.171053	2	6.52256
Glt8d2	169	18	-77	-7.24324	3.05186e-05	-6.07113	-1.30971e-05	0.418959	0.00111272	31	ENSMUSG00000020251	7	2	5773	ENSMUSG00000020251	73	79	31	37	0.837838	11	11	42	42	0.531646	20	0.70413	1.27117	10	82650432	82690650	178	ENSMUSG00000020251	7	3	5773	ENSMUSG00000020251	223	241	178	196	0.908163	63	63	45	45	0.186722	20	3.269
Gm12216	41	3	-16.6667	-51	0.000734015	-30.4692	-2.78938e-06	1	0.0103775	7	ENSMUSG00000081769	6	2	2647	ENSMUSG00000081769	175	177	7	7	1	5	5	168	170	0.960452	15	0.290534	0.524504	11	53783417	53859256	41	ENSMUSG00000081769	6	2	2647	ENSMUSG00000081769	330	330	41	41	1	13	13	289	289	0.875758	15	1.49139
Gm13010	20	4	10	#DIV/0!	0.000458892	83.0716	2.00782e-06	1	0.00772019	0	ENSMUSG00000086845	1	0	828	ENSMUSG00000086845	0	0	0	0	#DIV/0!	0	0	0	0	#DIV/0!	4	0	0	4	137436578	137438395	0	ENSMUSG00000086845	1	0	828	ENSMUSG00000086845	0	0	0	0	#DIV/0!	0	0	0	0	#DIV/0!	4	0
Gm13305	207	7	-87	-21.0769	0.000133055	-20.7248	-1.741e-05	1	0.00317666	2	ENSMUSG00000073876	6	0	3916	ENSMUSG00000073876	3	7	2	5	0.4	0	0	1	2	0.285714	25	0.140275	0.25324	4	42158841	42168603	64	ENSMUSG00000073876	6	1	3916	ENSMUSG00000073876	28	119	28	104	0.269231	5	41	0	15	0.12605	25	2.55712
Gm13889	4033	1134	2433	30.9139	1.29042e-11	33.0154	0.000520256	1.77149e-07	1.27304e-08	101	ENSMUSG00000087006	2	0	1392	ENSMUSG00000087006	101	106	101	106	0.95283	0	0	0	0	0	2	8.36602	15.1033	2	93955809	93957201	38	ENSMUSG00000087006	2	0	1392	ENSMUSG00000087006	38	39	38	39	0.974359	0	0	0	0	0	2	2.69765
Gm14379	14	0	-8.33333	#DIV/0!	0.00478169	-63.1245	-1.51983e-06	1	0.037661	0	ENSMUSG00000087252	1	0	1878	ENSMUSG00000087252	1	1	0	0	#DIV/0!	0	0	1	1	1	2	0	0	X	7375924	7378042	14	ENSMUSG00000087252	1	1	1878	ENSMUSG00000087252	14	14	14	14	1	0	0	0	0	0	2	0.717783
Gm15674	26	1	-15.3333	-16.3333	0.00450801	-12.576	-2.71554e-06	1	0.0361609	22	ENSMUSG00000087691	1	1	2438	ENSMUSG00000087691	36	50	22	28	0.785714	0	0	14	22	0.44	4	1.26176	2.27787	1	130422823	130437914	26	ENSMUSG00000087691	1	1	2438	ENSMUSG00000087691	76	126	26	45	0.577778	0	0	50	81	0.642857	4	1.77721
Gm16062	15	10	12.3333	19.5	0.000491264	17.3335	2.51573e-06	1	0.00806707	0	ENSMUSG00000087249	1	0	771	ENSMUSG00000087249	9	12	0	3	0	0	0	9	9	0.75	2	0.427483	0.771742	11	59810079	59818491	0	ENSMUSG00000087249	1	0	771	ENSMUSG00000087249	13	22	0	9	0	0	0	13	13	0.590909	2	1.12395
Gm20605	90	49	-58.3333	-4.80435	5.98983e-05	-4.39098	-1.056e-05	0.822283	0.00176078	59	ENSMUSG00000029720	1	1	4464	ENSMUSG00000029720	12	176	12	143	0.0839161	0	47	0	33	0.1875	22	3.51936	6.35356	5	137629174	137642899	99	ENSMUSG00000029720	1	1	4464	ENSMUSG00000029720	27	372	27	285	0.0947368	0	72	0	87	0.233871	22	6.14726
Gm21541	126	3	-47.3333	-9.875	0.00272494	-7.8663	-7.76272e-06	1	0.02571	10	ENSMUSG00000094065	1	0	870	ENSMUSG00000094065	0	58	0	57	0	0	10	0	1	0.0172414	4	7.19794	12.9945	4	41903609	41904743	126	ENSMUSG00000094065	1	1	870	ENSMUSG00000094065	14	638	14	630	0.0222222	14	126	0	8	0.0125392	4	69.724
Gm27029	13	8	11	#DIV/0!	6.70138e-05	94.1569	2.27901e-06	0.919966	0.00190469	0	ENSMUSG00000097239	2	0	2079	ENSMUSG00000097239	6	6	0	0	#DIV/0!	0	0	6	6	1	19	0	0	11	101406663	101424796	0	ENSMUSG00000097239	2	0	2079	ENSMUSG00000097239	0	0	0	0	#DIV/0!	0	0	0	0	#DIV/0!	19	0
Gm32200	25	6	-14.6667	-23	0.000826874	-18.6931	-2.94088e-06	1	0.0113153	15	ENSMUSG00000103114	1	1	2385	ENSMUSG00000103114	65	65	15	15	1	0	0	50	50	0.769231	6	0.690964	1.24741	1	191436339	191465048	6	ENSMUSG00000103114	1	1	2385	ENSMUSG00000103114	59	59	6	6	1	0	0	53	53	0.898305	6	0.242228
Gm36995	20	2	-10	-31	0.00333942	-20.1855	-1.76815e-06	1	0.0295574	2	ENSMUSG00000103436	1	0	5727	ENSMUSG00000103436	0	39	0	16	0	0	2	0	23	0.589744	17	0.306934	0.554112	X	7558601	7605381	20	ENSMUSG00000103436	1	1	5727	ENSMUSG00000103436	12	64	12	31	0.387097	12	20	0	33	0.515625	17	0.521189
Gm37494	186	54	-113	-2.03988	0.00438058	-1.85419	-1.90079e-05	1	0.0355627	224	ENSMUSG00000108621	4	2	16543	ENSMUSG00000108621	387	393	224	224	1	9	9	163	169	0.430025	12	1.4876	2.68558	7	39544401	39580589	279	ENSMUSG00000108621	4	1	16543	ENSMUSG00000108621	578	578	279	279	1	3	3	299	299	0.517301	12	1.62387
Gm3883	26	1	-11.3333	#DIV/0!	0.00118756	-80.5373	-1.94582e-06	1	0.0146214	1	ENSMUSG00000093909	1	1	3229	ENSMUSG00000093909	1	43	1	29	0.0344828	0	0	0	14	0.325581	4	0.986694	1.78129	4	42456964	42461867	26	ENSMUSG00000093909	1	1	3229	ENSMUSG00000093909	27	185	26	148	0.175676	0	0	1	37	0.2	4	4.41321
Gm42878	34	10	-24	-4.6	0.00329577	-4.13128	-4.32436e-06	1	0.0292935	37	ENSMUSG00000105340	2	0	4787	ENSMUSG00000105340	24	61	24	51	0.470588	0	13	0	10	0.163934	17	1.17047	2.11306	5	121518612	121545482	39	ENSMUSG00000105340	2	0	4787	ENSMUSG00000105340	28	87	28	60	0.466667	0	11	0	27	0.310345	17	1.20684
Gm43076	12	3	-8.33333	#DIV/0!	0.000995508	-65.4182	-1.57594e-06	1	0.0128685	3	ENSMUSG00000105245	2	1	1374	ENSMUSG00000105245	3	26	3	26	0.115385	3	3	0	0	0	5	2.07893	3.75311	3	97730338	97736166	10	ENSMUSG00000105245	2	1	1374	ENSMUSG00000105245	10	12	10	10	1	10	10	0	2	0.166667	5	0.700768
Gm44597	17	9	-12.3333	-6.28571	0.0057919	-5.71125	-2.33859e-06	1	0.0430022	12	ENSMUSG00000108037	2	0	3634	ENSMUSG00000108037	5	38	5	35	0.142857	1	8	0	3	0.0789474	13	1.05812	1.91024	6	125039815	125051542	14	ENSMUSG00000108037	2	0	3634	ENSMUSG00000108037	3	73	3	66	0.0454545	0	11	0	7	0.0958904	13	1.74872
Gm5113	108	15	60	2.01695	0.00421794	2.1506	1.29042e-05	1	0.034673	46	ENSMUSG00000066647	2	1	5117	ENSMUSG00000066647	56	56	46	46	1	1	1	10	10	0.178571	5	0.987631	1.78298	7	30169874	30182324	64	ENSMUSG00000066647	2	1	5117	ENSMUSG00000066647	85	85	64	64	1	0	0	21	21	0.247059	5	1.20427
Gm572	18	13	14.6667	9.8	0.00297312	9.58733	3.003e-06	1	0.0271919	5	ENSMUSG00000070577	1	1	1385	ENSMUSG00000070577	16	16	5	5	1	2	2	11	11	0.6875	11	0.396618	0.71602	4	148643316	148671572	0	ENSMUSG00000070577	1	0	1385	ENSMUSG00000070577	0	0	0	0	#DIV/0!	0	0	0	0	#DIV/0!	11	0
Gm684	19	9	-13.3333	-9	0.0020224	-7.76019	-2.4523e-06	1	0.0211361	10	ENSMUSG00000079559	2	0	1278	ENSMUSG00000079559	13	13	10	10	1	0	0	3	3	0.230769	6	0.85965	1.55194	9	51270257	51278569	20	ENSMUSG00000079559	2	0	1278	ENSMUSG00000079559	25	25	20	20	1	8	8	5	5	0.2	6	1.50681
Gna13	650	478	544.667	2.54151	0.000739394	2.81058	0.000119656	1	0.0104412	309	ENSMUSG00000020611	2	2	6421	ENSMUSG00000020611	483	527	309	348	0.887931	38	38	174	179	0.339658	5	5.95428	10.7493	11	109362830	109401369	435	ENSMUSG00000020611	2	2	6421	ENSMUSG00000020611	719	759	435	473	0.919662	37	37	284	286	0.376812	5	7.09282
Gnai1	175	53	-118	-2.42742	0.00108447	-2.22324	-2.06323e-05	1	0.0137594	234	ENSMUSG00000057614	1	1	3135	ENSMUSG00000057614	589	595	234	234	1	73	73	355	361	0.606723	8	8.20032	14.8041	5	18265134	18360355	238	ENSMUSG00000057614	1	1	3135	ENSMUSG00000057614	415	420	238	238	1	55	55	177	182	0.433333	8	7.30971
Gng7	32	10	-20	-7	0.00248001	-6.05538	-3.59682e-06	1	0.0240945	23	ENSMUSG00000048240	6	0	3786	ENSMUSG00000048240	65	66	23	23	1	0	0	42	43	0.651515	13	0.667421	1.2049	10	80948623	81014945	33	ENSMUSG00000048240	6	0	3786	ENSMUSG00000048240	118	122	33	33	1	0	0	85	89	0.729508	13	0.839255
Gnl3	208	119	167	3.23661	5.29009e-08	3.56547	3.59983e-05	0.000726223	8.96572e-06	82	ENSMUSG00000042354	1	1	1883	ENSMUSG00000042354	121	121	82	82	1	46	46	39	39	0.322314	15	4.78427	8.63711	14	31012433	31019089	86	ENSMUSG00000042354	1	1	1883	ENSMUSG00000042354	138	138	86	86	1	38	38	52	52	0.376812	15	4.39753
Golim4	570	119	-279	-2.98812	0.000191715	-2.60682	-4.64725e-05	1	0.00413166	259	ENSMUSG00000034109	8	3	10076	ENSMUSG00000034109	429	525	259	352	0.735795	87	87	170	173	0.329524	31	3.83802	6.92882	3	75875083	75956949	703	ENSMUSG00000034109	8	3	10076	ENSMUSG00000034109	914	1117	703	894	0.786353	165	165	211	223	0.199642	31	8.54299
Golt1b	139	65	82	1.84247	0.00179749	2.04302	1.8655e-05	1	0.0196152	78	ENSMUSG00000030245	2	1	2818	ENSMUSG00000030245	166	166	78	78	1	5	5	88	88	0.53012	7	3.04093	5.48983	6	142387220	142403858	142	ENSMUSG00000030245	2	1	2818	ENSMUSG00000030245	252	252	142	142	1	6	6	110	110	0.436508	7	4.85186
Gpatch4	152	123	127.333	5.71605	1.14904e-08	6.00289	2.64597e-05	0.00015774	2.42676e-06	42	ENSMUSG00000028069	5	0	2447	ENSMUSG00000028069	55	55	42	42	1	14	14	13	13	0.236364	16	1.88568	3.40424	3	88043107	88055993	15	ENSMUSG00000028069	5	1	2447	ENSMUSG00000028069	87	87	15	15	1	2	2	72	72	0.827586	16	0.590226
Gpc3	176	37	-94.6667	-3.6055	0.000368668	-3.28528	-1.73799e-05	1	0.00658137	201	ENSMUSG00000055653	2	2	2690	ENSMUSG00000055653	275	320	201	232	0.866379	67	67	74	88	0.275	10	9.47519	17.1057	X	52272425	52613950	118	ENSMUSG00000055653	2	1	2690	ENSMUSG00000055653	190	219	118	123	0.95935	37	37	72	96	0.438356	10	4.40264
Gpc6	613	27	-247.667	-4.30222	0.00068435	-3.60668	-4.02966e-05	1	0.00984299	233	ENSMUSG00000058571	4	2	9428	ENSMUSG00000058571	1717	1730	233	233	1	26	26	1484	1497	0.865318	17	2.71512	4.90164	14	116925296	117979529	655	ENSMUSG00000058571	4	1	9428	ENSMUSG00000058571	3429	3457	655	656	0.998476	80	80	2774	2801	0.81024	17	6.69954
Gpd1	906	267	-476	-3.4	0.000256034	-3.06185	-8.25754e-05	1	0.00501403	563	ENSMUSG00000023019	3	2	2961	ENSMUSG00000023019	560	990	560	933	0.600214	154	157	0	57	0.0575758	13	34.6175	62.4954	15	99717514	99725005	1022	ENSMUSG00000023019	3	2	2961	ENSMUSG00000023019	1020	1738	1019	1627	0.626306	273	276	1	111	0.0638665	13	52.9066
Gpm6a	49	7	-32.6667	-10.8	0.000210934	-9.33787	-5.93345e-06	1	0.00440075	50	ENSMUSG00000031517	1	1	3215	ENSMUSG00000031517	86	88	50	50	1	6	6	36	38	0.431818	7	1.7086	3.08457	8	54954842	55060871	47	ENSMUSG00000031517	1	1	3215	ENSMUSG00000031517	84	87	47	47	1	20	20	37	40	0.45977	7	1.40759
Gpm6b	209	124	-164	-3.42365	9.47096e-06	-3.12817	-2.99115e-05	0.130017	0.000467688	250	ENSMUSG00000031342	12	0	5600	ENSMUSG00000031342	402	407	250	250	1	42	42	152	157	0.385749	15	4.90461	8.85436	X	166238910	166388988	241	ENSMUSG00000031342	12	0	5600	ENSMUSG00000031342	382	382	241	241	1	21	21	141	141	0.36911	15	4.14371
Gpn1	89	58	66	2.15789	0.0027753	2.28907	1.42916e-05	1	0.0259891	72	ENSMUSG00000064037	7	2	7846	ENSMUSG00000064037	95	95	72	72	1	30	30	23	23	0.242105	28	1.00818	1.82007	5	31494740	31512904	41	ENSMUSG00000064037	7	1	7846	ENSMUSG00000064037	72	72	41	41	1	18	18	31	31	0.430556	28	0.503149
Gpnmb	171	51	-103.667	-3.99038	6.12457e-06	-3.54055	-1.81975e-05	0.0840781	0.000344192	129	ENSMUSG00000029816	4	1	4860	ENSMUSG00000029816	154	154	129	129	1	46	46	25	25	0.162338	18	2.91612	5.26452	6	49036545	49070929	199	ENSMUSG00000029816	4	1	4860	ENSMUSG00000029816	265	266	199	199	1	73	73	66	67	0.25188	18	3.94255
Gpr157	686	333	473.667	3.45848	0.000948602	3.50118	9.71317e-05	1	0.0125336	223	ENSMUSG00000047875	1	1	4900	ENSMUSG00000047875	285	285	223	223	1	6	6	62	62	0.217544	4	4.9999	9.02638	4	150087364	150105927	75	ENSMUSG00000047875	1	1	4900	ENSMUSG00000047875	109	109	75	75	1	9	9	34	34	0.311927	4	1.47376
Gpr27	104	32	-55	-5.125	7.08885e-05	-4.46848	-9.55016e-06	0.973158	0.0019901	45	ENSMUSG00000072875	1	1	2388	ENSMUSG00000072875	52	52	45	45	1	0	0	7	7	0.134615	1	2.07029	3.73752	6	99692678	99695066	116	ENSMUSG00000072875	1	1	2388	ENSMUSG00000072875	123	123	116	116	1	0	0	7	7	0.0569106	1	4.67718
Gpr4	63	37	41.6667	2.37363	0.00362853	2.53793	8.95793e-06	1	0.0313286	42	ENSMUSG00000044317	1	1	2882	ENSMUSG00000044317	62	62	42	42	1	0	0	20	20	0.322581	2	1.60106	2.89042	7	19212537	19224174	26	ENSMUSG00000044317	1	1	2882	ENSMUSG00000044317	44	44	26	26	1	0	0	18	18	0.409091	2	0.868641
Gprc5a	48	22	30.3333	5.13636	0.000474418	5.84921	6.55968e-06	1	0.0079135	9	ENSMUSG00000046733	1	1	2083	ENSMUSG00000046733	22	22	9	9	1	1	1	13	13	0.590909	4	0.474685	0.856955	6	135065650	135084709	12	ENSMUSG00000046733	1	1	2083	ENSMUSG00000046733	13	13	12	12	1	3	3	1	1	0.0769231	4	0.554693
Gprin3	80	15	-39.3333	-4.18919	0.00201697	-3.6339	-6.76925e-06	1	0.0211044	29	ENSMUSG00000045441	1	1	8339	ENSMUSG00000045441	79	79	29	29	1	0	0	50	50	0.632911	2	0.382064	0.689746	6	59347225	59426294	87	ENSMUSG00000045441	1	1	8339	ENSMUSG00000045441	168	168	87	87	1	0	0	81	81	0.482143	2	1.00454
Gpsm1	351	74	-166	-3.24324	0.000107511	-2.83103	-2.7863e-05	1	0.00270315	146	ENSMUSG00000026930	13	4	5383	ENSMUSG00000026930	358	382	146	146	1	48	48	212	236	0.617801	34	2.97976	5.3794	2	26315514	26348237	409	ENSMUSG00000026930	13	5	5383	ENSMUSG00000026930	1192	1222	409	409	1	68	68	783	813	0.665303	34	7.31576
Gpt2	471	246	-305	-2.86735	0.00023279	-2.69929	-5.69139e-05	1	0.00470653	599	ENSMUSG00000031700	5	4	5643	ENSMUSG00000031700	705	705	599	599	1	102	102	106	106	0.150355	20	11.6619	21.0534	8	85492575	85527560	386	ENSMUSG00000031700	5	2	5643	ENSMUSG00000031700	496	496	386	386	1	96	96	110	110	0.221774	20	6.58625
Gpx3	7619	182	-3242.67	-4.71865	0.00237714	-4.00231	-0.000539914	1	0.0233262	965	ENSMUSG00000018339	3	1	1813	ENSMUSG00000018339	1013	1013	965	965	1	172	172	48	48	0.047384	11	58.4766	105.569	11	54902452	54910377	8229	ENSMUSG00000018339	3	2	1813	ENSMUSG00000018339	8401	8401	8229	8229	1	1805	1805	172	172	0.0204738	11	437.029
Gpx7	147	28	-64.6667	-3.1087	0.00465743	-2.64518	-1.05601e-05	1	0.0368939	58	ENSMUSG00000028597	2	1	1289	ENSMUSG00000028597	72	72	58	58	1	8	8	14	14	0.194444	5	4.94342	8.92442	4	108400389	108406961	172	ENSMUSG00000028597	2	1	1289	ENSMUSG00000028597	221	221	172	172	1	26	26	49	49	0.221719	5	12.848
Gramd1c	31	4	-14	-9.4	0.00572768	-7.65138	-2.4095e-06	1	0.0426449	5	ENSMUSG00000036292	6	0	5018	ENSMUSG00000036292	23	23	5	5	1	2	2	18	18	0.782609	27	0.109469	0.197626	16	43980349	44063345	32	ENSMUSG00000036292	6	2	5018	ENSMUSG00000036292	104	106	32	32	1	25	25	72	74	0.698113	27	0.614017
Gria3	245	62	-142.333	-4.91743	2.08824e-07	-4.30115	-2.48447e-05	0.00286673	2.7141e-05	159	ENSMUSG00000001986	9	3	9859	ENSMUSG00000001986	418	421	159	159	1	37	37	259	262	0.622328	35	1.77181	3.19867	X	41400853	41678601	279	ENSMUSG00000001986	9	1	9859	ENSMUSG00000001986	816	820	279	279	1	60	60	537	541	0.659756	35	2.72478
Grik5	278	73	-145	-3.75316	8.07844e-06	-3.28943	-2.48454e-05	0.110901	0.000415359	125	ENSMUSG00000003378	7	2	5168	ENSMUSG00000003378	271	271	125	125	1	33	33	146	146	0.538745	32	2.6573	4.79725	7	25009848	25072346	325	ENSMUSG00000003378	7	0	5168	ENSMUSG00000003378	592	592	325	325	1	93	93	267	267	0.451014	32	6.0551
Grin2a	27	8	-18	-14.5	0.000297744	-12.3367	-3.31681e-06	1	0.00567699	10	ENSMUSG00000059003	5	1	15549	ENSMUSG00000059003	23	24	10	11	0.909091	0	0	13	13	0.541667	22	0.0777218	0.140312	16	9567897	9995560	27	ENSMUSG00000059003	5	1	15549	ENSMUSG00000059003	136	137	27	27	1	15	15	109	110	0.80292	22	0.167195
Grpel1	282	120	201.667	1.8871	0.00638568	1.99314	4.35113e-05	1	0.045887	273	ENSMUSG00000029198	1	1	3528	ENSMUSG00000029198	285	286	273	274	0.99635	41	41	12	12	0.041958	4	8.53246	15.4038	5	36464997	36474080	194	ENSMUSG00000029198	1	1	3528	ENSMUSG00000029198	232	233	194	195	0.994872	25	25	38	38	0.16309	4	5.3219
Grrp1	101	23	-63.3333	-3.2619	0.00125141	-3.16032	-1.23781e-05	1	0.0152293	124	ENSMUSG00000050105	2	1	1275	ENSMUSG00000050105	154	154	124	124	1	9	9	30	30	0.194805	4	10.6847	19.2893	4	134251109	134254106	47	ENSMUSG00000050105	2	1	1275	ENSMUSG00000050105	69	69	47	47	1	0	0	22	22	0.318841	4	3.54935
Grwd1	190	125	152	4.21127	4.00488e-09	4.47226	3.16577e-05	5.4979e-05	1.05729e-06	59	ENSMUSG00000053801	4	0	2057	ENSMUSG00000053801	65	65	59	59	1	7	7	6	6	0.0923077	15	3.15116	5.68883	7	45825222	45830944	39	ENSMUSG00000053801	4	0	2057	ENSMUSG00000053801	43	43	39	39	1	12	12	4	4	0.0930233	15	1.82554
Gsg1l	80	1	-28	#DIV/0!	0.000350981	-184.716	-4.49447e-06	1	0.00634819	1	ENSMUSG00000046182	1	1	3923	ENSMUSG00000046182	3	3	1	1	1	0	0	2	2	0.666667	7	0.0280049	0.0505576	7	125878419	126082411	80	ENSMUSG00000046182	1	1	3923	ENSMUSG00000046182	250	250	80	80	1	16	16	170	170	0.68	7	1.96351
Gsn	44924	11256	-22293	-3.8862	0.00113476	-3.37432	-0.00376649	1	0.0142133	18594	ENSMUSG00000026879	7	3	3157	ENSMUSG00000026879	19456	19460	18594	18594	1	7521	7521	862	866	0.0445015	32	647.069	1168.16	2	35256379	35307892	52249	ENSMUSG00000026879	7	3	3157	ENSMUSG00000026879	54295	54296	52249	52249	1	21071	21071	2046	2047	0.0377008	32	1593.54
Gss	104	42	66.3333	4.49123	0.000367141	4.57611	1.37494e-05	1	0.0065712	28	ENSMUSG00000027610	9	1	5915	ENSMUSG00000027610	43	125	28	78	0.358974	19	19	15	47	0.376	30	1.44875	2.61544	2	155563180	155592810	4	ENSMUSG00000027610	9	0	5915	ENSMUSG00000027610	16	54	4	33	0.121212	4	4	12	21	0.388889	30	0.53718
Gsta3	125	39	-72.3333	-9.34615	0.000137878	-8.3228	-1.29088e-05	1	0.00324664	76	ENSMUSG00000025934	3	2	1692	ENSMUSG00000025934	103	183	76	94	0.808511	41	41	27	89	0.486339	13	6.10351	11.0188	1	21240588	21265661	126	ENSMUSG00000025934	3	1	1692	ENSMUSG00000025934	159	247	126	146	0.863014	80	80	33	101	0.408907	13	8.30832
Gsta4	68	32	-46.6667	-2.50538	0.00521058	-2.37653	-8.70245e-06	1	0.0398057	77	ENSMUSG00000032348	2	1	1266	ENSMUSG00000032348	82	82	77	77	1	21	21	5	5	0.0609756	10	6.68205	12.0632	9	78182773	78209349	66	ENSMUSG00000032348	2	1	1266	ENSMUSG00000032348	69	69	66	66	1	19	19	3	3	0.0434783	10	5.01962
Gstt1	119	34	-76.6667	-3.44681	0.0001074	-3.08623	-1.34515e-05	1	0.00270315	112	ENSMUSG00000001663	3	2	1528	ENSMUSG00000001663	207	207	112	112	1	18	18	95	95	0.458937	8	8.0528	14.5378	10	75783812	75798584	148	ENSMUSG00000001663	3	2	1528	ENSMUSG00000001663	235	235	148	148	1	12	12	87	87	0.370213	8	9.32608
Gstt2	106	0	-48.3333	-5.39394	0.00205352	-4.50506	-8.09881e-06	1	0.021324	52	ENSMUSG00000033318	1	1	1370	ENSMUSG00000033318	68	68	52	52	1	9	9	16	16	0.235294	5	4.16999	7.52814	10	75831844	75834881	113	ENSMUSG00000033318	1	1	1370	ENSMUSG00000033318	130	130	113	113	1	58	58	17	17	0.130769	5	7.94179
Gstt3	37	8	-26	-7	0.00114867	-6.13277	-4.70913e-06	1	0.0142964	39	ENSMUSG00000001665	5	1	2627	ENSMUSG00000001665	36	97	36	79	0.455696	12	15	0	18	0.185567	14	3.30384	5.96447	10	75774114	75781414	39	ENSMUSG00000001665	5	1	2627	ENSMUSG00000001665	32	96	32	68	0.470588	7	14	0	28	0.291667	14	2.49235
Gstz1	579	78	-261.667	-2.65263	0.00164503	-2.33259	-4.30129e-05	1	0.0184387	338	ENSMUSG00000021033	1	1	1665	ENSMUSG00000021033	485	491	338	341	0.991202	94	94	147	150	0.305499	9	22.5005	40.6205	12	87147706	87164721	700	ENSMUSG00000021033	1	1	1665	ENSMUSG00000021033	1057	1057	700	700	1	225	225	357	357	0.337748	9	40.4804
Gtf2f2	79	37	57.6667	2.66346	0.000384591	2.81424	1.21329e-05	1	0.00676014	34	ENSMUSG00000067995	1	1	1467	ENSMUSG00000067995	192	200	34	34	1	9	9	158	166	0.83	8	2.54625	4.59678	14	75896936	76010865	30	ENSMUSG00000067995	1	1	1467	ENSMUSG00000067995	170	171	30	30	1	15	15	140	141	0.824561	8	1.96903
Gtpbp4	166	106	136.333	1.88147	0.00115545	2.04636	3.07202e-05	1	0.0143547	143	ENSMUSG00000021149	1	1	2977	ENSMUSG00000021149	204	204	143	143	1	30	30	61	61	0.29902	17	5.27727	9.52713	13	8972070	8996017	165	ENSMUSG00000021149	1	1	2977	ENSMUSG00000021149	223	223	165	165	1	66	66	58	58	0.26009	17	5.33661
Gulp1	208	35	-102	-3.42857	0.000171594	-3.05946	-1.74897e-05	1	0.00381789	120	ENSMUSG00000056870	6	2	3758	ENSMUSG00000056870	1211	1297	120	120	1	45	45	1091	1177	0.907479	22	3.50814	6.33329	1	44551510	44796838	233	ENSMUSG00000056870	6	2	3758	ENSMUSG00000056870	1616	1677	233	233	1	103	103	1383	1444	0.861061	22	5.9698
Gusb	433	310	324.667	2.95582	2.9324e-06	3.33514	7.07549e-05	0.040256	0.000209667	153	ENSMUSG00000025534	6	2	4548	ENSMUSG00000025534	174	174	153	153	1	36	36	21	21	0.12069	22	3.69593	6.67231	5	129989010	130003049	246	ENSMUSG00000025534	6	2	4548	ENSMUSG00000025534	287	287	246	246	1	70	70	41	41	0.142857	22	5.20805
Gypc	191	70	-118	-3.04624	4.28436e-05	-2.72392	-2.05443e-05	0.588158	0.00139044	157	ENSMUSG00000090523	3	2	2331	ENSMUSG00000090523	229	229	157	157	1	10	10	72	72	0.31441	7	7.39963	13.3586	18	32528321	32560034	239	ENSMUSG00000090523	3	1	2331	ENSMUSG00000090523	449	449	239	239	1	17	17	210	210	0.467706	7	9.87226
H2-Aa	277	80	156	1.79322	0.00592386	1.98741	3.67216e-05	1	0.0438634	173	ENSMUSG00000036594	4	1	1874	ENSMUSG00000036594	179	179	173	173	1	54	54	6	6	0.0335196	11	10.1421	18.3097	17	34282743	34287827	220	ENSMUSG00000036594	4	2	1874	ENSMUSG00000036594	224	224	220	220	1	23	23	4	4	0.0178571	11	11.3035
H2-K1	1511	316	-835.333	-2.71761	0.00633329	-2.41736	-0.000141271	1	0.0456669	1218	ENSMUSG00000061232	9	5	2608	ENSMUSG00000061232	1239	1280	1186	1225	0.968163	382	414	53	55	0.0429688	25	51.6037	93.1609	17	33996016	34000333	1944	ENSMUSG00000061232	9	4	2608	ENSMUSG00000061232	1973	2039	1900	1966	0.966429	667	711	73	73	0.0358019	25	72.5833
H2-Q10	228	10	-83	-10.5769	0.000767874	-8.53504	-1.33665e-05	1	0.0107128	35	ENSMUSG00000067235	3	1	4348	ENSMUSG00000067235	38	45	35	42	0.833333	16	16	3	3	0.0666667	10	1.06124	1.91586	17	35470088	35474563	232	ENSMUSG00000067235	3	2	4348	ENSMUSG00000067235	232	249	232	249	0.931727	94	94	0	0	0	10	5.51405
H2-Q4	171	41	-111.333	-3.40288	8.94263e-05	-3.06136	-1.95787e-05	1	0.00237455	184	ENSMUSG00000035929	2	2	2596	ENSMUSG00000035929	201	279	178	253	0.703557	43	49	23	26	0.09319	8	10.707	19.3295	17	35379616	35385290	209	ENSMUSG00000035929	2	2	2596	ENSMUSG00000035929	211	320	191	286	0.667832	27	45	20	34	0.10625	8	10.6077
H2-Q5	36	4	-18	-28	0.000543664	-20.6489	-3.13316e-06	1	0.00855525	16	ENSMUSG00000055413	3	2	1591	ENSMUSG00000055413	27	36	15	22	0.681818	1	2	12	14	0.388889	9	1.51916	2.74257	17	35394125	35397800	36	ENSMUSG00000055413	3	2	1591	ENSMUSG00000055413	35	45	33	43	0.767442	0	3	2	2	0.0444444	9	2.60231
H2-Q6	97	24	-64.3333	-7.03125	4.68069e-06	-6.30319	-1.18241e-05	0.0642565	0.000286913	106	ENSMUSG00000073409	2	1	2085	ENSMUSG00000073409	119	139	97	115	0.843478	19	28	22	24	0.172662	8	6.0596	10.9395	17	35424849	35430055	84	ENSMUSG00000073409	2	1	2085	ENSMUSG00000073409	89	106	79	95	0.831579	20	25	10	11	0.103774	8	4.38711
H2-Q7	108	28	-62.3333	-6.66667	3.51121e-06	-5.84968	-1.10022e-05	0.0482019	0.000235131	65	ENSMUSG00000060550	6	2	4265	ENSMUSG00000060550	66	97	65	93	0.698925	21	21	1	4	0.0412371	15	2.39561	4.32483	17	35439154	35443773	117	ENSMUSG00000060550	6	4	4265	ENSMUSG00000060550	113	155	113	150	0.753333	27	31	0	5	0.0322581	15	3.38636
H2-T22	189	81	-122.667	-2.65766	0.000109385	-2.42708	-2.15374e-05	1	0.00273024	191	ENSMUSG00000056116	5	3	3414	ENSMUSG00000056116	180	264	163	243	0.670782	51	79	17	21	0.0795455	17	7.81979	14.1172	17	36037127	36042747	248	ENSMUSG00000056116	5	3	3414	ENSMUSG00000056116	219	356	199	329	0.604863	63	112	20	27	0.0758427	17	9.27883
H2-T23	134	34	-85.6667	-2.54819	0.00122224	-2.29307	-1.47156e-05	1	0.0149677	151	ENSMUSG00000067212	4	1	2889	ENSMUSG00000067212	143	266	143	259	0.552124	63	71	0	7	0.0263158	14	9.84928	17.781	17	36029772	36032855	185	ENSMUSG00000067212	4	1	2889	ENSMUSG00000067212	174	305	174	298	0.583893	70	81	0	7	0.0229508	14	9.93183
H2afv	154	72	-99	-3.00676	0.000206208	-2.80177	-1.78999e-05	1	0.0043351	117	ENSMUSG00000041126	2	1	1633	ENSMUSG00000041126	172	172	117	117	1	38	38	55	55	0.319767	7	7.8714	14.2103	11	6427228	6444443	181	ENSMUSG00000041126	2	1	1633	ENSMUSG00000041126	262	262	181	181	1	35	35	81	81	0.30916	7	10.6722
Hacd2	316	63	-165	-3.02041	0.000484355	-2.68252	-2.80765e-05	1	0.00802744	244	ENSMUSG00000035376	1	1	3603	ENSMUSG00000035376	860	879	233	251	0.928287	29	40	627	628	0.714448	7	7.65353	13.817	16	35022420	35109175	374	ENSMUSG00000035376	1	1	3603	ENSMUSG00000035376	1418	1456	363	400	0.9075	42	53	1055	1056	0.725275	7	10.6895
Hagh	172	60	121.333	1.77119	0.00625452	1.87109	2.63508e-05	1	0.045526	145	ENSMUSG00000024158	8	2	1908	ENSMUSG00000024158	185	185	145	145	1	53	53	40	40	0.216216	21	8.34915	15.0728	17	24840142	24864450	146	ENSMUSG00000024158	8	1	1908	ENSMUSG00000024158	207	207	146	146	1	27	27	61	61	0.294686	21	7.36776
Hapln1	312	4	-109.333	-37.4444	3.32881e-05	-28.7617	-1.75026e-05	0.456979	0.00116576	5	ENSMUSG00000021613	1	1	5055	ENSMUSG00000021613	8	8	5	5	1	1	1	3	3	0.375	5	0.108668	0.19618	13	89540635	89611832	313	ENSMUSG00000021613	1	1	5055	ENSMUSG00000021613	394	394	313	313	1	30	30	81	81	0.205584	5	5.96189
Hars	180	92	109.667	1.73767	0.0029337	1.89373	2.49665e-05	1	0.026939	128	ENSMUSG00000001380	1	1	1987	ENSMUSG00000001380	147	147	128	128	1	51	51	19	19	0.129252	13	7.07725	12.7767	18	36766529	36783205	177	ENSMUSG00000001380	1	1	1987	ENSMUSG00000001380	192	192	177	177	1	76	76	15	15	0.078125	13	8.57701
Hat1	114	44	79.3333	2.57616	0.000128497	2.73688	1.66916e-05	1	0.00309474	59	ENSMUSG00000027018	4	2	2886	ENSMUSG00000027018	103	103	59	59	1	33	33	44	44	0.427184	16	2.24599	4.05472	2	71388957	71441622	48	ENSMUSG00000027018	4	0	2886	ENSMUSG00000027018	103	103	48	48	1	21	21	55	55	0.533981	16	1.60142
Hax1	142	90	112.667	3.15287	1.93324e-07	3.43141	2.3928e-05	0.00265395	2.60191e-05	54	ENSMUSG00000027944	12	2	1869	ENSMUSG00000027944	53	85	46	78	0.589744	17	25	7	7	0.0823529	31	4.58498	8.27733	3	89995445	89998780	61	ENSMUSG00000027944	12	1	1869	ENSMUSG00000027944	68	81	60	73	0.821918	11	12	8	8	0.0987654	31	3.76075
Hbegf	974	641	764.667	7.68805	8.4665e-10	8.29992	0.000161533	1.16228e-05	3.41847e-07	101	ENSMUSG00000024486	1	1	2373	ENSMUSG00000024486	115	115	101	101	1	15	15	14	14	0.121739	6	4.67602	8.44167	18	36504928	36515805	100	ENSMUSG00000024486	1	1	2373	ENSMUSG00000024486	145	145	100	100	1	6	6	45	45	0.310345	6	4.05754
Hbs1l	258	108	192.667	1.87576	0.00361128	1.99676	4.19428e-05	1	0.0311992	230	ENSMUSG00000019977	2	2	4893	ENSMUSG00000019977	416	463	222	269	0.825279	94	102	194	194	0.419006	19	6.0399	10.9039	10	21295978	21368889	212	ENSMUSG00000019977	2	1	4893	ENSMUSG00000019977	451	500	185	234	0.790598	121	148	266	266	0.532	19	4.6047
Hcar1	142	21	-85.3333	-15.2222	2.10497e-08	-13.1901	-1.51805e-05	0.00028897	4.07e-06	101	ENSMUSG00000049241	1	1	3285	ENSMUSG00000049241	102	102	101	101	1	0	0	1	1	0.00980392	1	3.37783	6.09805	5	123876735	123880020	146	ENSMUSG00000049241	1	1	3285	ENSMUSG00000049241	150	150	146	146	1	0	0	4	4	0.0266667	1	4.27935
Hccs	221	57	128.333	2.25817	0.00630742	2.30421	2.65553e-05	1	0.0456495	139	ENSMUSG00000031352	3	3	5151	ENSMUSG00000031352	166	210	139	140	0.992857	27	27	27	70	0.333333	13	2.98599	5.39065	X	169250192	169320372	44	ENSMUSG00000031352	3	1	5151	ENSMUSG00000031352	77	99	44	44	1	20	20	33	55	0.555556	13	0.822473
Hcfc1r1	191	153	166	2.35326	3.94709e-05	2.51969	3.57771e-05	0.541857	0.00130883	137	ENSMUSG00000023904	3	2	958	ENSMUSG00000023904	151	153	137	139	0.985612	43	43	14	14	0.0915033	8	15.9405	28.7776	17	23673595	23675227	111	ENSMUSG00000023904	3	0	958	ENSMUSG00000023904	111	111	111	111	1	10	10	0	0	0	8	11.1562
Hdac8	47	17	-27.6667	-3.96429	0.00333818	-3.75224	-5.27291e-06	1	0.0295574	53	ENSMUSG00000067567	5	4	4839	ENSMUSG00000067567	298	481	53	56	0.946429	29	29	245	425	0.883576	19	1.27141	2.29529	X	102284638	102505359	27	ENSMUSG00000067567	5	2	4839	ENSMUSG00000067567	385	648	27	34	0.794118	4	4	358	614	0.947531	19	0.676525
Heatr1	211	128	164.667	2.44444	0.000102961	2.60322	3.55025e-05	1	0.00262632	133	ENSMUSG00000050244	1	1	6537	ENSMUSG00000050244	175	175	133	133	1	57	57	42	42	0.24	45	2.23525	4.03532	13	12395397	12438677	87	ENSMUSG00000050244	1	1	6537	ENSMUSG00000050244	153	154	87	87	1	49	49	66	67	0.435065	45	1.28145
Heatr3	200	145	166.333	2.03527	0.00065986	2.17515	3.62343e-05	1	0.00962347	145	ENSMUSG00000031657	5	3	4497	ENSMUSG00000031657	240	245	145	150	0.966667	51	51	95	95	0.387755	22	3.66455	6.61566	8	88137854	88172027	153	ENSMUSG00000031657	5	1	4497	ENSMUSG00000031657	284	302	153	171	0.894737	51	51	131	131	0.433775	22	3.66129
Hebp1	106	20	-54	-3.74576	0.000753096	-3.27868	-9.21635e-06	1	0.0105603	59	ENSMUSG00000042770	3	1	1209	ENSMUSG00000042770	153	153	59	59	1	20	20	94	94	0.614379	8	5.3614	9.679	6	135137521	135198022	123	ENSMUSG00000042770	3	1	1209	ENSMUSG00000042770	237	237	123	123	1	14	14	114	114	0.481013	8	9.79579
Hectd2	107	17	56	2.26316	0.00287493	2.5715	1.29406e-05	1	0.0265641	42	ENSMUSG00000041180	9	1	9066	ENSMUSG00000041180	100	117	42	59	0.711864	17	17	58	58	0.495726	38	0.714971	1.29075	19	36554638	36621135	59	ENSMUSG00000041180	9	1	9066	ENSMUSG00000041180	293	333	59	93	0.634409	17	17	234	240	0.720721	38	0.987707
Heph	93	54	-65.6667	-3.16484	0.00157602	-2.93521	-1.19094e-05	1	0.0178954	105	ENSMUSG00000031209	5	3	7662	ENSMUSG00000031209	169	177	105	105	1	31	31	64	72	0.40678	30	1.50557	2.71802	X	96455358	96574485	109	ENSMUSG00000031209	5	2	7662	ENSMUSG00000031209	150	150	109	109	1	23	23	41	41	0.273333	30	1.36976
Hexim2	22	18	-20	-5.61538	0.00182986	-5.0964	-3.74087e-06	1	0.0198382	22	ENSMUSG00000043372	5	1	2373	ENSMUSG00000043372	44	44	22	22	1	1	1	22	22	0.5	13	1.01854	1.83878	11	103132428	103139876	25	ENSMUSG00000043372	5	1	2373	ENSMUSG00000043372	47	47	25	25	1	0	0	22	22	0.468085	13	1.01439
Hip1	1342	327	-701	-2.60657	0.00691559	-2.35499	-0.000119748	1	0.0484868	957	ENSMUSG00000039959	9	6	11868	ENSMUSG00000039959	1926	1944	957	957	1	268	268	969	987	0.507716	47	8.85904	15.9933	5	135406530	135545120	1650	ENSMUSG00000039959	9	5	11868	ENSMUSG00000039959	3315	3332	1650	1650	1	502	502	1665	1682	0.504802	47	13.3865
Hist1h1b	69	12	45	3.45455	0.000908182	3.55541	9.13199e-06	1	0.0121697	18	ENSMUSG00000058773	1	1	743	ENSMUSG00000058773	19	19	18	18	1	0	0	1	1	0.0526316	1	2.66156	4.80495	13	21779882	21780625	14	ENSMUSG00000058773	1	1	743	ENSMUSG00000058773	29	29	14	14	1	0	0	15	15	0.517241	1	1.81426
Hist1h2ag	13	8	10	11	0.00458873	10.6119	2.0956e-06	1	0.0365183	3	ENSMUSG00000069301	1	1	485	ENSMUSG00000069301	5	11	3	6	0.5	0	0	2	5	0.454545	1	1.35913	2.45366	13	22042459	22042944	0	ENSMUSG00000069301	1	0	485	ENSMUSG00000069301	0	0	0	0	#DIV/0!	0	0	0	0	#DIV/0!	1	0
Hist1h2bc	201	50	110.667	1.69456	0.00494329	1.85084	2.53611e-05	1	0.0384723	174	ENSMUSG00000018102	1	1	736	ENSMUSG00000018102	210	282	174	246	0.707317	33	33	36	36	0.12766	2	36.7206	66.2922	13	23684198	23692488	190	ENSMUSG00000018102	1	1	736	ENSMUSG00000018102	256	320	190	254	0.748031	21	21	66	66	0.20625	2	33.229
Hist2h4	294	65	-132.667	-2.50758	0.00205841	-2.19896	-2.16411e-05	1	0.021324	146	ENSMUSG00000091405	1	1	1630	ENSMUSG00000091405	156	156	146	146	1	0	0	10	10	0.0641026	1	9.84051	17.7652	3	96261681	96263311	370	ENSMUSG00000091405	1	1	1630	ENSMUSG00000091405	406	406	370	370	1	0	0	36	36	0.08867	1	21.8562
Hjurp	728	125	-325.333	-2.45022	0.0062631	-2.12991	-5.21734e-05	1	0.0455401	344	ENSMUSG00000044783	7	4	8331	ENSMUSG00000044783	443	443	344	344	1	28	28	99	99	0.223476	21	4.53642	8.18967	1	88262470	88277633	944	ENSMUSG00000044783	7	3	8331	ENSMUSG00000044783	1244	1245	944	944	1	60	60	300	301	0.241767	21	10.9103
Hk2	11585	6226	8330.67	6.6607	0.000305976	6.76029	0.00174197	1	0.0057383	1876	ENSMUSG00000000628	4	3	5969	ENSMUSG00000000628	2192	2193	1876	1876	1	371	371	316	317	0.144551	24	34.529	62.3356	6	82725024	82774454	246	ENSMUSG00000000628	4	1	5969	ENSMUSG00000000628	431	438	246	246	1	52	52	185	192	0.438356	24	3.96821
Hlf	195	105	-128.333	-3.15084	1.73019e-05	-2.88026	-2.28946e-05	0.237521	0.000739941	157	ENSMUSG00000003949	6	1	6681	ENSMUSG00000003949	255	255	157	157	1	9	9	98	98	0.384314	15	2.58173	4.66083	11	90336535	90390895	239	ENSMUSG00000003949	6	2	6681	ENSMUSG00000003949	355	355	239	239	1	39	39	116	116	0.326761	15	3.44443
Hmcn1	172	76	-119	-2.45122	0.000425133	-2.25157	-2.09979e-05	1	0.00724996	151	ENSMUSG00000066842	6	2	21191	ENSMUSG00000066842	231	295	149	152	0.980263	67	69	82	143	0.484746	116	0.788033	1.42265	1	150562523	150993435	243	ENSMUSG00000066842	6	0	21191	ENSMUSG00000066842	384	475	243	264	0.920455	111	111	141	211	0.444211	116	1.19954
Hmga1	292	224	256.667	6.5	1.79294e-12	6.80222	5.29324e-05	2.46135e-08	3.51621e-09	38	ENSMUSG00000046711	6	0	1990	ENSMUSG00000046711	24	131	8	115	0.0695652	2	32	16	16	0.122137	16	6.34888	11.4617	17	27556619	27563674	34	ENSMUSG00000046711	6	0	1990	ENSMUSG00000046711	45	109	16	80	0.2	0	18	29	29	0.266055	16	3.87077
Hmgcs2	159	26	-94.6667	-3.36667	0.00183093	-3.05207	-1.66509e-05	1	0.0198382	183	ENSMUSG00000027875	2	2	3290	ENSMUSG00000027875	233	237	183	183	1	35	35	50	54	0.227848	12	6.11093	11.0322	3	98280434	98310738	177	ENSMUSG00000027875	2	1	3290	ENSMUSG00000027875	198	200	177	177	1	43	43	21	23	0.115	12	5.1801
Hmox1	130	67	88	1.92632	0.000909236	2.13667	2.01708e-05	1	0.0121697	97	ENSMUSG00000005413	2	1	1751	ENSMUSG00000005413	102	102	97	97	1	15	15	5	5	0.0490196	7	6.08608	10.9873	8	75093620	75100589	117	ENSMUSG00000005413	2	1	1751	ENSMUSG00000005413	138	138	117	117	1	30	30	21	21	0.152174	7	6.4337
Hmox2	79	45	53.3333	1.75829	0.005885	1.93062	1.22813e-05	1	0.0436227	69	ENSMUSG00000004070	6	2	2217	ENSMUSG00000004070	155	275	68	143	0.475524	22	23	87	132	0.48	16	7.08635	12.7931	16	4726360	4766742	84	ENSMUSG00000004070	6	0	2217	ENSMUSG00000004070	170	345	71	141	0.503546	33	46	99	204	0.591304	16	6.1237
Hnrnpab	421	268	313	2.09059	0.00380629	2.30097	6.93511e-05	1	0.0324149	236	ENSMUSG00000020358	3	2	2782	ENSMUSG00000020358	256	395	236	359	0.657382	63	63	20	36	0.0911392	10	14.1772	25.5942	11	51600099	51606847	377	ENSMUSG00000020358	3	2	2782	ENSMUSG00000020358	388	521	377	494	0.763158	97	97	11	27	0.0518234	10	17.0974
Hnrnpc	296	150	213.667	1.83031	0.00437732	1.98946	4.79617e-05	1	0.0355573	267	ENSMUSG00000060373	2	1	2869	ENSMUSG00000060373	602	638	251	287	0.874564	54	70	351	351	0.550157	10	10.9902	19.8407	14	52073379	52104028	290	ENSMUSG00000060373	2	1	2869	ENSMUSG00000060373	599	632	269	302	0.890728	67	88	330	330	0.522152	10	10.1353
Hnrnpf	166	89	118	1.73292	0.00341496	1.90677	2.74343e-05	1	0.0300517	131	ENSMUSG00000042079	10	3	3047	ENSMUSG00000042079	272	840	117	649	0.180277	15	29	155	191	0.227381	21	23.4005	42.2452	6	117900323	117925622	193	ENSMUSG00000042079	10	2	3047	ENSMUSG00000042079	385	1161	176	845	0.208284	29	46	209	316	0.272179	21	26.7021
Hoxd9	206	31	-96.6667	-3.52174	0.000359523	-3.09615	-1.63927e-05	1	0.00645168	65	ENSMUSG00000043342	1	1	2136	ENSMUSG00000043342	65	65	65	65	1	3	3	0	0	0	2	3.34322	6.03555	2	74697726	74700208	236	ENSMUSG00000043342	1	1	2136	ENSMUSG00000043342	276	276	236	236	1	11	11	40	40	0.144928	2	10.6383
Hpgd	152	15	-80	-5.89796	2.95747e-05	-5.28313	-1.4169e-05	0.406002	0.00108557	34	ENSMUSG00000031613	1	1	1683	ENSMUSG00000031613	55	59	34	34	1	5	5	21	25	0.423729	7	2.21946	4.00682	8	56294584	56321043	160	ENSMUSG00000031613	1	1	1683	ENSMUSG00000031613	263	270	160	160	1	42	42	103	110	0.407407	7	9.1537
Hprt	115	65	85.3333	1.97338	0.0011252	2.12129	1.87183e-05	1	0.0141454	103	ENSMUSG00000025630	1	1	1289	ENSMUSG00000025630	194	194	103	103	1	41	41	91	91	0.469072	9	8.77883	15.8485	X	52988136	53021659	86	ENSMUSG00000025630	1	1	1289	ENSMUSG00000025630	157	157	86	86	1	47	47	71	71	0.452229	9	6.42401
Hr	772	324	-531.333	-3.45609	0.000263753	-3.20398	-9.88666e-05	1	0.00513589	546	ENSMUSG00000022096	5	2	6919	ENSMUSG00000022096	604	604	546	546	1	107	107	58	58	0.0960265	29	8.66965	15.6514	14	70552211	70573548	733	ENSMUSG00000022096	5	1	6919	ENSMUSG00000022096	903	903	733	733	1	175	175	170	170	0.188261	29	10.2005
Hsd17b11	324	74	-156.667	-3.08889	0.000130678	-2.71487	-2.63169e-05	1	0.00313592	170	ENSMUSG00000029311	2	2	3265	ENSMUSG00000029311	257	257	170	170	1	56	56	87	87	0.338521	9	5.72029	10.3269	5	103989761	104021919	385	ENSMUSG00000029311	2	2	3265	ENSMUSG00000029311	494	494	385	385	1	83	83	109	109	0.220648	9	11.3537
Hsf2	121	81	94	1.94	0.000956019	2.0999	2.09346e-05	1	0.0126194	85	ENSMUSG00000019878	1	1	2613	ENSMUSG00000019878	191	191	85	85	1	30	30	106	106	0.554974	12	3.57381	6.45185	10	57486384	57513133	105	ENSMUSG00000019878	1	1	2613	ENSMUSG00000019878	221	221	105	105	1	19	19	116	116	0.524887	12	3.86911
Hsf2bp	28	13	17.6667	27.5	5.76197e-05	24.5266	3.57995e-06	0.791004	0.00171085	2	ENSMUSG00000002076	3	1	2973	ENSMUSG00000002076	17	17	2	2	1	2	2	15	15	0.882353	12	0.0739073	0.133426	17	31944768	32034508	0	ENSMUSG00000002076	3	0	2973	ENSMUSG00000002076	14	14	0	0	#DIV/0!	0	0	14	14	1	12	0
Hsp90aa1	258	210	202.333	2.11172	0.000160186	2.35443	4.54981e-05	1	0.00362123	162	ENSMUSG00000021270	8	2	3931	ENSMUSG00000021270	89	391	75	377	0.198939	4	91	14	14	0.0358056	26	10.5364	19.0214	12	110690604	110702728	250	ENSMUSG00000021270	8	1	3931	ENSMUSG00000021270	132	588	128	584	0.219178	38	160	4	4	0.00680272	26	14.3044
Hspa12a	284	46	-184	-3.05204	0.000144119	-2.75024	-3.25015e-05	1	0.00335902	367	ENSMUSG00000025092	1	1	5733	ENSMUSG00000025092	722	724	367	367	1	51	51	355	357	0.493094	12	7.03293	12.6966	19	58795750	58860984	318	ENSMUSG00000025092	1	1	5733	ENSMUSG00000025092	540	540	318	318	1	47	47	222	222	0.411111	12	5.3408
Hspa1b	353	20	168.333	3.14894	0.00112493	3.35979	3.68495e-05	1	0.0141454	105	ENSMUSG00000090877	1	1	2803	ENSMUSG00000090877	105	258	105	258	0.406977	0	0	0	0	0	1	10.1123	18.2558	17	34956435	34959238	36	ENSMUSG00000090877	1	1	2803	ENSMUSG00000090877	36	154	36	154	0.233766	0	0	0	0	0	1	5.29003
Hspa8	4213	1769	2981.67	2.52074	0.00495409	2.74096	0.000655068	1	0.0385324	2029	ENSMUSG00000015656	10	5	4301	ENSMUSG00000015656	1240	5520	1210	5490	0.220401	455	1274	30	30	0.00543478	30	140.235	253.167	9	40800983	40810087	1836	ENSMUSG00000015656	10	5	4301	ENSMUSG00000015656	1089	5291	1042	5244	0.198703	478	1272	47	47	0.00888301	30	117.396
Hspa9	3040	1704	2409	3.05546	0.00113682	3.19657	0.000502144	1	0.0142133	1273	ENSMUSG00000024359	4	3	3932	ENSMUSG00000024359	1367	1398	1260	1291	0.975988	513	526	107	107	0.0765379	23	36.0716	65.1205	18	34937413	34954357	889	ENSMUSG00000024359	4	1	3932	ENSMUSG00000024359	977	995	885	903	0.980066	346	350	92	92	0.0924623	23	22.1124
Hspb1	3139	2319	2560.33	4.8405	5.48814e-05	5.03455	0.00053573	0.753412	0.00166918	690	ENSMUSG00000004951	2	2	1031	ENSMUSG00000004951	517	1157	496	1136	0.43662	124	318	21	21	0.0181504	5	121.052	218.537	5	135887918	135889563	366	ENSMUSG00000004951	2	1	1031	ENSMUSG00000004951	326	578	307	559	0.549195	68	127	19	19	0.032872	5	52.2052
Hspb2	397	217	246.333	3.08757	0.00685855	3.07315	5.0352e-05	1	0.0482976	113	ENSMUSG00000038086	2	2	834	ENSMUSG00000038086	124	202	113	191	0.591623	2	2	11	11	0.0544554	4	25.1605	45.4226	9	50751077	50752354	23	ENSMUSG00000038086	2	2	834	ENSMUSG00000038086	23	35	23	35	0.657143	4	4	0	0	0	4	4.04076
Hspb6	11986	7395	9026.67	6.34122	0.00471136	6.29498	0.00185484	1	0.0371931	2489	ENSMUSG00000036854	4	4	2299	ENSMUSG00000036854	2519	2519	2489	2489	1	417	417	30	30	0.0119095	9	118.943	214.729	7	30552177	30555443	55	ENSMUSG00000036854	4	2	2299	ENSMUSG00000036854	58	58	55	55	1	0	0	3	3	0.0517241	9	2.30348
Hspb7	35629	27555	29397.7	8.97477	0.00233187	8.84262	0.00603818	1	0.0229847	4196	ENSMUSG00000006221	1	1	2769	ENSMUSG00000006221	4325	4325	4196	4196	1	319	319	129	129	0.0298266	3	166.481	300.551	4	141420778	141425311	62	ENSMUSG00000006221	1	1	2769	ENSMUSG00000006221	69	69	62	62	1	0	0	7	7	0.101449	3	2.1559
Hspb8	4054	1861	2728.67	4.10311	0.00156416	4.2114	0.000573533	1	0.0177902	887	ENSMUSG00000041548	2	1	1950	ENSMUSG00000041548	1073	1073	887	887	1	120	120	186	186	0.173346	5	49.9737	90.2182	5	116408490	116422864	305	ENSMUSG00000041548	2	1	1950	ENSMUSG00000041548	431	431	305	305	1	58	58	126	126	0.292343	5	15.06
Hspbp1	200	60	104	2.10638	0.00199175	2.2289	2.21811e-05	1	0.0209461	64	ENSMUSG00000063802	6	4	1892	ENSMUSG00000063802	110	110	64	64	1	17	17	46	46	0.418182	18	3.7163	6.70909	7	4660520	4685068	93	ENSMUSG00000063802	6	2	1892	ENSMUSG00000063802	122	122	93	93	1	27	27	29	29	0.237705	18	4.73285
Hspd1	549	261	385.667	2.05662	0.00630189	2.245	8.49281e-05	1	0.0456495	360	ENSMUSG00000025980	3	2	2642	ENSMUSG00000025980	310	468	282	440	0.640909	76	154	28	28	0.0598291	14	18.2967	33.0312	1	55077834	55088243	444	ENSMUSG00000025980	3	1	2642	ENSMUSG00000025980	399	620	353	574	0.614983	84	175	46	46	0.0741935	14	20.9189
Hspe1	158	95	116.333	2.20345	0.000496465	2.32328	2.4859e-05	1	0.00810401	96	ENSMUSG00000073676	2	1	1474	ENSMUSG00000073676	110	111	96	97	0.989691	28	28	14	14	0.126126	6	7.22981	13.0521	1	55088131	55091307	76	ENSMUSG00000073676	2	2	1474	ENSMUSG00000073676	91	92	76	77	0.987013	16	16	15	15	0.163043	6	5.02984
Hsph1	412	196	267	2.20451	0.000566108	2.37155	5.77609e-05	1	0.00879603	195	ENSMUSG00000029657	11	3	7266	ENSMUSG00000029657	238	238	195	195	1	60	60	43	43	0.180672	38	2.94844	5.32285	5	149614286	149636376	237	ENSMUSG00000029657	11	1	7266	ENSMUSG00000029657	293	293	237	237	1	80	80	56	56	0.191126	38	3.14061
Htra1	785	118	-357	-4.74476	1.91932e-06	-4.10848	-6.02973e-05	0.0263484	0.000152765	221	ENSMUSG00000006205	5	2	2879	ENSMUSG00000006205	221	481	221	369	0.598916	113	113	0	112	0.232848	16	14.0811	25.4208	7	130936110	130985660	857	ENSMUSG00000006205	5	1	2879	ENSMUSG00000006205	852	1668	852	1498	0.568758	426	431	0	170	0.101918	16	50.0992
Htra3	2244	315	-980.333	-4.28603	0.000421202	-3.68438	-0.000162965	1	0.00722782	737	ENSMUSG00000029096	5	4	3878	ENSMUSG00000029096	1140	1140	737	737	1	140	140	403	403	0.353509	18	20.8791	37.6933	5	35652022	35679782	2472	ENSMUSG00000029096	5	3	3878	ENSMUSG00000029096	3769	3769	2472	2472	1	525	525	1297	1297	0.344123	18	61.3764
Ibsp	4090	1	-1394	#DIV/0!	6.93233e-08	-9015.3	-0.000220528	0.00095167	1.11961e-05	1	ENSMUSG00000029306	1	1	2068	ENSMUSG00000029306	1	1	1	1	1	0	0	0	0	0	7	0.0531254	0.0959079	5	104299170	104311469	4090	ENSMUSG00000029306	1	1	2068	ENSMUSG00000029306	4303	4303	4090	4090	1	493	493	213	213	0.0495003	7	190.429
Id2	134	97	-106.667	-3.19178	2.26523e-05	-2.92939	-1.93661e-05	0.310971	0.000909273	147	ENSMUSG00000020644	1	1	1270	ENSMUSG00000020644	172	172	147	147	1	33	33	25	25	0.145349	3	12.7165	22.9572	12	25093800	25096092	170	ENSMUSG00000020644	1	1	1270	ENSMUSG00000020644	206	206	170	170	1	14	14	36	36	0.174757	3	12.8886
Idh1	437	84	-195	-2.88103	0.000460286	-2.52473	-3.22394e-05	1	0.0077247	202	ENSMUSG00000025950	7	1	2771	ENSMUSG00000025950	355	355	202	202	1	36	36	153	153	0.430986	22	8.0088	14.4584	1	65158615	65186500	516	ENSMUSG00000025950	7	1	2771	ENSMUSG00000025950	715	715	516	516	1	101	101	199	199	0.278322	22	17.9297
Ids	471	123	-238.333	-2.4243	0.00144003	-2.15158	-3.95414e-05	1	0.0168101	322	ENSMUSG00000035847	2	1	5101	ENSMUSG00000035847	348	350	322	322	1	85	85	26	28	0.08	12	6.9351	12.52	X	70343068	70365084	615	ENSMUSG00000035847	2	1	5101	ENSMUSG00000035847	665	665	615	615	1	154	154	50	50	0.075188	12	11.6086
Ifi27l2a	1862	90	-716	-5.62931	0.000539848	-4.62001	-0.000115387	1	0.00854899	405	ENSMUSG00000079017	1	1	463	ENSMUSG00000079017	426	426	405	405	1	236	236	21	21	0.0492958	4	96.1007	173.492	12	103442166	103443680	1972	ENSMUSG00000079017	1	1	463	ENSMUSG00000079017	2067	2067	1972	1972	1	1287	1287	95	95	0.0459603	4	410.097
Ifit2	110	47	-68.6667	-2.37333	0.00274539	-2.14514	-1.17754e-05	1	0.0258318	95	ENSMUSG00000045932	2	2	3927	ENSMUSG00000045932	138	138	95	95	1	8	8	43	43	0.311594	6	2.65776	4.79808	19	34550693	34576419	157	ENSMUSG00000045932	2	1	3927	ENSMUSG00000045932	254	254	157	157	1	0	0	97	97	0.38189	6	3.84946
Ifit3	59	33	-47	-7.40909	2.86838e-05	-6.49512	-8.64319e-06	0.393771	0.00105852	63	ENSMUSG00000074896	1	1	1745	ENSMUSG00000074896	64	107	60	103	0.582524	5	8	4	4	0.0373832	2	6.48476	11.707	19	34583530	34588731	62	ENSMUSG00000074896	1	1	1745	ENSMUSG00000074896	66	90	62	83	0.746988	0	0	4	7	0.0777778	2	4.57977
Ifitm5	19	4	-8.66667	-27	0.00508941	-16.859	-1.49905e-06	1	0.0393469	4	ENSMUSG00000025489	1	1	765	ENSMUSG00000025489	4	5	4	4	1	0	0	0	1	0.2	2	0.574448	1.03706	7	140948957	140950291	19	ENSMUSG00000025489	1	1	765	ENSMUSG00000025489	19	29	19	19	1	0	0	0	10	0.344828	2	2.3914
Ifngr2	294	214	239.667	1.94481	0.00383485	2.087	5.27261e-05	1	0.0325772	298	ENSMUSG00000022965	3	1	3313	ENSMUSG00000022965	398	398	298	298	1	61	61	100	100	0.251256	10	9.88205	17.8402	16	91547071	91565169	239	ENSMUSG00000022965	3	1	3313	ENSMUSG00000022965	337	337	239	239	1	56	56	98	98	0.290801	10	6.94604
Ifrd1	601	442	501.667	2.49454	0.0022985	2.65587	0.000107925	1	0.0228155	323	ENSMUSG00000001627	10	4	5858	ENSMUSG00000001627	688	737	323	361	0.894737	129	129	365	376	0.510176	30	6.77034	12.2226	12	40201566	40248504	278	ENSMUSG00000001627	10	3	5858	ENSMUSG00000001627	545	580	278	308	0.902597	84	84	267	272	0.468966	30	5.06247
Ifrd2	211	152	189.333	2.68546	1.49914e-06	2.8788	4.03101e-05	0.0205801	0.000126259	113	ENSMUSG00000010048	7	5	2637	ENSMUSG00000010048	146	146	113	113	1	24	24	33	33	0.226027	25	4.70783	8.49911	9	107587641	107593385	110	ENSMUSG00000010048	7	3	2637	ENSMUSG00000010048	122	122	110	110	1	12	12	12	12	0.0983607	25	4.01646
Igf1	1787	294	-875	-4.19343	0.000256985	-3.61982	-0.000148486	1	0.00501833	577	ENSMUSG00000020053	8	3	9904	ENSMUSG00000020053	823	851	577	600	0.961667	65	65	246	251	0.294947	20	6.65569	12.0156	10	87858264	87937042	2017	ENSMUSG00000020053	8	2	9904	ENSMUSG00000020053	2583	2699	2017	2071	0.973926	168	168	566	628	0.232679	20	20.134
Igfals	76	20	-42.3333	-4.09756	0.000677451	-3.57915	-7.33828e-06	1	0.00978953	46	ENSMUSG00000046070	1	1	2111	ENSMUSG00000046070	48	48	46	46	1	4	4	2	2	0.0416667	2	2.39399	4.3219	17	24878769	24882008	88	ENSMUSG00000046070	1	1	2111	ENSMUSG00000046070	88	88	88	88	1	9	9	0	0	0	2	4.0138
Igfbp5	24208	3574	-10304.7	-7.61545	5.04842e-05	-6.37498	-0.00171838	0.693047	0.00157154	5100	ENSMUSG00000026185	2	2	6006	ENSMUSG00000026185	5236	5236	5100	5100	1	290	290	136	136	0.025974	8	93.2905	168.419	1	72857931	72874884	25204	ENSMUSG00000026185	2	2	6006	ENSMUSG00000026185	25872	25872	25204	25204	1	1599	1599	668	668	0.0258194	8	404.059
Igfbp6	4739	224	-1750.67	-5.93146	0.00140182	-4.8412	-0.00028074	1	0.0165328	803	ENSMUSG00000023046	1	1	1112	ENSMUSG00000023046	842	842	803	803	1	167	167	39	39	0.0463183	4	79.3347	143.224	15	102144361	102149511	4920	ENSMUSG00000023046	1	1	1112	ENSMUSG00000023046	5072	5072	4920	4920	1	850	850	152	152	0.0299685	4	426.011
Igfn1	147	47	81	#DIV/0!	7.95632e-16	670.633	1.63821e-05	1.09224e-11	2.73061e-12	0	ENSMUSG00000051985	3	0	8996	ENSMUSG00000051985	0	0	0	0	#DIV/0!	0	0	0	0	#DIV/0!	32	0	0	1	135953577	136006342	0	ENSMUSG00000051985	3	0	8996	ENSMUSG00000051985	0	0	0	0	#DIV/0!	0	0	0	0	#DIV/0!	32	0
Ighm	62	40	-50	-4.19149	0.000248128	-3.8296	-9.24294e-06	1	0.00490821	57	ENSMUSG00000076617	2	1	1886	ENSMUSG00000076617	58	58	57	57	1	22	22	1	1	0.0172414	7	3.32036	5.9943	12	113418557	113422730	69	ENSMUSG00000076617	2	2	1886	ENSMUSG00000076617	73	73	69	69	1	19	19	4	4	0.0547945	7	3.52264
Iglon5	37	6	-15.6667	-10.4	0.00620281	-8.28822	-2.65872e-06	1	0.0453164	8	ENSMUSG00000013367	2	1	2622	ENSMUSG00000013367	11	11	8	8	1	0	0	3	3	0.272727	9	0.335204	0.605149	7	43472903	43490075	37	ENSMUSG00000013367	2	1	2622	ENSMUSG00000013367	41	41	37	37	1	3	3	4	4	0.097561	9	1.35872
Igsf10	707	50	-309.333	-2.70275	0.00654165	-2.33167	-5.06655e-05	1	0.0466998	256	ENSMUSG00000036334	4	3	10150	ENSMUSG00000036334	272	292	256	276	0.927536	12	12	16	16	0.0547945	11	2.98741	5.39322	3	59316734	59344394	807	ENSMUSG00000036334	4	1	10150	ENSMUSG00000036334	846	896	807	857	0.941657	35	35	39	39	0.0435268	11	8.12972
Igsf9b	78	33	-44.3333	-3.18033	0.00321347	-2.99254	-8.31958e-06	1	0.028683	91	ENSMUSG00000034275	4	1	16686	ENSMUSG00000034275	100	100	91	91	1	8	8	9	9	0.09	25	0.599158	1.08167	9	27299203	27357546	51	ENSMUSG00000034275	4	2	16686	ENSMUSG00000034275	65	66	51	51	1	21	21	14	15	0.227273	25	0.294292
Iigp1	71	32	-45.3333	-4.16279	0.000508426	-3.93315	-8.6562e-06	1	0.00823075	82	ENSMUSG00000054072	2	1	3121	ENSMUSG00000054072	175	180	82	83	0.987952	0	0	93	97	0.538889	3	2.92171	5.2746	18	60376028	60392627	43	ENSMUSG00000054072	2	0	3121	ENSMUSG00000054072	75	75	43	43	1	0	0	32	32	0.426667	3	1.32659
Il16	317	27	-155.667	-4.24306	3.56393e-05	-3.65016	-2.6198e-05	0.489257	0.00122621	174	ENSMUSG00000001741	6	4	7865	ENSMUSG00000001741	553	700	174	296	0.587838	45	45	379	404	0.577143	30	4.13471	7.46445	7	83642824	83745726	363	ENSMUSG00000001741	6	3	7865	ENSMUSG00000001741	1280	1576	363	550	0.66	114	114	917	1026	0.651015	30	6.73325
Il17rd	352	116	-183.667	-2.3026	0.00182703	-2.06208	-3.07667e-05	1	0.0198273	262	ENSMUSG00000040717	1	1	8220	ENSMUSG00000040717	478	480	262	262	1	24	24	216	218	0.454167	13	3.50172	6.32171	14	27039000	27107286	459	ENSMUSG00000040717	1	1	8220	ENSMUSG00000040717	818	818	459	459	1	27	27	359	359	0.438875	13	5.37652
Il34	182	38	-82.6667	-2.6	0.0051281	-2.30386	-1.37548e-05	1	0.039439	106	ENSMUSG00000031750	5	3	1959	ENSMUSG00000031750	324	346	106	118	0.898305	40	40	218	228	0.65896	15	6.61759	11.9468	8	110741828	110805924	215	ENSMUSG00000031750	5	2	1959	ENSMUSG00000031750	400	420	215	216	0.99537	45	45	185	204	0.485714	15	10.6165
Il6ra	299	63	-161	-2.46364	0.000506278	-2.19237	-2.69284e-05	1	0.00821536	236	ENSMUSG00000027947	2	2	8642	ENSMUSG00000027947	363	366	236	239	0.987448	42	42	127	127	0.346995	13	3.03834	5.48515	3	89864058	89913196	400	ENSMUSG00000027947	2	1	8642	ENSMUSG00000027947	712	727	400	415	0.963855	80	80	312	312	0.429161	13	4.62375
Ildr2	262	11	-129	-4.65094	0.0046085	-3.99467	-2.18893e-05	1	0.0366227	209	ENSMUSG00000040612	7	2	8251	ENSMUSG00000040612	325	342	209	219	0.954338	20	20	116	123	0.359649	12	2.91602	5.26432	1	166254138	166316823	273	ENSMUSG00000040612	7	3	8251	ENSMUSG00000040612	361	385	273	297	0.919192	25	25	88	88	0.228571	12	3.46586
Ilf2	160	110	104	1.73412	0.00310123	1.95822	2.48159e-05	1	0.0279906	121	ENSMUSG00000001016	5	3	5622	ENSMUSG00000001016	155	157	121	123	0.98374	36	36	34	34	0.216561	22	2.40362	4.3393	3	90476125	90488379	211	ENSMUSG00000001016	5	3	5622	ENSMUSG00000001016	261	263	211	213	0.99061	85	85	50	50	0.190114	22	3.64796
Impdh2	234	127	147.667	1.93856	0.000666137	2.15441	3.33958e-05	1	0.00966892	110	ENSMUSG00000062867	8	4	3077	ENSMUSG00000062867	90	207	69	186	0.370968	36	77	21	21	0.101449	29	6.64107	11.9892	9	108560285	108565584	229	ENSMUSG00000062867	8	3	3077	ENSMUSG00000062867	65	351	52	338	0.153846	34	211	13	13	0.037037	29	10.5767
Inf2	956	310	-510.333	-2.55117	0.00719824	-2.27501	-8.58475e-05	1	0.049707	660	ENSMUSG00000037679	1	1	4600	ENSMUSG00000037679	1005	1005	660	660	1	211	211	345	345	0.343284	23	15.763	28.4571	12	112588783	112615556	1250	ENSMUSG00000037679	1	1	4600	ENSMUSG00000037679	1788	1788	1250	1250	1	369	369	538	538	0.300895	23	26.1645
Inhbb	340	134	-211	-3.37079	5.48321e-07	-3.05071	-3.72361e-05	0.00752735	5.70253e-05	266	ENSMUSG00000037035	1	1	4255	ENSMUSG00000037035	289	289	266	266	1	2	2	23	23	0.0795848	2	6.86807	12.399	1	119415464	119422248	409	ENSMUSG00000037035	1	1	4255	ENSMUSG00000037035	433	433	409	409	1	2	2	24	24	0.0554273	2	9.25517
Inmt	135	30	-94.3333	-8.86111	1.4775e-06	-7.82133	-1.71142e-05	0.0202832	0.000125205	136	ENSMUSG00000003477	2	1	1600	ENSMUSG00000003477	161	161	136	136	1	27	27	25	25	0.15528	5	9.33838	16.8587	6	55170625	55175043	138	ENSMUSG00000003477	2	2	1600	ENSMUSG00000003477	168	168	138	138	1	22	22	30	30	0.178571	5	8.30462
Inpp1	123	64	-77.3333	-2.23404	0.0035175	-2.02699	-1.32228e-05	1	0.0306526	120	ENSMUSG00000026102	6	2	6460	ENSMUSG00000026102	266	266	120	120	1	11	11	146	146	0.548872	16	2.0408	3.68429	1	52785426	52817688	179	ENSMUSG00000026102	6	1	6460	ENSMUSG00000026102	340	340	179	179	1	36	36	161	161	0.473529	16	2.66797
Inpp4b	788	382	475	3.31331	0.0070413	3.36975	9.84081e-05	1	0.0490177	379	ENSMUSG00000037940	15	2	13066	ENSMUSG00000037940	1146	1164	379	379	1	74	74	767	785	0.674399	49	3.18676	5.75309	8	81342555	82127914	45	ENSMUSG00000037940	15	1	13066	ENSMUSG00000037940	355	359	45	45	1	7	7	310	314	0.874652	49	0.331612
Insig1	565	63	-240	-3.37624	0.00030202	-2.8798	-3.89911e-05	1	0.00570307	204	ENSMUSG00000045294	2	2	3093	ENSMUSG00000045294	243	243	204	204	1	29	29	39	39	0.160494	7	7.24607	13.0814	5	28071362	28078662	659	ENSMUSG00000045294	2	1	3093	ENSMUSG00000045294	797	797	659	659	1	47	47	138	138	0.173149	7	20.5148
Ints4	188	158	156	2.30362	0.000234305	2.45607	3.37342e-05	1	0.00472326	154	ENSMUSG00000025133	7	2	7038	ENSMUSG00000025133	278	279	154	154	1	50	50	124	125	0.448029	36	2.40394	4.33987	7	97480955	97541395	93	ENSMUSG00000025133	7	2	7038	ENSMUSG00000025133	179	179	93	93	1	31	31	86	86	0.480447	36	1.27231
Ints6l	118	81	-93.6667	-2.8129	0.000256486	-2.58057	-1.69773e-05	1	0.00501573	164	ENSMUSG00000035967	7	2	7173	ENSMUSG00000035967	261	261	164	164	1	24	24	97	97	0.371648	33	2.51186	4.53469	X	56454856	56507843	142	ENSMUSG00000035967	7	1	7173	ENSMUSG00000035967	264	264	142	142	1	17	17	122	122	0.462121	33	1.90611
Ipmk	157	67	106.667	1.84211	0.00151311	1.97699	2.35406e-05	1	0.0173978	132	ENSMUSG00000060733	7	3	7093	ENSMUSG00000060733	199	199	132	132	1	27	27	67	67	0.336683	19	2.04454	3.69104	10	71347762	71433327	129	ENSMUSG00000060733	7	1	7093	ENSMUSG00000060733	246	246	129	129	1	16	16	117	117	0.47561	19	1.75114
Ipo11	122	52	87.6667	2.08678	0.000791643	2.21948	1.88731e-05	1	0.0109885	85	ENSMUSG00000042590	9	2	7878	ENSMUSG00000042590	339	381	85	127	0.669291	39	39	254	254	0.666667	48	1.77109	3.19737	13	106794438	106936958	74	ENSMUSG00000042590	9	2	7878	ENSMUSG00000042590	296	332	74	110	0.672727	47	47	222	222	0.668675	48	1.34443
Iqce	240	46	-108.667	-3.43284	0.000359327	-2.97189	-1.81502e-05	1	0.00645168	98	ENSMUSG00000036555	12	5	12037	ENSMUSG00000036555	175	175	98	98	1	24	24	77	77	0.44	49	0.894459	1.61478	5	140661826	140702378	271	ENSMUSG00000036555	12	6	12037	ENSMUSG00000036555	424	440	271	271	1	104	104	153	169	0.384091	49	2.16776
Iqsec2	500	136	-276.333	-2.79826	0.000164675	-2.50378	-4.73272e-05	1	0.00368785	276	ENSMUSG00000041115	7	1	6980	ENSMUSG00000041115	491	491	276	276	1	43	43	215	215	0.437882	22	4.34416	7.84257	X	152144267	152225236	638	ENSMUSG00000041115	7	1	6980	ENSMUSG00000041115	1031	1031	638	638	1	77	77	393	393	0.381183	22	8.80088
Iqsec3	82	29	48	5.64516	0.00115209	5.6656	9.88781e-06	1	0.0143259	19	ENSMUSG00000040797	4	2	13577	ENSMUSG00000040797	48	48	19	19	1	0	0	29	29	0.604167	18	0.153745	0.277559	6	121372932	121473678	0	ENSMUSG00000040797	4	0	13577	ENSMUSG00000040797	0	0	0	0	#DIV/0!	0	0	0	0	#DIV/0!	18	0
Irf1	236	36	-132	-3.23729	9.80283e-05	-2.90154	-2.28408e-05	1	0.00253434	200	ENSMUSG00000018899	10	3	3976	ENSMUSG00000018899	262	262	200	200	1	50	50	62	62	0.236641	24	5.52632	9.97674	11	53770013	53778374	278	ENSMUSG00000018899	10	3	3976	ENSMUSG00000018899	352	352	278	278	1	83	83	74	74	0.210227	24	6.73223
Irf5	130	48	78.3333	2.35057	0.00107072	2.55512	1.73736e-05	1	0.0136353	46	ENSMUSG00000029771	6	1	2905	ENSMUSG00000029771	79	79	46	46	1	8	8	33	33	0.417722	19	1.73966	3.14063	6	29526624	29541871	54	ENSMUSG00000029771	6	0	2905	ENSMUSG00000029771	114	114	54	54	1	21	21	60	60	0.526316	19	1.78982
Irs3	93	17	-47.6667	-4.4878	0.000617565	-3.97309	-8.26897e-06	1	0.00924529	54	ENSMUSG00000047182	2	1	2338	ENSMUSG00000047182	58	58	54	54	1	4	4	4	4	0.0689655	5	2.53747	4.58094	5	137643030	137645714	101	ENSMUSG00000047182	2	1	2338	ENSMUSG00000047182	109	109	101	101	1	0	0	8	8	0.0733945	5	4.15947
Islr	861	48	-345.667	-3.45154	0.000594123	-2.95097	-5.59523e-05	1	0.00904225	296	ENSMUSG00000037206	3	2	2686	ENSMUSG00000037206	302	302	296	296	1	0	0	6	6	0.0198675	8	12.107	21.857	9	58156267	58204306	969	ENSMUSG00000037206	3	2	2686	ENSMUSG00000037206	1045	1053	969	969	1	21	21	76	84	0.0797721	8	34.7359
Ism1	534	63	-235.333	-8.75824	1.14446e-07	-7.38613	-3.97883e-05	0.00157112	1.74569e-05	91	ENSMUSG00000074766	2	1	2965	ENSMUSG00000074766	188	188	91	91	1	7	7	97	97	0.515957	8	3.37186	6.08726	2	139678177	139758581	555	ENSMUSG00000074766	2	1	2965	ENSMUSG00000074766	972	972	555	555	1	77	77	417	417	0.429012	8	18.0231
Isoc2a	78	49	-58.3333	-2.5625	0.002167	-2.34535	-1.03635e-05	1	0.0219871	93	ENSMUSG00000086784	1	1	2244	ENSMUSG00000086784	174	175	93	93	1	38	38	81	82	0.468571	6	4.55316	8.21987	7	4877152	4896973	107	ENSMUSG00000086784	1	1	2244	ENSMUSG00000086784	202	205	107	107	1	22	22	95	98	0.478049	6	4.59115
Itga10	928	32	-344.667	-4.97692	0.000511988	-4.10896	-5.54107e-05	1	0.00825708	108	ENSMUSG00000090210	3	2	5186	ENSMUSG00000090210	117	169	100	131	0.763359	35	43	17	38	0.224852	34	2.77518	5.01007	3	96645583	96664519	984	ENSMUSG00000090210	3	2	5186	ENSMUSG00000090210	897	1389	799	1195	0.668619	234	419	98	194	0.139669	34	22.1869
Itga11	1217	73	-476.333	-6.62598	3.06534e-05	-5.45681	-7.78255e-05	0.420811	0.00111326	161	ENSMUSG00000032243	2	1	5131	ENSMUSG00000032243	394	394	161	161	1	61	61	233	233	0.591371	32	3.44728	6.22342	9	62677825	62783982	1272	ENSMUSG00000032243	2	1	5131	ENSMUSG00000032243	2578	2578	1272	1272	1	532	532	1306	1306	0.506594	32	23.8696
Itga2	167	10	-75	-6.11364	0.00131211	-5.22117	-1.28223e-05	1	0.0157855	11	ENSMUSG00000015533	1	1	4214	ENSMUSG00000015533	90	90	11	11	1	5	5	79	79	0.877778	30	0.286781	0.51773	13	114835915	114932041	175	ENSMUSG00000015533	1	1	4214	ENSMUSG00000015533	740	740	175	175	1	65	65	565	565	0.763514	30	3.99857
Itga3	305	204	209.667	2.71858	0.00199269	2.89496	4.50723e-05	1	0.0209461	234	ENSMUSG00000001507	6	1	5710	ENSMUSG00000001507	305	305	234	234	1	69	69	71	71	0.232787	34	4.50228	8.12802	11	95044473	95076801	72	ENSMUSG00000001507	6	1	5710	ENSMUSG00000001507	114	114	72	72	1	0	0	42	42	0.368421	34	1.21411
Itga9	316	131	-174.667	-2.12206	0.00404091	-1.91884	-2.93146e-05	1	0.033721	275	ENSMUSG00000039115	6	1	7691	ENSMUSG00000039115	877	1020	274	410	0.668293	132	133	603	610	0.598039	37	5.85671	10.5732	9	118606689	118901003	441	ENSMUSG00000039115	6	2	7691	ENSMUSG00000039115	1621	1910	441	705	0.625532	194	194	1180	1205	0.63089	37	8.82606
Itgam_1	88	72	57.6667	2.31061	0.00421276	2.72066	1.32667e-05	1	0.034672	29	ENSMUSG00000030786	6	0	5024	ENSMUSG00000030786	4	54	4	51	0.0784314	0	25	0	3	0.0555556	42	1.11525	2.01338	7	128062639	128118491	89	ENSMUSG00000030786	6	0	5024	ENSMUSG00000030786	8	198	8	158	0.0506329	8	89	0	40	0.20202	42	3.02809
Itgb2	116	68	73	2.06829	0.00100081	2.34703	1.6878e-05	1	0.0129127	50	ENSMUSG00000000290	5	1	3052	ENSMUSG00000000290	73	73	50	50	1	24	24	23	23	0.315068	25	1.79986	3.2493	10	77530251	77565708	103	ENSMUSG00000000290	5	1	3052	ENSMUSG00000000290	133	133	103	103	1	10	10	30	30	0.225564	25	3.24948
Itgbl1	4374	442	-2072.33	-7.08913	3.54659e-05	-6.0648	-0.000355658	0.486876	0.00122331	805	ENSMUSG00000032925	3	2	4229	ENSMUSG00000032925	2547	2639	805	805	1	211	211	1742	1834	0.69496	15	20.9127	37.754	14	123659970	123975618	4574	ENSMUSG00000032925	3	2	4229	ENSMUSG00000032925	12367	12818	4574	4574	1	1072	1072	7793	8244	0.643158	15	104.14
Itm2c	1240	131	-602.333	-3.04412	0.00382072	-2.67418	-0.000101177	1	0.0324944	404	ENSMUSG00000026223	3	1	2491	ENSMUSG00000026223	434	434	404	404	1	84	84	30	30	0.0691244	10	17.818	32.1672	1	85894280	85908675	1508	ENSMUSG00000026223	3	2	2491	ENSMUSG00000026223	1588	1588	1508	1508	1	311	311	80	80	0.0503778	10	58.2892
Itpa	68	55	53.3333	2.28	0.00240525	2.42695	1.15012e-05	1	0.0235516	35	ENSMUSG00000074797	5	3	1963	ENSMUSG00000074797	42	75	23	56	0.410714	11	23	19	19	0.253333	18	3.13415	5.65813	2	130667609	130681614	36	ENSMUSG00000074797	5	1	1963	ENSMUSG00000074797	50	59	27	36	0.75	6	15	23	23	0.389831	18	1.76581
Itpkc	76	40	53.6667	2.2197	0.00114048	2.45013	1.19243e-05	1	0.0142461	50	ENSMUSG00000003752	3	1	3644	ENSMUSG00000003752	82	104	50	72	0.694444	18	18	32	32	0.307692	12	2.17073	3.91885	7	27207171	27228661	54	ENSMUSG00000003752	3	1	3644	ENSMUSG00000003752	102	128	54	80	0.675	0	0	48	48	0.375	12	2.11384
Itpr1	1400	496	-783	-3.1374	0.00108725	-2.80696	-0.000135146	1	0.0137819	862	ENSMUSG00000030102	12	7	13866	ENSMUSG00000030102	2061	2082	862	862	1	346	346	1199	1220	0.585975	85	6.82981	12.3299	6	108213095	108551109	1709	ENSMUSG00000030102	12	6	13866	ENSMUSG00000030102	3610	3628	1709	1709	1	642	642	1901	1919	0.528942	85	11.8673
Itpr2	734	153	-410.667	-3.04992	0.000159934	-2.72356	-7.04981e-05	1	0.00362123	566	ENSMUSG00000030287	10	5	13484	ENSMUSG00000030287	1432	1440	566	566	1	206	206	866	874	0.606944	74	4.61158	8.32535	6	146108298	146502223	900	ENSMUSG00000030287	10	2	13484	ENSMUSG00000030287	2156	2181	900	900	1	280	280	1256	1281	0.587345	74	6.42665
Itpr3	662	59	-340.667	-3.20259	0.000190884	-2.80257	-5.72112e-05	1	0.00412669	463	ENSMUSG00000042644	1	1	8990	ENSMUSG00000042644	594	597	463	465	0.995699	192	192	131	132	0.221106	58	5.68258	10.2588	17	27057303	27122223	803	ENSMUSG00000042644	1	1	8990	ENSMUSG00000042644	1025	1025	803	803	1	243	243	222	222	0.216585	58	8.60036
Izumo4	27	19	-22	-17.5	3.63331e-05	-14.8078	-4.1107e-06	0.498781	0.00123767	23	ENSMUSG00000055862	1	1	938	ENSMUSG00000055862	49	49	23	23	1	4	4	26	26	0.530612	10	2.69387	4.86329	10	80702692	80705382	27	ENSMUSG00000055862	1	1	938	ENSMUSG00000055862	50	50	27	27	1	9	9	23	23	0.46	10	2.77154
Jade2	640	167	-323.333	-3.04641	7.18182e-05	-2.73466	-5.54584e-05	0.985921	0.00200799	357	ENSMUSG00000020387	4	1	10760	ENSMUSG00000020387	599	599	357	357	1	41	41	242	242	0.404007	18	3.64509	6.58053	11	51813454	51857653	746	ENSMUSG00000020387	4	1	10760	ENSMUSG00000020387	1110	1110	746	746	1	56	56	364	364	0.327928	18	6.67555
Jak3	141	44	-88.3333	-2.14224	0.00606538	-1.97497	-1.54715e-05	1	0.0446896	209	ENSMUSG00000031805	5	2	5352	ENSMUSG00000031805	277	305	209	216	0.967593	87	87	68	89	0.291803	34	4.43394	8.00466	8	71676295	71690575	172	ENSMUSG00000031805	5	1	5352	ENSMUSG00000031805	233	244	172	172	1	50	50	61	72	0.295082	34	3.09438
Jakmip3	29	7	-14.6667	-12	0.00198712	-9.57302	-2.57584e-06	1	0.0209357	10	ENSMUSG00000056856	4	1	5111	ENSMUSG00000056856	28	28	10	10	1	0	0	18	18	0.642857	17	0.214954	0.38806	7	138940729	139083976	29	ENSMUSG00000056856	4	2	5111	ENSMUSG00000056856	112	112	29	29	1	9	9	83	83	0.741071	17	0.546327
Jdp2	300	45	-133.333	-2.75439	0.00150188	-2.38116	-2.16655e-05	1	0.0173114	121	ENSMUSG00000034271	3	1	1881	ENSMUSG00000034271	438	438	121	121	1	23	23	317	317	0.723744	7	7.06723	12.7586	12	85599104	85639878	371	ENSMUSG00000034271	3	2	1881	ENSMUSG00000034271	963	963	371	371	1	70	70	592	592	0.614746	7	18.9909
Jph4	43	22	-31	-6.8125	0.000197644	-6.01595	-5.68948e-06	1	0.00422626	29	ENSMUSG00000022208	4	2	6872	ENSMUSG00000022208	31	31	29	29	1	4	4	2	2	0.0645161	12	0.463625	0.836989	14	55106829	55116935	45	ENSMUSG00000022208	4	1	6872	ENSMUSG00000022208	53	53	45	45	1	0	0	8	8	0.150943	12	0.630507
Junb	659	87	336	2.49555	0.00206851	2.83751	7.66028e-05	1	0.0213596	153	ENSMUSG00000052837	2	1	2301	ENSMUSG00000052837	158	158	153	153	1	0	0	5	5	0.0316456	3	7.30512	13.188	8	84974483	84978718	304	ENSMUSG00000052837	2	1	2301	ENSMUSG00000052837	318	318	304	304	1	0	0	14	14	0.0440252	3	12.7209
Kank3	370	175	-236.667	-3	4.80314e-05	-2.8551	-4.45697e-05	0.659375	0.00150887	451	ENSMUSG00000042099	6	2	3118	ENSMUSG00000042099	529	625	450	537	0.837989	103	104	79	88	0.1408	21	18.9213	34.1588	17	33810519	33822918	289	ENSMUSG00000042099	6	1	3118	ENSMUSG00000042099	340	382	289	328	0.881098	87	87	51	54	0.141361	21	10.1288
Kars	835	552	688	2.70157	0.000495308	2.92951	0.000147039	1	0.00810401	385	ENSMUSG00000031948	5	2	2306	ENSMUSG00000031948	423	423	385	385	1	125	125	38	38	0.0898345	22	18.3423	33.1136	8	111993442	112011323	460	ENSMUSG00000031948	5	2	2306	ENSMUSG00000031948	489	489	460	460	1	198	198	29	29	0.0593047	22	19.207
Kazald1	107	8	-43.3333	-3.95455	0.00641084	-3.32073	-7.05756e-06	1	0.0460293	33	ENSMUSG00000025213	2	2	1681	ENSMUSG00000025213	34	34	33	33	1	3	3	1	1	0.0294118	8	2.15674	3.8936	19	45075240	45079289	119	ENSMUSG00000025213	2	1	1681	ENSMUSG00000025213	134	134	119	119	1	33	33	15	15	0.11194	8	6.81616
Kbtbd11	281	56	-132	-4.92079	8.15728e-06	-4.19941	-2.22611e-05	0.111983	0.000417848	90	ENSMUSG00000055675	4	1	7137	ENSMUSG00000055675	95	137	90	127	0.708661	0	0	5	10	0.0729927	8	1.95497	3.52934	8	15011024	15033333	314	ENSMUSG00000055675	4	1	7137	ENSMUSG00000055675	323	469	314	446	0.704036	0	0	9	23	0.0490405	8	6.017
Kbtbd8	24	20	21.3333	5	0.000964432	5.25593	4.45198e-06	1	0.0126696	7	ENSMUSG00000030031	4	0	5093	ENSMUSG00000030031	10	10	7	7	1	0	0	3	3	0.3	9	0.151	0.272602	6	95117239	95129790	4	ENSMUSG00000030031	4	0	5093	ENSMUSG00000030031	7	7	4	4	1	0	0	3	3	0.428571	9	0.0756218
Kcne1l	18	6	-10	-11	0.00561065	-9.5207	-1.95118e-06	1	0.0420408	7	ENSMUSG00000090122	1	1	1543	ENSMUSG00000090122	7	7	7	7	1	0	0	0	0	0	1	0.498407	0.899782	X	142304751	142306294	8	ENSMUSG00000090122	1	1	1543	ENSMUSG00000090122	8	8	8	8	1	0	0	0	0	0	1	0.499212
Kcnk5	113	15	-46.6667	-6.38462	0.00073005	-5.33084	-7.7518e-06	1	0.0103321	24	ENSMUSG00000023243	1	1	3364	ENSMUSG00000023243	96	96	24	24	1	0	0	72	72	0.75	5	0.783804	1.41501	14	20140057	20181782	120	ENSMUSG00000023243	1	1	3364	ENSMUSG00000023243	354	354	120	120	1	0	0	234	234	0.661017	5	3.43468
Kcnn3	216	56	103.667	2.03667	0.00497346	2.23785	2.38929e-05	1	0.0386175	92	ENSMUSG00000000794	2	2	10451	ENSMUSG00000000794	179	179	92	92	1	8	8	87	87	0.486034	10	0.967124	1.74596	3	89520163	89675132	89	ENSMUSG00000000794	2	2	10451	ENSMUSG00000000794	228	228	89	89	1	0	0	139	139	0.609649	10	0.81996
Kcnq4	274	106	168	2.43182	1.12764e-05	2.64557	3.61159e-05	0.154802	0.000533271	121	ENSMUSG00000028631	2	1	4024	ENSMUSG00000028631	409	409	121	121	1	19	19	288	288	0.704156	15	3.30354	5.96393	4	120696137	120748612	142	ENSMUSG00000028631	2	1	4024	ENSMUSG00000028631	403	403	142	142	1	32	32	261	261	0.647643	15	3.39775
Kcnt1	49	19	-27.6667	-14.8333	0.000140261	-13.525	-5.35391e-06	1	0.00328024	49	ENSMUSG00000058740	15	4	9499	ENSMUSG00000058740	83	83	49	49	1	4	4	34	34	0.409639	63	0.566723	1.02311	2	25863733	25918273	20	ENSMUSG00000058740	15	1	9499	ENSMUSG00000058740	37	37	20	20	1	6	6	17	17	0.459459	63	0.202728
Kcnt2	112	10	-49.3333	-7.16667	0.000254688	-5.92383	-8.2657e-06	1	0.00500195	35	ENSMUSG00000052726	5	1	6224	ENSMUSG00000052726	267	308	35	35	1	18	18	232	273	0.886364	37	0.617804	1.11533	1	140246157	140612067	119	ENSMUSG00000052726	5	0	6224	ENSMUSG00000052726	644	749	119	129	0.922481	39	39	525	620	0.82777	37	1.99563
Kctd12	115	45	-84.3333	-2.31088	0.00274045	-2.13501	-1.50301e-05	1	0.0258031	107	ENSMUSG00000098557	2	1	6057	ENSMUSG00000098557	107	507	107	507	0.211045	0	0	0	0	0	3	9.19608	16.6018	14	102976580	102982637	162	ENSMUSG00000098557	2	1	6057	ENSMUSG00000098557	162	784	162	784	0.206633	0	0	0	0	0	3	12.4629
Kdm5b	404	99	-195	-2.15842	0.00370332	-1.94851	-3.24273e-05	1	0.0318143	284	ENSMUSG00000042207	4	3	10168	ENSMUSG00000042207	467	467	284	284	1	77	77	183	183	0.391863	34	3.06856	5.53972	1	134560170	134635285	528	ENSMUSG00000042207	4	3	10168	ENSMUSG00000042207	867	867	528	528	1	137	137	339	339	0.391003	34	4.99987
Khdrbs2	12	3	-6.66667	#DIV/0!	0.00300764	-49.9666	-1.19793e-06	1	0.0274162	3	ENSMUSG00000026058	5	1	10291	ENSMUSG00000026058	14	14	3	3	1	0	0	11	11	0.785714	17	0.032027	0.0578187	1	32172713	32658568	12	ENSMUSG00000026058	5	0	10291	ENSMUSG00000026058	60	62	12	12	1	0	0	48	50	0.806452	17	0.112275
Khnyn	282	110	-170	-2.68317	8.85479e-05	-2.39397	-2.91144e-05	1	0.00236036	210	ENSMUSG00000047153	1	1	3876	ENSMUSG00000047153	276	276	210	210	1	19	19	66	66	0.23913	8	5.95234	10.7458	14	55884968	55896781	378	ENSMUSG00000047153	1	1	3876	ENSMUSG00000047153	505	505	378	378	1	55	55	127	127	0.251485	8	9.39007
Kif13b	874	231	-469.333	-3.86179	8.41765e-06	-3.38381	-8.03793e-05	0.115557	0.000429582	481	ENSMUSG00000060012	1	1	5603	ENSMUSG00000060012	1267	1267	481	481	1	224	224	786	786	0.620363	40	9.43141	17.0267	14	64652530	64806296	1028	ENSMUSG00000060012	1	1	5603	ENSMUSG00000060012	2713	2718	1028	1028	1	406	406	1685	1690	0.621781	40	17.6658
Kif21b	190	24	-78.6667	-3.71264	0.00116448	-3.185	-1.29585e-05	1	0.0144148	53	ENSMUSG00000041642	6	3	12184	ENSMUSG00000041642	84	84	53	53	1	24	24	31	31	0.369048	47	0.477901	0.862762	1	136131388	136177998	212	ENSMUSG00000041642	6	2	12184	ENSMUSG00000041642	279	279	212	212	1	108	108	67	67	0.240143	47	1.67535
Kif5c	44	7	-25.3333	-5.47059	0.00355365	-4.92866	-4.52821e-06	1	0.0308372	34	ENSMUSG00000026764	6	1	7142	ENSMUSG00000026764	59	59	34	34	1	18	18	25	25	0.423729	37	0.523012	0.9442	2	49619297	49774778	45	ENSMUSG00000026764	6	1	7142	ENSMUSG00000026764	126	126	45	45	1	15	15	81	81	0.642857	37	0.606671
Kifc2	56	9	-30.6667	-6.75	0.000670526	-5.78575	-5.36031e-06	1	0.00972015	34	ENSMUSG00000004187	1	1	3143	ENSMUSG00000004187	42	42	34	34	1	6	6	8	8	0.190476	18	1.18847	2.14555	15	76660640	76668196	60	ENSMUSG00000004187	1	1	3143	ENSMUSG00000004187	67	67	60	60	1	22	22	7	7	0.104478	18	1.83809
Klc3	45	7	-23.6667	-12.8333	0.00101126	-10.8675	-4.21319e-06	1	0.0130353	8	ENSMUSG00000040714	6	2	2647	ENSMUSG00000040714	8	8	8	8	1	4	4	0	0	0	23	0.332038	0.599434	7	19394436	19404104	45	ENSMUSG00000040714	6	1	2647	ENSMUSG00000040714	63	72	45	54	0.833333	21	21	18	18	0.25	23	1.96427
Klf10	353	143	201.667	1.8265	0.00692282	1.98357	4.52785e-05	1	0.0485128	298	ENSMUSG00000037465	1	1	3045	ENSMUSG00000037465	334	334	298	298	1	26	26	36	36	0.107784	4	10.7518	19.4104	15	38294412	38300707	262	ENSMUSG00000037465	1	1	3045	ENSMUSG00000037465	301	301	262	262	1	21	21	39	39	0.129568	4	8.28466
Klhdc3	537	314	400.667	3.3992	6.91273e-06	3.55535	8.33049e-05	0.094898	0.000370695	153	ENSMUSG00000063576	2	2	2126	ENSMUSG00000063576	153	316	153	251	0.609562	82	82	0	65	0.205696	13	12.9707	23.4161	17	46674549	46680930	129	ENSMUSG00000063576	2	1	2126	ENSMUSG00000063576	129	331	129	232	0.556034	58	58	0	99	0.299094	13	10.5072
Klhdc7a	251	145	-170	-2.91011	0.000495037	-2.68405	-3.04673e-05	1	0.00810401	271	ENSMUSG00000078234	1	1	7807	ENSMUSG00000078234	273	274	271	272	0.996324	0	0	2	2	0.00729927	1	3.82769	6.91019	4	139960219	139968026	304	ENSMUSG00000078234	1	1	7807	ENSMUSG00000078234	304	304	304	304	1	0	0	0	0	0	1	3.7493
Klhdc8b	66	22	-39.3333	-3.18519	0.00309845	-2.97493	-7.26831e-06	1	0.0279906	79	ENSMUSG00000032609	14	3	7494	ENSMUSG00000032609	87	89	79	79	1	15	15	8	10	0.11236	40	1.15815	2.09083	9	108447635	108461581	53	ENSMUSG00000032609	14	2	7494	ENSMUSG00000032609	73	73	53	53	1	0	0	20	20	0.273973	40	0.680962
Klhl17	121	21	-61	-2.4878	0.00459666	-2.24238	-1.03524e-05	1	0.0365602	92	ENSMUSG00000078484	1	1	3014	ENSMUSG00000078484	124	124	92	92	1	20	20	32	32	0.258065	12	3.35349	6.0541	4	156229043	156234857	149	ENSMUSG00000078484	1	1	3014	ENSMUSG00000078484	189	189	149	149	1	10	10	40	40	0.21164	12	4.75997
Klhl2	163	38	-104.667	-2.20307	0.00312719	-2.02093	-1.80954e-05	1	0.0281878	220	ENSMUSG00000031605	4	2	5851	ENSMUSG00000031605	392	397	220	220	1	70	70	172	177	0.445844	23	4.1309	7.45757	8	64739674	64850017	228	ENSMUSG00000031605	4	2	5851	ENSMUSG00000031605	542	550	228	228	1	97	97	314	322	0.585455	23	3.75202
Klhl29	434	61	-231.667	-2.99713	0.000326064	-2.63274	-3.94145e-05	1	0.00601267	172	ENSMUSG00000020627	1	1	7041	ENSMUSG00000020627	1363	1363	172	172	1	23	23	1191	1191	0.873808	14	2.68378	4.84506	12	5077471	5375682	535	ENSMUSG00000020627	1	1	7041	ENSMUSG00000020627	3544	3544	535	535	1	77	77	3009	3009	0.849041	14	7.31611
Klhl33	89	16	-50.3333	-7.04	0.000163061	-6.97108	-1.01738e-05	1	0.00366208	61	ENSMUSG00000090799	1	1	1602	ENSMUSG00000090799	77	77	61	61	1	5	5	16	16	0.207792	3	4.18331	7.55218	14	50891388	50893255	21	ENSMUSG00000090799	1	1	1602	ENSMUSG00000090799	34	34	21	21	1	0	0	13	13	0.382353	3	1.26217
Klhl4	53	9	-30.6667	-3.55556	0.00633708	-3.28214	-5.70243e-06	1	0.0456669	22	ENSMUSG00000025597	3	0	3584	ENSMUSG00000025597	91	97	22	22	1	3	3	69	75	0.773196	15	0.674384	1.21747	X	114474332	114560829	44	ENSMUSG00000025597	3	1	3584	ENSMUSG00000025597	97	98	44	44	1	11	11	53	54	0.55102	15	1.18208
Klhl42	270	81	-137	-2.59922	0.00053399	-2.30974	-2.30211e-05	1	0.00849435	168	ENSMUSG00000040102	3	1	6449	ENSMUSG00000040102	208	208	168	168	1	8	8	40	40	0.192308	7	2.862	5.1668	6	147091378	147112778	339	ENSMUSG00000040102	3	1	6449	ENSMUSG00000040102	431	431	339	339	1	4	4	92	92	0.213457	7	5.06137
Kpna1	1463	857	1056.67	3.99339	0.000512459	4.09676	0.000219299	1	0.00825708	495	ENSMUSG00000022905	10	5	8486	ENSMUSG00000022905	637	638	495	495	1	112	112	142	143	0.224138	34	6.40847	11.5693	16	35978749	36037131	140	ENSMUSG00000022905	10	1	8486	ENSMUSG00000022905	248	248	140	140	1	31	31	108	108	0.435484	34	1.58849
Kpna3	768	483	563.667	2.82613	0.00270941	2.92189	0.00011806	1	0.0256162	354	ENSMUSG00000021929	1	1	4167	ENSMUSG00000021929	536	541	354	354	1	107	107	182	187	0.345656	17	9.33323	16.8494	14	61365185	61439947	164	ENSMUSG00000021929	1	1	4167	ENSMUSG00000021929	337	340	164	164	1	51	51	173	176	0.517647	17	3.78949
Kremen1	1577	1096	1264.67	2.76383	0.00352072	2.88294	0.000266033	1	0.0306526	785	ENSMUSG00000020393	2	2	7722	ENSMUSG00000020393	1138	1139	785	785	1	80	80	353	354	0.310799	11	11.1684	20.1625	11	5191551	5261558	466	ENSMUSG00000020393	2	2	7722	ENSMUSG00000020393	845	845	466	466	1	56	56	379	379	0.448521	11	5.81055
L2hgdh	106	56	74.3333	2.03241	0.00553351	2.12741	1.59279e-05	1	0.0415786	80	ENSMUSG00000020988	1	1	3338	ENSMUSG00000020988	105	105	80	80	1	16	16	25	25	0.238095	10	2.63303	4.75345	12	69690435	69724874	47	ENSMUSG00000020988	1	1	3338	ENSMUSG00000020988	104	104	47	47	1	17	17	57	57	0.548077	10	1.35573
Lama3	241	24	-117.333	-2.72549	0.0039318	-2.42478	-1.99003e-05	1	0.0331546	72	ENSMUSG00000024421	2	1	10745	ENSMUSG00000024421	195	196	72	72	1	36	36	123	124	0.632653	76	0.736171	1.32902	18	12333818	12583013	291	ENSMUSG00000024421	2	1	10745	ENSMUSG00000024421	682	692	291	291	1	170	170	391	401	0.57948	76	2.60764
Lamc3	194	11	-81	-3.67033	0.00209022	-3.11645	-1.33049e-05	1	0.021494	42	ENSMUSG00000026840	3	1	6091	ENSMUSG00000026840	65	77	42	49	0.857143	12	12	23	28	0.363636	33	0.883812	1.59556	2	31887290	31946539	218	ENSMUSG00000026840	3	1	6091	ENSMUSG00000026840	243	255	218	226	0.964602	67	67	25	29	0.113725	33	3.57257
Laptm4b	95	36	-65	-2.12069	0.00701331	-1.95505	-1.13066e-05	1	0.0489165	130	ENSMUSG00000022257	1	1	1897	ENSMUSG00000022257	265	273	128	135	0.948148	37	39	137	138	0.505495	7	7.81842	14.1147	15	34238025	34284295	140	ENSMUSG00000022257	1	1	1897	ENSMUSG00000022257	258	263	136	141	0.964539	26	30	122	122	0.463878	7	7.1567
Larp4	354	241	277.667	2.01834	0.00394832	2.17522	6.10569e-05	1	0.0332433	312	ENSMUSG00000023025	2	1	6731	ENSMUSG00000023025	436	511	288	362	0.79558	52	76	148	149	0.291585	18	5.90856	10.6668	15	99970073	100016351	269	ENSMUSG00000023025	2	1	6731	ENSMUSG00000023025	379	439	268	324	0.82716	46	47	111	115	0.261959	18	4.63475
Larp6	269	15	-97.6667	-3.73832	0.00458728	-3.10902	-1.54926e-05	1	0.0365183	50	ENSMUSG00000034839	1	1	2440	ENSMUSG00000034839	94	95	50	50	1	3	3	44	45	0.473684	3	2.2513	4.06429	9	60712988	60738801	294	ENSMUSG00000034839	1	1	2440	ENSMUSG00000034839	695	700	294	294	1	17	17	401	406	0.58	3	11.6016
Las1l	242	114	166.667	2.03093	0.0024547	2.17801	3.69048e-05	1	0.0238994	204	ENSMUSG00000057421	7	4	8143	ENSMUSG00000057421	224	224	204	204	1	54	54	20	20	0.0892857	26	2.75231	4.96879	X	95935334	95956962	126	ENSMUSG00000057421	7	2	8143	ENSMUSG00000057421	161	161	126	126	1	15	15	35	35	0.217391	26	1.48986
Lbp	1380	159	-579	-5.66935	2.27673e-05	-4.75869	-9.5802e-05	0.312549	0.000909274	368	ENSMUSG00000016024	5	4	4831	ENSMUSG00000016024	519	519	368	368	1	130	130	151	151	0.290944	21	8.3688	15.1083	2	158306492	158332852	1459	ENSMUSG00000016024	5	3	4831	ENSMUSG00000016024	1923	1923	1459	1459	1	634	634	464	464	0.24129	21	29.079
Lclat1	149	70	98.3333	1.96091	0.000465912	2.12526	2.17053e-05	1	0.00779054	101	ENSMUSG00000054469	5	2	4689	ENSMUSG00000054469	259	265	101	101	1	8	8	158	164	0.618868	13	2.36643	4.27215	17	73107984	73243368	116	ENSMUSG00000054469	5	1	4689	ENSMUSG00000054469	329	333	116	116	1	27	27	213	217	0.651652	13	2.38198
Lctl	22	0	-11.3333	#DIV/0!	0.00212031	-87.3106	-2.11152e-06	1	0.0217221	22	ENSMUSG00000032401	6	2	2604	ENSMUSG00000032401	31	31	22	22	1	11	11	9	9	0.290323	24	0.928184	1.67566	9	64117146	64138118	12	ENSMUSG00000032401	6	0	2604	ENSMUSG00000032401	47	47	12	12	1	10	10	35	35	0.744681	24	0.443712
Ldb1	371	150	-227.667	-2.26015	0.00148331	-2.03698	-3.85224e-05	1	0.0171895	348	ENSMUSG00000025223	8	5	3583	ENSMUSG00000025223	460	462	348	350	0.994286	107	107	112	112	0.242424	25	10.7318	19.3743	19	46032592	46045214	543	ENSMUSG00000025223	8	3	3583	ENSMUSG00000025223	727	742	543	558	0.973118	135	135	184	184	0.247978	25	14.9951
Ldlr	569	288	417.333	2.7535	0.000227352	3.08365	9.23017e-05	1	0.00462383	215	ENSMUSG00000032193	6	4	7565	ENSMUSG00000032193	257	257	215	215	1	39	39	42	42	0.163424	29	3.12235	5.63682	9	21723482	21749919	304	ENSMUSG00000032193	6	2	7565	ENSMUSG00000032193	405	405	304	304	1	48	48	101	101	0.249383	29	3.86924
Ldlrad4	530	52	-226	-2.41545	0.00560558	-2.09336	-3.60015e-05	1	0.0420281	214	ENSMUSG00000024544	1	1	2493	ENSMUSG00000024544	2132	2134	214	214	1	28	28	1918	1920	0.899719	6	9.4307	17.0254	18	67933256	68255549	674	ENSMUSG00000024544	1	1	2493	ENSMUSG00000024544	4924	4953	674	674	1	141	141	4250	4279	0.863921	6	26.0315
Lepr	1070	115	-420.667	-11.3443	2.26477e-06	-9.37842	-6.92857e-05	0.0310907	0.000170828	148	ENSMUSG00000057722	7	2	7049	ENSMUSG00000057722	233	237	148	148	1	50	50	85	89	0.375527	28	2.30668	4.16427	4	101717403	101815352	1086	ENSMUSG00000057722	7	3	7049	ENSMUSG00000057722	1599	1608	1086	1086	1	354	354	513	522	0.324627	28	14.8342
Lfng	122	57	-91.3333	-2.05792	0.00608043	-1.88699	-1.57649e-05	1	0.0447332	201	ENSMUSG00000029570	3	2	2505	ENSMUSG00000029570	291	291	201	201	1	44	44	90	90	0.309278	12	8.81537	15.9145	5	140607319	140615545	193	ENSMUSG00000029570	3	2	2505	ENSMUSG00000029570	252	252	193	193	1	46	46	59	59	0.234127	12	7.4184
Lgals12	315	53	-182.333	-5.55833	3.14348e-07	-4.88226	-3.18932e-05	0.00431537	3.68835e-05	232	ENSMUSG00000024972	3	2	2773	ENSMUSG00000024972	404	404	232	232	1	31	31	172	172	0.425743	14	9.19159	16.5937	19	7596659	7607193	348	ENSMUSG00000024972	3	2	2773	ENSMUSG00000024972	443	443	348	348	1	100	100	95	95	0.214447	14	12.0834
Lgi2	282	46	-122.333	-6.16901	0.000103126	-5.0347	-2.0429e-05	1	0.00262632	68	ENSMUSG00000039252	2	2	6528	ENSMUSG00000039252	86	86	68	68	1	7	7	18	18	0.209302	10	1.14441	2.06602	5	52533516	52566462	292	ENSMUSG00000039252	2	1	6528	ENSMUSG00000039252	335	335	292	292	1	40	40	43	43	0.128358	10	4.30689
Lgi4	79	17	-55.3333	-3.63492	0.000713353	-3.25732	-9.81957e-06	1	0.0101586	94	ENSMUSG00000036560	4	3	4584	ENSMUSG00000036560	133	208	94	169	0.556213	15	15	39	39	0.1875	16	4.05037	7.31218	7	31059341	31070935	96	ENSMUSG00000036560	4	1	4584	ENSMUSG00000036560	144	251	96	203	0.472906	23	23	48	48	0.191235	16	4.26395
Lgmn	373	269	300	2.18577	0.000660499	2.3842	6.58333e-05	1	0.00962347	225	ENSMUSG00000021190	3	1	2323	ENSMUSG00000021190	313	315	225	225	1	99	99	88	90	0.285714	18	10.6411	19.2105	12	102394083	102439813	298	ENSMUSG00000021190	3	2	2323	ENSMUSG00000021190	392	393	298	298	1	125	125	94	95	0.24173	18	12.3517
Lgr4	223	53	-124	-2.37269	0.000740802	-2.16047	-2.12893e-05	1	0.0104412	204	ENSMUSG00000050199	4	2	5884	ENSMUSG00000050199	464	464	204	204	1	39	39	260	260	0.560345	23	3.80899	6.87642	2	109917646	110014257	287	ENSMUSG00000050199	4	1	5884	ENSMUSG00000050199	719	719	287	287	1	85	85	432	432	0.600834	23	4.69645
Lgr6	336	1	-111	-84.25	0.000972516	-61.6198	-1.74077e-05	1	0.012715	1	ENSMUSG00000042793	3	0	6851	ENSMUSG00000042793	2	2	1	1	1	0	0	1	1	0.5	22	0.0160361	0.0289502	1	134983300	135105276	336	ENSMUSG00000042793	3	1	6851	ENSMUSG00000042793	549	549	336	336	1	43	43	213	213	0.387978	22	4.72222
Lhfpl2	535	52	-217.333	-3.11688	0.000671398	-2.69949	-3.54578e-05	1	0.00972252	153	ENSMUSG00000045312	7	4	8276	ENSMUSG00000045312	495	495	153	153	1	5	5	342	342	0.690909	15	2.03106	3.6667	13	94057795	94195409	612	ENSMUSG00000045312	7	2	8276	ENSMUSG00000045312	1540	1555	612	612	1	6	6	928	943	0.606431	15	7.12019
Lhx8	36	1	-13.6667	-42	0.00620996	-30.2057	-2.79137e-06	1	0.0453164	0	ENSMUSG00000096225	5	0	2532	ENSMUSG00000096225	0	0	0	0	#DIV/0!	0	0	0	0	#DIV/0!	17	0	0	3	154306293	154330659	6	ENSMUSG00000096225	5	0	2532	ENSMUSG00000096225	6	6	6	6	1	0	0	0	0	0	17	0.228165
Lias	130	55	99.6667	1.95833	0.00101924	2.08335	2.15506e-05	1	0.0131258	100	ENSMUSG00000029199	6	4	4570	ENSMUSG00000029199	165	165	100	100	1	39	39	65	65	0.393939	23	2.40401	4.33999	5	65391496	65410693	101	ENSMUSG00000029199	6	3	4570	ENSMUSG00000029199	141	141	101	101	1	48	48	40	40	0.283688	23	2.12797
Lims2	312	195	-252.333	-2.88308	1.9246e-05	-2.65756	-4.57344e-05	0.264209	0.000793419	438	ENSMUSG00000024395	1	1	1688	ENSMUSG00000024395	1056	1087	438	443	0.988713	109	109	618	644	0.592456	10	28.8326	52.0519	18	31931506	31958619	397	ENSMUSG00000024395	1	1	1688	ENSMUSG00000024395	960	986	397	397	1	111	111	563	589	0.597363	10	22.6453
Lipe	1041	284	-526.333	-3.90257	0.000242468	-3.52298	-9.16033e-05	1	0.00483808	563	ENSMUSG00000003123	8	4	5886	ENSMUSG00000003123	538	1523	538	1199	0.448707	278	303	0	324	0.212738	24	22.3795	40.4021	7	25379526	25398710	1119	ENSMUSG00000003123	8	3	5886	ENSMUSG00000003123	1113	2613	1113	2240	0.496875	445	451	0	373	0.142748	24	36.6428
Lmbr1	103	30	-60.3333	-2.33088	0.00688737	-2.11384	-1.0325e-05	1	0.0483686	108	ENSMUSG00000010721	7	3	5850	ENSMUSG00000010721	500	517	108	108	1	26	26	392	409	0.791103	32	2.02824	3.66162	5	29229801	29378390	138	ENSMUSG00000010721	7	1	5850	ENSMUSG00000010721	613	632	138	138	1	30	30	475	494	0.781646	32	2.27135
Lmcd1	7045	3530	4484	4.74916	0.000454088	4.93133	0.00095137	1	0.00765813	1126	ENSMUSG00000057604	1	1	1730	ENSMUSG00000057604	2139	2183	1126	1126	1	179	179	1013	1057	0.484196	6	71.5064	129.091	6	112273757	112330425	480	ENSMUSG00000057604	1	1	1730	ENSMUSG00000057604	1256	1289	480	480	1	132	132	776	809	0.627618	6	26.715
Lmnb2	117	52	83.6667	3.02419	1.00306e-05	3.31835	1.76927e-05	0.1377	0.000488299	32	ENSMUSG00000062075	4	0	4286	ENSMUSG00000062075	73	73	32	32	1	5	5	41	41	0.561644	17	0.820257	1.48082	10	80901202	80918245	60	ENSMUSG00000062075	4	0	4286	ENSMUSG00000062075	86	86	60	60	1	20	20	26	26	0.302326	17	1.34791
Lnx2	196	34	-93.6667	-2.18565	0.00503608	-1.97844	-1.56943e-05	1	0.0390154	123	ENSMUSG00000016520	2	1	4557	ENSMUSG00000016520	321	321	123	123	1	6	6	198	198	0.616822	12	2.96537	5.35342	5	147016654	147076586	251	ENSMUSG00000016520	2	1	4557	ENSMUSG00000016520	512	512	251	251	1	34	34	261	261	0.509766	12	5.30341
Loxl3	985	127	-483.667	-4.17505	6.35306e-05	-3.58344	-8.22006e-05	0.872148	0.00183997	277	ENSMUSG00000000693	5	2	4603	ENSMUSG00000000693	392	401	277	286	0.968531	86	86	115	115	0.286783	21	6.82618	12.3234	6	83034172	83052562	1103	ENSMUSG00000000693	5	3	4603	ENSMUSG00000000693	1613	1715	1103	1205	0.915353	254	254	510	510	0.297376	21	25.2062
Lpar1	780	92	-341	-2.54766	0.00658964	-2.23743	-5.60356e-05	1	0.0468961	311	ENSMUSG00000038668	8	3	4289	ENSMUSG00000038668	726	737	311	311	1	19	19	415	426	0.578019	16	7.9663	14.3817	4	58435254	58553898	924	ENSMUSG00000038668	8	2	4289	ENSMUSG00000038668	1945	1961	924	924	1	50	50	1021	1037	0.528812	16	20.7432
Lrig3	495	20	-183.333	-3.11538	0.00287462	-2.6384	-2.8991e-05	1	0.0265641	109	ENSMUSG00000020105	1	1	4050	ENSMUSG00000020105	269	269	109	109	1	31	31	160	160	0.594796	19	2.95681	5.33797	10	125966218	126015359	566	ENSMUSG00000020105	1	1	4050	ENSMUSG00000020105	1193	1193	566	566	1	178	178	627	627	0.525566	19	13.4562
Lrp4	436	50	-196	-2.49618	0.00213863	-2.21647	-3.24317e-05	1	0.0218326	172	ENSMUSG00000027253	4	2	10504	ENSMUSG00000027253	246	246	172	172	1	48	48	74	74	0.300813	43	1.79898	3.24772	2	91457510	91513779	539	ENSMUSG00000027253	4	2	10504	ENSMUSG00000027253	729	729	539	539	1	178	178	190	190	0.260631	43	4.94077
Lrrc3	34	14	-20.6667	-4.44444	0.00562945	-4.00106	-3.71764e-06	1	0.042138	19	ENSMUSG00000051652	1	1	4296	ENSMUSG00000051652	19	19	19	19	1	1	1	0	0	0	2	0.485894	0.877191	10	77897574	77902536	37	ENSMUSG00000051652	1	1	4296	ENSMUSG00000051652	37	37	37	37	1	0	0	0	0	0	2	0.829274
Lrrc32	487	137	255	1.99869	0.00527408	2.2167	5.88076e-05	1	0.040133	314	ENSMUSG00000090958	3	1	4688	ENSMUSG00000090958	400	400	314	314	1	5	5	86	86	0.215	7	7.35859	13.2846	7	98489282	98502181	265	ENSMUSG00000090958	3	0	4688	ENSMUSG00000090958	349	349	265	265	1	0	0	84	84	0.240688	7	5.44276
Lrrc45	200	58	-103	-3.35878	0.000157807	-2.97377	-1.76614e-05	1	0.00358672	93	ENSMUSG00000025145	5	3	3293	ENSMUSG00000025145	130	130	93	93	1	26	26	37	37	0.284615	28	3.10273	5.6014	11	120713924	120721128	235	ENSMUSG00000025145	5	3	3293	ENSMUSG00000025145	288	288	235	235	1	57	57	53	53	0.184028	28	6.87127
Lrrc59	797	335	530.333	2.29455	0.00366935	2.47015	0.000114117	1	0.0315619	320	ENSMUSG00000020869	2	2	3073	ENSMUSG00000020869	361	361	320	320	1	53	53	41	41	0.113573	9	11.4404	20.6534	11	94629766	94645216	458	ENSMUSG00000020869	2	1	3073	ENSMUSG00000020869	524	528	458	462	0.991342	60	60	66	66	0.125	9	14.4757
Lrrc75b	42	8	-23	-8.66667	0.0006138	-7.37277	-4.0485e-06	1	0.00922918	23	ENSMUSG00000046807	1	1	4601	ENSMUSG00000046807	29	29	23	23	1	1	1	6	6	0.206897	4	0.549197	0.991472	10	75550124	75560330	44	ENSMUSG00000046807	1	1	4601	ENSMUSG00000046807	46	46	44	44	1	5	5	2	2	0.0434783	4	0.920791
Lrrk1	1545	289	-717.333	-3.21172	0.00244238	-2.7998	-0.000119739	1	0.0238298	596	ENSMUSG00000015133	7	4	10307	ENSMUSG00000015133	1287	1383	596	601	0.991681	150	150	691	782	0.565437	49	6.40611	11.565	7	66226911	66388350	1800	ENSMUSG00000015133	7	5	10307	ENSMUSG00000015133	3407	3731	1800	1824	0.986842	483	483	1607	1907	0.511123	49	17.0394
Lrrk2	350	60	-162.333	-2.32698	0.00189688	-2.06554	-2.66144e-05	1	0.020305	212	ENSMUSG00000036273	6	3	11834	ENSMUSG00000036273	453	453	212	212	1	76	76	241	241	0.532009	60	1.96814	3.55312	15	91673174	91816120	450	ENSMUSG00000036273	6	3	11834	ENSMUSG00000036273	841	841	450	450	1	176	176	391	391	0.464923	60	3.66135
Lrrn4cl	531	33	-219.333	-5.24516	4.46033e-05	-4.46457	-3.641e-05	0.612314	0.00142731	79	ENSMUSG00000071656	1	1	2583	ENSMUSG00000071656	79	79	79	79	1	0	0	0	0	0	2	3.36012	6.06607	19	8850784	8853909	570	ENSMUSG00000071656	1	1	2583	ENSMUSG00000071656	570	570	570	570	1	26	26	0	0	0	2	21.2477
Lrtm1	44	7	20	9.57143	0.00254592	9.2492	4.06828e-06	1	0.0244579	2	ENSMUSG00000045776	1	1	7318	ENSMUSG00000045776	2	39	2	32	0.0625	0	0	0	7	0.179487	3	0.480408	0.867286	14	29018207	29033642	0	ENSMUSG00000045776	1	0	7318	ENSMUSG00000045776	0	9	0	9	0	0	0	0	0	0	3	0.118416
Lsamp	43	14	-27.6667	-4.07407	0.00405643	-3.71992	-5.15198e-06	1	0.0337298	24	ENSMUSG00000061080	10	2	17213	ENSMUSG00000061080	259	270	24	24	1	4	4	235	246	0.911111	31	0.153182	0.276541	16	39984360	42181679	37	ENSMUSG00000061080	10	3	17213	ENSMUSG00000061080	351	358	37	37	1	4	4	314	321	0.896648	31	0.206969
Lsm2	54	32	35.3333	2.47222	0.00392088	2.81002	7.82377e-06	1	0.0331236	18	ENSMUSG00000007050	11	3	3152	ENSMUSG00000007050	21	21	18	18	1	8	8	3	3	0.142857	24	0.627392	1.13264	17	34981861	34985891	43	ENSMUSG00000007050	11	3	3152	ENSMUSG00000007050	44	44	43	43	1	6	6	1	1	0.0227273	24	1.31354
Lsm3	93	29	63.6667	2.44697	0.00096854	2.56153	1.33306e-05	1	0.0126897	49	ENSMUSG00000034192	4	0	1295	ENSMUSG00000034192	61	61	49	49	1	25	25	12	12	0.196721	10	4.15699	7.50466	6	91515927	91522625	34	ENSMUSG00000034192	4	0	1295	ENSMUSG00000034192	55	55	34	34	1	18	18	21	21	0.381818	10	2.52796
Lsm4	174	56	116	1.94309	0.00169097	2.05536	2.49263e-05	1	0.0187661	141	ENSMUSG00000031848	5	1	1038	ENSMUSG00000031848	153	153	141	141	1	41	41	12	12	0.0784314	14	14.9236	26.9418	8	70673247	70678752	110	ENSMUSG00000031848	5	2	1038	ENSMUSG00000031848	127	127	110	110	1	35	35	17	17	0.133858	14	10.2037
Ltbp1	1640	274	-740.333	-3.74536	0.000742811	-3.2525	-0.000123732	1	0.0104588	523	ENSMUSG00000001870	7	4	10480	ENSMUSG00000001870	1008	1015	523	523	1	170	170	485	492	0.484729	46	5.48268	9.89795	17	75005567	75392512	1860	ENSMUSG00000001870	7	4	10480	ENSMUSG00000001870	2654	2656	1860	1860	1	588	588	794	796	0.299699	46	17.0888
Ltbp2	2389	236	-986.667	-9.24513	3.78689e-06	-7.67058	-0.000163428	0.0519865	0.000248739	355	ENSMUSG00000002020	7	2	8184	ENSMUSG00000002020	482	526	355	399	0.889724	143	143	127	127	0.241445	50	5.35624	9.66968	12	84783211	84876532	2494	ENSMUSG00000002020	7	2	8184	ENSMUSG00000002020	2811	3151	2494	2834	0.880028	887	887	317	317	0.100603	50	33.3423
Ltc4s	62	28	-38.6667	-4.625	0.000240355	-4.18982	-6.9574e-06	1	0.00480991	40	ENSMUSG00000020377	3	0	736	ENSMUSG00000020377	44	51	38	40	0.95	17	19	6	11	0.215686	9	5.97083	10.7792	11	50236468	50238616	68	ENSMUSG00000020377	3	1	736	ENSMUSG00000020377	76	100	68	79	0.860759	47	47	8	21	0.21	9	10.335
Ltv1	93	69	74.6667	2.27273	0.000202934	2.49781	1.65725e-05	1	0.00429919	56	ENSMUSG00000019814	1	1	1766	ENSMUSG00000019814	75	75	56	56	1	25	25	19	19	0.253333	11	3.48377	6.2893	10	13178639	13193137	67	ENSMUSG00000019814	1	1	1766	ENSMUSG00000019814	83	83	67	67	1	20	20	16	16	0.192771	11	3.65296
Lvrn	105	16	-48	-4.2	0.00190112	-3.63358	-8.16791e-06	1	0.0203233	31	ENSMUSG00000024481	1	1	3219	ENSMUSG00000024481	139	139	31	31	1	7	7	108	108	0.776978	20	1.05802	1.91005	18	46850038	46905446	113	ENSMUSG00000024481	1	1	3219	ENSMUSG00000024481	338	338	113	113	1	13	13	225	225	0.66568	20	3.38001
Ly6c1	596	160	-342.333	-2.32687	0.00556539	-2.12331	-5.88447e-05	1	0.0417495	594	ENSMUSG00000079018	7	7	1677	ENSMUSG00000079018	648	719	576	641	0.898596	161	179	72	78	0.108484	19	41.993	75.8106	15	75044017	75048830	781	ENSMUSG00000079018	7	3	1677	ENSMUSG00000079018	823	926	728	827	0.88029	255	308	95	99	0.106911	19	47.4825
Lyz1	122	59	82	5.55556	0.000344452	6.80149	1.77323e-05	1	0.00625916	10	ENSMUSG00000069515	1	1	1264	ENSMUSG00000069515	10	10	10	10	1	6	6	0	0	0	4	0.869171	1.56913	10	117287795	117292868	44	ENSMUSG00000069515	1	1	1264	ENSMUSG00000069515	51	55	43	47	0.914894	8	9	8	8	0.145455	4	3.58024
Lzts3	176	41	-82.3333	-3.16667	0.000880774	-2.76676	-1.38035e-05	1	0.0119009	79	ENSMUSG00000037703	3	1	4252	ENSMUSG00000037703	89	89	79	79	1	5	5	10	10	0.11236	8	2.0412	3.68501	2	130632838	130642803	205	ENSMUSG00000037703	3	1	4252	ENSMUSG00000037703	216	216	205	205	1	13	13	11	11	0.0509259	8	4.64217
Maea	580	310	427.667	2.25661	0.00280072	2.43336	9.23605e-05	1	0.0261197	341	ENSMUSG00000079562	6	1	2629	ENSMUSG00000079562	475	475	341	341	1	121	121	134	134	0.282105	19	14.25	25.7258	5	33335508	33373296	368	ENSMUSG00000079562	6	1	2629	ENSMUSG00000079562	548	548	368	368	1	110	110	180	180	0.328467	19	13.4778
Maf	299	134	-189.333	-2.18333	0.00168623	-2.00743	-3.28718e-05	1	0.0187438	292	ENSMUSG00000055435	2	2	8241	ENSMUSG00000055435	374	673	292	591	0.494078	3	3	82	82	0.121842	4	7.8788	14.2237	8	115682941	115707794	424	ENSMUSG00000055435	2	2	8241	ENSMUSG00000055435	559	1048	424	913	0.464403	4	4	135	135	0.128817	4	10.6672
Mafa	59	10	33	3.15217	0.00444139	3.2354	6.73726e-06	1	0.0358444	16	ENSMUSG00000047591	1	1	1080	ENSMUSG00000047591	25	25	16	16	1	0	0	9	9	0.36	1	1.6276	2.93833	15	75746842	75747922	10	ENSMUSG00000047591	1	1	1080	ENSMUSG00000047591	10	10	10	10	1	0	0	0	0	0	1	0.891532
Magi1	203	163	-170.333	-3.22174	9.16435e-06	-2.95561	-3.12868e-05	0.125808	0.000455827	267	ENSMUSG00000045095	11	3	10579	ENSMUSG00000045095	2350	2350	267	267	1	57	57	2083	2083	0.886383	46	2.7728	5.00578	6	93675454	94283917	234	ENSMUSG00000045095	11	1	10579	ENSMUSG00000045095	2467	2467	234	234	1	97	97	2233	2233	0.905148	46	2.12977
Magi2	92	18	-47.3333	-4.94444	0.00106632	-4.19661	-8.15254e-06	1	0.0135919	51	ENSMUSG00000040003	14	0	8416	ENSMUSG00000040003	1085	1132	51	81	0.62963	18	18	1034	1051	0.928445	51	1.05738	1.9089	5	19227035	20704792	97	ENSMUSG00000040003	14	1	8416	ENSMUSG00000040003	2322	2413	97	140	0.692857	19	19	2225	2273	0.941981	51	1.60171
Magi3	157	72	-96.6667	-2.92053	0.000100256	-2.66385	-1.70679e-05	1	0.00257256	122	ENSMUSG00000052539	3	2	6773	ENSMUSG00000052539	449	542	122	167	0.730539	33	33	327	375	0.691882	26	2.70887	4.89035	3	104013258	104220374	193	ENSMUSG00000052539	3	2	6773	ENSMUSG00000052539	724	960	193	290	0.665517	47	47	531	670	0.697917	26	4.12266
Magt1	233	79	141.667	1.70132	0.00514228	1.86503	3.25092e-05	1	0.0395259	201	ENSMUSG00000031232	4	1	4672	ENSMUSG00000031232	259	260	201	201	1	54	54	58	59	0.226923	17	4.72656	8.53293	X	105968083	106011906	256	ENSMUSG00000031232	4	1	4672	ENSMUSG00000031232	336	336	256	256	1	24	24	80	80	0.238095	17	5.27592
Mak16	63	36	41.6667	2.16822	0.00344566	2.38827	9.2472e-06	1	0.0301671	22	ENSMUSG00000031578	4	1	2239	ENSMUSG00000031578	48	79	22	52	0.423077	16	16	26	27	0.341772	18	2.55154	4.60632	8	31159462	31168764	48	ENSMUSG00000031578	4	1	2239	ENSMUSG00000031578	55	81	48	70	0.685714	33	33	7	11	0.135802	18	3.01026
Maml2	204	110	-159.333	-2.72563	7.06033e-05	-2.46616	-2.81082e-05	0.969242	0.00198615	269	ENSMUSG00000031925	3	1	6598	ENSMUSG00000031925	2438	2539	269	269	1	23	23	2169	2270	0.894053	9	4.47912	8.08621	9	13297956	13709388	289	ENSMUSG00000031925	3	2	6598	ENSMUSG00000031925	2858	2968	289	289	1	8	8	2569	2679	0.902628	9	4.21741
Man2b2	772	117	-356.333	-4.22961	9.87781e-06	-3.66883	-6.01032e-05	0.135603	0.000484295	219	ENSMUSG00000029119	3	2	3528	ENSMUSG00000029119	263	263	219	219	1	93	93	44	44	0.1673	24	6.81974	12.3118	5	36806920	36830653	864	ENSMUSG00000029119	3	2	3528	ENSMUSG00000029119	981	981	864	864	1	263	263	117	117	0.119266	24	23.5801
Man2c1	259	119	-156.333	-2.10353	0.00223822	-1.92061	-2.66517e-05	1	0.0224116	260	ENSMUSG00000032295	23	8	7052	ENSMUSG00000032295	307	307	260	260	1	86	86	47	47	0.153094	72	4.05054	7.3125	9	57130689	57142722	375	ENSMUSG00000032295	23	5	7052	ENSMUSG00000032295	460	472	375	387	0.968992	155	155	85	85	0.180085	72	5.28396
Map2	622	45	-259.333	-5.25137	1.88937e-05	-4.46963	-4.30863e-05	0.259372	0.000784936	102	ENSMUSG00000015222	24	5	16449	ENSMUSG00000015222	235	238	102	102	1	17	17	133	136	0.571429	63	0.68126	1.22989	1	66175272	66442583	669	ENSMUSG00000015222	24	3	16449	ENSMUSG00000015222	1377	1385	669	669	1	82	82	708	716	0.516968	63	3.91604
Map2k3	1429	1051	1217.67	3.70192	0.000139808	3.87624	0.000254183	1	0.00327522	540	ENSMUSG00000018932	6	3	3314	ENSMUSG00000018932	747	747	540	540	1	175	175	207	207	0.277108	20	17.9017	32.3181	11	60932032	60952811	306	ENSMUSG00000018932	6	2	3314	ENSMUSG00000018932	456	456	306	306	1	101	101	150	150	0.328947	20	8.89057
Map2k3os	66	32	42.6667	4.65714	0.00266955	4.65093	8.76302e-06	1	0.0253616	13	ENSMUSG00000042549	1	1	1291	ENSMUSG00000042549	37	37	13	13	1	1	1	24	24	0.648649	2	1.10629	1.9972	11	60920916	60931867	1	ENSMUSG00000042549	1	1	1291	ENSMUSG00000042549	22	22	1	1	1	0	0	21	21	0.954545	2	0.0745821
Map3k12	120	35	-67.3333	-2.4963	0.00223698	-2.24136	-1.14556e-05	1	0.0224116	96	ENSMUSG00000023050	8	1	8986	ENSMUSG00000023050	177	189	96	108	0.888889	18	18	81	81	0.428571	32	1.32041	2.38376	15	102497648	102517064	159	ENSMUSG00000023050	8	1	8986	ENSMUSG00000023050	276	293	159	176	0.903409	13	13	117	117	0.399317	32	1.88585
Map3k14	200	24	91.6667	1.87302	0.00606777	2.0984	2.17651e-05	1	0.0446896	88	ENSMUSG00000020941	4	2	6550	ENSMUSG00000020941	224	241	88	88	1	19	19	136	153	0.634855	22	1.47603	2.66469	11	103219761	103267472	121	ENSMUSG00000020941	4	3	6550	ENSMUSG00000020941	432	463	121	121	1	8	8	311	342	0.738661	22	1.77871
Map3k7cl	362	37	-161.667	-5.7549	0.0011358	-5.94741	-3.38625e-05	1	0.0142133	191	ENSMUSG00000025610	1	1	1652	ENSMUSG00000025610	270	270	191	191	1	34	34	79	79	0.292593	5	12.7021	22.9313	16	87553329	87595336	17	ENSMUSG00000025610	1	1	1652	ENSMUSG00000025610	25	25	17	17	1	0	0	8	8	0.32	5	0.990831
Map4k2	193	130	-153.333	-3.42105	2.71796e-07	-3.14794	-2.78587e-05	0.00373122	3.35938e-05	206	ENSMUSG00000024948	22	6	6646	ENSMUSG00000024948	300	300	206	206	1	90	90	94	94	0.313333	81	3.40533	6.14769	19	6341134	6355615	247	ENSMUSG00000024948	22	4	6646	ENSMUSG00000024948	343	343	247	247	1	102	102	96	96	0.279883	81	3.57847
Mapk12	913	556	691.333	3.45444	0.00160988	3.53948	0.000144303	1	0.018148	337	ENSMUSG00000022610	1	1	1889	ENSMUSG00000022610	421	421	337	337	1	96	96	84	84	0.199525	12	19.5997	35.3837	15	89130584	89140703	106	ENSMUSG00000022610	1	1	1889	ENSMUSG00000022610	247	247	106	106	1	27	27	141	141	0.57085	12	5.403
Mapk4	58	28	40.3333	12	4.45833e-05	12.3518	8.49091e-06	0.612039	0.00142731	10	ENSMUSG00000024558	4	0	5400	ENSMUSG00000024558	32	32	10	10	1	0	0	22	22	0.6875	11	0.20345	0.367292	18	73928485	74065359	0	ENSMUSG00000024558	4	0	5400	ENSMUSG00000024558	10	10	0	0	#DIV/0!	0	0	10	10	1	11	0
Mapk8	145	103	113.333	1.82324	0.00220946	1.96783	2.53733e-05	1	0.0223189	162	ENSMUSG00000021936	9	4	9255	ENSMUSG00000021936	336	336	162	162	1	28	28	174	174	0.517857	30	1.92305	3.47171	14	33377897	33447158	135	ENSMUSG00000021936	9	4	9255	ENSMUSG00000021936	385	385	135	135	1	12	12	250	250	0.649351	30	1.40449
Mapk8ip1	144	60	-103	-3.59664	1.25467e-05	-3.30499	-1.87701e-05	0.172241	0.00057799	178	ENSMUSG00000027223	3	2	4644	ENSMUSG00000027223	202	262	178	222	0.801802	36	36	24	40	0.152672	16	5.25186	9.48125	2	92383675	92401263	153	ENSMUSG00000027223	3	2	4644	ENSMUSG00000027223	194	242	153	196	0.780612	23	23	41	46	0.190083	16	4.06373
Mapkapk3	127	85	99.3333	2.04196	0.00170357	2.16944	2.16672e-05	1	0.0188602	105	ENSMUSG00000032577	8	2	5542	ENSMUSG00000032577	183	183	105	105	1	14	14	78	78	0.42623	25	2.08149	3.75775	9	107254926	107289877	73	ENSMUSG00000032577	8	2	5542	ENSMUSG00000032577	126	126	73	73	1	14	14	53	53	0.420635	25	1.26829
Mapre2	646	473	537.667	2.66117	0.00039751	2.89853	0.000115662	1	0.00689889	282	ENSMUSG00000024277	9	4	10202	ENSMUSG00000024277	669	672	282	282	1	38	38	387	390	0.580357	22	3.0368	5.48238	18	23752332	23893861	378	ENSMUSG00000024277	9	5	10202	ENSMUSG00000024277	1061	1061	378	378	1	62	62	683	683	0.643732	22	3.56753
Marveld1	1186	324	-641.667	-3.74217	0.000136878	-3.31304	-0.000110516	1	0.00323418	693	ENSMUSG00000044345	2	2	4304	ENSMUSG00000044345	696	696	693	693	1	8	8	3	3	0.00431034	3	17.6894	31.9349	19	42147399	42151703	1384	ENSMUSG00000044345	2	2	4304	ENSMUSG00000044345	1392	1392	1384	1384	1	2	2	8	8	0.00574713	3	30.9617
Mast4	299	216	249.667	2.30261	0.000165012	2.47062	5.38521e-05	1	0.00368938	215	ENSMUSG00000034751	15	5	20895	ENSMUSG00000034751	1440	1693	215	443	0.485327	59	59	1225	1250	0.738334	58	2.32924	4.205	13	102732485	103334497	184	ENSMUSG00000034751	15	6	20895	ENSMUSG00000034751	1140	1382	184	399	0.461153	55	55	956	983	0.711288	58	1.83862
Matn2	433	228	-331.667	-3.55784	3.86849e-07	-3.22187	-5.94329e-05	0.00531067	4.31747e-05	465	ENSMUSG00000022324	2	2	3583	ENSMUSG00000022324	678	687	465	471	0.987261	177	177	213	216	0.31441	23	14.442	26.0723	15	34306679	34436242	561	ENSMUSG00000022324	2	2	3583	ENSMUSG00000022324	824	827	561	561	1	230	230	263	266	0.321644	23	15.0757
Matn3	254	14	-118.333	-18.75	3.38809e-06	-15.6304	-2.04744e-05	0.0465117	0.000229122	22	ENSMUSG00000020583	1	1	3014	ENSMUSG00000020583	26	26	22	22	1	5	5	4	4	0.153846	8	0.801921	1.44772	12	8947928	8972028	254	ENSMUSG00000020583	1	1	3014	ENSMUSG00000020583	268	268	254	254	1	43	43	14	14	0.0522388	8	8.1143
Matn4	221	23	-128.333	-5.09574	1.86341e-05	-4.79847	-2.40725e-05	0.255809	0.000784936	57	ENSMUSG00000016995	5	1	5174	ENSMUSG00000016995	58	58	57	57	1	20	20	1	1	0.0172414	15	1.21032	2.18501	2	164389392	164405160	184	ENSMUSG00000016995	5	1	5174	ENSMUSG00000016995	185	185	184	184	1	22	22	1	1	0.00540541	15	3.42415
Mchr1	43	1	-24.6667	-5.93333	0.00440769	-5.89015	-5.02568e-06	1	0.0356287	37	ENSMUSG00000050164	1	1	2188	ENSMUSG00000050164	38	38	37	37	1	2	2	1	1	0.0263158	2	1.85783	3.35397	15	81235498	81238963	7	ENSMUSG00000050164	1	1	2188	ENSMUSG00000050164	7	7	7	7	1	0	0	0	0	0	2	0.308043
Mcm2	133	65	87.6667	3.52885	5.61215e-05	3.66699	1.81697e-05	0.770436	0.0016895	52	ENSMUSG00000002870	6	1	3997	ENSMUSG00000002870	55	55	52	52	1	11	11	3	3	0.0545455	29	1.42929	2.58032	6	88883473	88898780	19	ENSMUSG00000002870	6	1	3997	ENSMUSG00000002870	24	24	19	19	1	8	8	5	5	0.208333	29	0.457699
Mcm3	94	53	58.3333	2.11465	0.00127741	2.36409	1.31201e-05	1	0.0154641	40	ENSMUSG00000041859	4	1	3685	ENSMUSG00000041859	46	46	40	40	1	22	22	6	6	0.130435	24	1.19255	2.15292	1	20802967	20820312	78	ENSMUSG00000041859	4	1	3685	ENSMUSG00000041859	78	78	78	78	1	12	12	0	0	0	24	2.03806
Mcm5	73	35	44	2.73684	0.00064567	3.02954	9.45678e-06	1	0.00956176	19	ENSMUSG00000005410	5	0	3993	ENSMUSG00000005410	27	27	19	19	1	6	6	8	8	0.296296	25	0.522765	0.943755	8	75109568	75128439	39	ENSMUSG00000005410	5	1	3993	ENSMUSG00000005410	39	39	39	39	1	10	10	0	0	0	25	0.940429
Mcm6	122	59	82.3333	1.73294	0.00461814	1.86519	1.85165e-05	1	0.0366461	109	ENSMUSG00000026355	4	2	4666	ENSMUSG00000026355	134	134	109	109	1	38	38	25	25	0.186567	23	2.56646	4.63326	1	128331589	128359664	114	ENSMUSG00000026355	4	3	4666	ENSMUSG00000026355	178	179	114	115	0.991304	42	42	64	64	0.357542	23	2.37309
Mcts1	44	37	40	2.5	0.00140094	2.69093	8.62077e-06	1	0.0165328	28	ENSMUSG00000000355	5	3	1571	ENSMUSG00000000355	84	84	28	28	1	17	17	56	56	0.666667	13	1.9581	3.53498	X	38600577	38613426	26	ENSMUSG00000000355	5	1	1571	ENSMUSG00000000355	79	79	26	26	1	7	7	53	53	0.670886	13	1.59352
Mcu	385	191	285.333	2.03758	0.0044625	2.17481	6.18093e-05	1	0.0359725	288	ENSMUSG00000009647	5	4	6936	ENSMUSG00000009647	965	965	288	288	1	44	44	677	677	0.701554	19	4.5618	8.23547	10	59446983	59616692	265	ENSMUSG00000009647	5	3	6936	ENSMUSG00000009647	1237	1237	265	265	1	78	78	972	972	0.785772	19	3.67873
Mdga1	200	39	-86.3333	-4.08333	0.000745726	-3.57784	-1.45839e-05	1	0.0104891	62	ENSMUSG00000043557	8	1	9395	ENSMUSG00000043557	81	83	62	62	1	16	16	19	21	0.253012	37	0.725015	1.30888	17	29827955	29970087	213	ENSMUSG00000043557	8	1	9395	ENSMUSG00000043557	355	355	213	213	1	22	22	142	142	0.4	37	2.18295
Med10	35	17	25	2.70455	0.00614035	2.86913	5.28262e-06	1	0.0450292	17	ENSMUSG00000021598	1	1	862	ENSMUSG00000021598	17	37	17	32	0.53125	9	9	0	5	0.135135	4	4.07845	7.36288	13	69809881	69816094	13	ENSMUSG00000021598	1	1	862	ENSMUSG00000021598	19	20	13	13	1	0	0	6	7	0.35	4	1.4521
Med12l	46	25	-36.3333	-3.09615	0.00306745	-2.93013	-6.86905e-06	1	0.0277954	59	ENSMUSG00000056476	6	2	12763	ENSMUSG00000056476	163	231	59	68	0.867647	13	13	104	163	0.705628	56	0.58534	1.05672	3	59005824	59318682	42	ENSMUSG00000056476	6	0	12763	ENSMUSG00000056476	125	226	42	61	0.688525	12	12	83	165	0.730088	56	0.460191
Med29	48	14	31.3333	2.46875	0.0046125	2.6436	6.65993e-06	1	0.0366227	17	ENSMUSG00000003444	1	1	1281	ENSMUSG00000003444	22	78	15	50	0.3	9	11	7	28	0.358974	4	4.28818	7.74151	7	28386145	28392708	24	ENSMUSG00000003444	1	1	1281	ENSMUSG00000003444	20	80	7	51	0.137255	6	23	13	29	0.3625	4	3.83338
Meg3	881	55	-333.333	-3.58398	0.00213508	-2.94594	-5.26949e-05	1	0.0218245	229	ENSMUSG00000021268	11	4	18089	ENSMUSG00000021268	388	437	221	270	0.818519	34	42	167	167	0.382151	31	1.63984	2.96043	12	109541000	109571726	964	ENSMUSG00000021268	11	4	18089	ENSMUSG00000021268	1663	1901	949	1187	0.799495	176	191	714	714	0.375592	31	6.31825
Megf6	120	65	-81.6667	-4.0625	5.27684e-05	-3.89133	-1.55986e-05	0.724405	0.00162423	136	ENSMUSG00000057751	7	2	7877	ENSMUSG00000057751	239	239	136	136	1	44	44	103	103	0.430962	48	1.89684	3.42439	4	154170729	154275713	85	ENSMUSG00000057751	7	1	7877	ENSMUSG00000057751	164	164	85	85	1	48	48	79	79	0.481707	48	1.03901
Meis2	48	26	-38.6667	-7.82353	4.0981e-05	-6.88858	-7.12476e-06	0.562588	0.00134515	51	ENSMUSG00000027210	19	2	12043	ENSMUSG00000027210	212	212	51	51	1	19	19	161	161	0.759434	44	0.465252	0.839925	2	115863063	116065839	51	ENSMUSG00000027210	19	1	12043	ENSMUSG00000027210	311	311	51	51	1	23	23	260	260	0.836013	44	0.407752
Meis3	71	12	-41	-4.075	0.000984555	-3.65162	-7.22216e-06	1	0.0128113	57	ENSMUSG00000041420	9	3	3173	ENSMUSG00000041420	66	66	57	57	1	26	26	9	9	0.136364	31	1.97359	3.56295	7	16175089	16186504	79	ENSMUSG00000041420	9	1	3173	ENSMUSG00000041420	91	91	79	79	1	33	33	12	12	0.131868	31	2.39727
Memo1	127	86	98	2.35484	0.000195208	2.50844	2.09956e-05	1	0.00418068	91	ENSMUSG00000058704	1	1	1513	ENSMUSG00000058704	362	363	91	91	1	25	25	271	272	0.749311	9	6.60777	11.9291	17	74200705	74294883	61	ENSMUSG00000058704	1	1	1513	ENSMUSG00000058704	381	389	61	61	1	30	30	320	328	0.843188	9	3.88197
Mertk	247	31	-117	-2.27174	0.00722498	-1.99702	-1.90459e-05	1	0.0498164	186	ENSMUSG00000014361	2	1	4336	ENSMUSG00000014361	561	586	186	186	1	36	36	375	400	0.682594	22	4.71277	8.50802	2	128698955	128802894	310	ENSMUSG00000014361	2	1	4336	ENSMUSG00000014361	880	910	310	310	1	78	78	570	600	0.659341	22	6.88388
Metap1	353	218	241.333	2.74879	0.00040913	2.86314	5.05885e-05	1	0.00705595	220	ENSMUSG00000005813	7	4	7000	ENSMUSG00000005813	310	310	220	220	1	67	67	90	90	0.290323	24	3.45284	6.23347	3	138458955	138489515	76	ENSMUSG00000005813	7	2	7000	ENSMUSG00000005813	165	165	76	76	1	19	19	89	89	0.539394	24	1.04539
Mettl1	125	52	87.6667	2.99242	1.5431e-05	3.33083	1.9076e-05	0.211837	0.000679557	32	ENSMUSG00000006732	5	2	2907	ENSMUSG00000006732	48	48	32	32	1	8	8	16	16	0.333333	15	1.20936	2.18328	10	127041413	127046365	60	ENSMUSG00000006732	5	3	2907	ENSMUSG00000006732	90	90	60	60	1	16	16	30	30	0.333333	15	1.98732
Mettl15	28	21	23	3.15625	0.00330106	3.36865	4.87603e-06	1	0.0292935	10	ENSMUSG00000057234	5	0	2275	ENSMUSG00000057234	100	103	10	10	1	2	2	90	93	0.902913	15	0.482915	0.871813	2	109092296	109280748	10	ENSMUSG00000057234	5	0	2275	ENSMUSG00000057234	107	108	10	10	1	6	6	97	98	0.907407	15	0.423233
Mettl16	150	72	99.6667	1.9006	0.00286772	2.03803	2.19542e-05	1	0.0265587	76	ENSMUSG00000010554	6	1	13817	ENSMUSG00000010554	154	154	76	76	1	6	6	78	78	0.506494	21	0.604299	1.09095	11	74770829	74828525	115	ENSMUSG00000010554	6	3	13817	ENSMUSG00000010554	291	291	115	115	1	4	4	176	176	0.604811	21	0.801392
Mettl24	117	8	-44.3333	-9.86667	0.00136612	-7.85701	-7.25555e-06	1	0.0162233	17	ENSMUSG00000045555	1	1	1529	ENSMUSG00000045555	85	85	17	17	1	0	0	68	68	0.8	5	1.2215	2.20519	10	40683281	40811083	118	ENSMUSG00000045555	1	1	1529	ENSMUSG00000045555	440	440	118	118	1	19	19	322	322	0.731818	5	7.43079
Mettl7a1	1253	117	-564.333	-6.30721	1.39468e-06	-5.39891	-9.49076e-05	0.0191462	0.000120416	457	ENSMUSG00000054619	1	1	1883	ENSMUSG00000054619	536	597	456	509	0.895874	17	18	80	88	0.147404	2	29.6975	53.6133	15	100304816	100314348	1330	ENSMUSG00000054619	1	1	1883	ENSMUSG00000054619	1465	1683	1325	1503	0.88157	68	73	140	180	0.106952	2	76.8545
Mex3b	54	26	-36	-5.32	0.000342855	-4.70715	-6.50239e-06	1	0.00625062	39	ENSMUSG00000057706	1	1	3355	ENSMUSG00000057706	41	41	39	39	1	0	0	2	2	0.0487805	2	1.2771	2.30556	7	82867332	82871515	58	ENSMUSG00000057706	1	1	3355	ENSMUSG00000057706	59	59	58	58	1	1	1	1	1	0.0169492	2	1.66455
Mfap2	59	17	-39	-3.38776	0.00233141	-3.14774	-7.19298e-06	1	0.0229847	34	ENSMUSG00000060572	3	1	1211	ENSMUSG00000060572	60	60	34	34	1	7	7	26	26	0.433333	13	3.08452	5.56852	4	141010417	141015984	61	ENSMUSG00000060572	3	1	1211	ENSMUSG00000060572	94	94	61	61	1	39	39	33	33	0.351064	13	4.85005
Mfap3l	73	15	-48.3333	-4.81579	0.00123074	-4.18453	-8.60764e-06	1	0.0150585	78	ENSMUSG00000031647	4	1	6837	ENSMUSG00000031647	127	127	78	78	1	3	3	49	49	0.385827	9	1.25338	2.26274	8	60632826	60676729	77	ENSMUSG00000031647	4	1	6837	ENSMUSG00000031647	117	117	77	77	1	0	0	40	40	0.34188	9	1.08439
Mfap4	925	154	-553.667	-8.28509	2.09518e-09	-7.37028	-9.94337e-05	2.87627e-05	7.13117e-07	226	ENSMUSG00000042436	4	2	1922	ENSMUSG00000042436	226	226	226	226	1	61	61	0	0	0	12	12.9184	23.3217	11	61485430	61488900	986	ENSMUSG00000042436	4	2	1922	ENSMUSG00000042436	997	997	986	986	1	192	192	11	11	0.0110331	12	49.3951
Mfi2	227	0	-75.6667	#DIV/0!	0.000318809	-487.325	-1.18976e-05	1	0.00593059	0	ENSMUSG00000022780	1	0	4133	ENSMUSG00000022780	3	3	0	0	#DIV/0!	0	0	3	3	1	16	0	0	16	31878809	31899020	227	ENSMUSG00000022780	1	1	4133	ENSMUSG00000022780	265	265	227	227	1	42	42	38	38	0.143396	16	5.28836
Mfng	188	16	-88.6667	-3.33333	0.00121579	-2.88885	-1.47483e-05	1	0.0149022	109	ENSMUSG00000018169	4	3	2839	ENSMUSG00000018169	224	224	109	109	1	28	28	115	115	0.513393	14	4.21807	7.61493	15	78755881	78773475	221	ENSMUSG00000018169	4	2	2839	ENSMUSG00000018169	360	360	221	221	1	48	48	139	139	0.386111	14	7.49528
Mgst1	665	159	-348.667	-3.57002	4.9208e-06	-3.16507	-5.98758e-05	0.0675527	0.000297589	373	ENSMUSG00000008540	8	5	2013	ENSMUSG00000008540	524	524	373	373	1	93	93	151	151	0.288168	19	20.3572	36.7511	6	138140315	138156755	772	ENSMUSG00000008540	8	3	2013	ENSMUSG00000008540	899	899	772	772	1	280	280	127	127	0.141268	19	36.9262
Mical1	379	78	-183.667	-3.06367	8.54896e-05	-2.67686	-3.06422e-05	1	0.00229219	191	ENSMUSG00000019823	12	5	6047	ENSMUSG00000019823	248	274	191	217	0.880184	60	60	57	57	0.208029	48	3.9425	7.11746	10	41476313	41487032	461	ENSMUSG00000019823	12	5	6047	ENSMUSG00000019823	514	558	461	505	0.912871	183	183	53	53	0.0949821	48	8.04104
Micall1	408	307	365	2.48173	0.000527918	2.6919	7.941e-05	1	0.00843685	248	ENSMUSG00000033039	1	1	6701	ENSMUSG00000033039	387	720	248	576	0.430556	94	94	139	144	0.2	16	9.44355	17.0486	15	79108971	79136897	250	ENSMUSG00000033039	1	1	6701	ENSMUSG00000033039	447	728	250	531	0.47081	96	96	197	197	0.270604	16	7.62984
Mid1ip1	679	283	401.667	3.17509	6.59397e-05	3.49362	8.82724e-05	0.905221	0.00188588	250	ENSMUSG00000008035	5	2	2128	ENSMUSG00000008035	245	444	244	435	0.56092	32	38	1	9	0.0202703	8	22.4579	40.5436	X	10715012	10719690	163	ENSMUSG00000008035	5	2	2128	ENSMUSG00000008035	160	295	155	290	0.534483	9	17	5	5	0.0169492	8	13.1216
Midn	894	654	727.333	2.30424	0.00646182	2.44954	0.000155941	1	0.0462361	469	ENSMUSG00000035621	7	2	4307	ENSMUSG00000035621	553	553	469	469	1	85	85	84	84	0.151899	19	11.9633	21.5975	10	80148271	80158368	514	ENSMUSG00000035621	7	3	4307	ENSMUSG00000035621	600	600	514	514	1	95	95	86	86	0.143333	19	11.4908
Mif	93	42	65	1.8159	0.00601353	1.93406	1.42749e-05	1	0.0444006	80	ENSMUSG00000033307	1	1	554	ENSMUSG00000033307	59	143	54	138	0.391304	5	31	5	5	0.034965	3	27.3667	49.4054	10	75859352	75860250	74	ENSMUSG00000033307	1	1	554	ENSMUSG00000033307	44	121	44	121	0.363636	11	41	0	0	0	3	21.0299
Miip	79	39	-55.3333	-2.95294	0.000828372	-2.66748	-9.78166e-06	1	0.0113153	80	ENSMUSG00000029022	8	2	3354	ENSMUSG00000029022	96	96	80	80	1	39	39	16	16	0.166667	28	2.62047	4.73077	4	147860777	147868816	103	ENSMUSG00000029022	8	2	3354	ENSMUSG00000029022	145	145	103	103	1	29	29	42	42	0.289655	28	2.95689
Mina	96	45	57	2.15541	0.00166733	2.40108	1.26873e-05	1	0.0186393	29	ENSMUSG00000022724	6	1	5290	ENSMUSG00000022724	60	71	29	40	0.725	6	6	31	31	0.43662	21	0.830724	1.49972	16	59471774	59492461	76	ENSMUSG00000022724	6	1	5290	ENSMUSG00000022724	107	119	76	88	0.863636	17	17	31	31	0.260504	21	1.60172
Mir99ahg	157	25	-71	-4.43548	0.000326352	-3.81571	-1.19469e-05	1	0.00601267	60	ENSMUSG00000090386	14	3	10145	ENSMUSG00000090386	1477	1699	60	101	0.594059	9	9	1417	1598	0.940553	37	1.09376	1.97458	16	77236316	77691403	172	ENSMUSG00000090386	14	6	10145	ENSMUSG00000090386	3857	4325	172	216	0.796296	32	32	3685	4109	0.950058	37	2.05004
Mknk2	5403	4616	4695.67	2.76795	0.00246312	2.95888	0.00100639	1	0.0239644	2369	ENSMUSG00000020190	5	1	3892	ENSMUSG00000020190	2661	2661	2369	2369	1	565	565	292	292	0.109733	22	66.872	120.725	10	80665326	80678112	2349	ENSMUSG00000020190	5	1	3892	ENSMUSG00000020190	2713	2713	2349	2349	1	569	569	364	364	0.134169	22	58.1127
Mkx	739	40	-307	-4.10101	0.00044044	-3.50027	-5.09186e-05	1	0.00747386	127	ENSMUSG00000061013	5	3	3925	ENSMUSG00000061013	351	352	127	127	1	17	17	224	225	0.639205	16	3.55481	6.41755	18	6910458	7004780	796	ENSMUSG00000061013	5	2	3925	ENSMUSG00000061013	2574	2574	796	796	1	107	107	1778	1778	0.690754	16	19.5269
Mllt3	408	178	241.333	2.46263	0.00120646	2.57152	5.1041e-05	1	0.0148275	235	ENSMUSG00000028496	8	3	12004	ENSMUSG00000028496	708	708	235	235	1	76	76	473	473	0.668079	24	2.15077	3.88282	4	87769924	88033364	96	ENSMUSG00000028496	8	3	12004	ENSMUSG00000028496	514	515	96	96	1	23	23	418	419	0.813592	24	0.770027
Mmadhc	283	122	184	2.02985	0.00413073	2.11988	3.9156e-05	1	0.0340376	228	ENSMUSG00000026766	8	2	2012	ENSMUSG00000026766	327	327	228	228	1	58	58	99	99	0.302752	24	12.4497	22.4756	2	50279880	50296801	120	ENSMUSG00000026766	8	1	2012	ENSMUSG00000026766	224	224	120	120	1	41	41	104	104	0.464286	24	5.74267
Mmd	235	19	-140	-2.70732	0.000888484	-2.45911	-2.42916e-05	1	0.0119662	270	ENSMUSG00000003948	2	2	3581	ENSMUSG00000003948	308	575	240	293	0.819113	18	48	68	282	0.490435	9	8.98909	16.2281	11	90249455	90278589	291	ENSMUSG00000003948	2	1	3581	ENSMUSG00000003948	359	605	276	349	0.790831	67	82	83	256	0.42314	9	9.38387
Mme	189	7	-99.6667	-4.78481	0.00098263	-4.07494	-1.70437e-05	1	0.0128106	149	ENSMUSG00000027820	8	4	11542	ENSMUSG00000027820	235	238	149	149	1	47	47	86	89	0.37395	37	1.41827	2.56041	3	63241536	63386030	202	ENSMUSG00000027820	8	3	11542	ENSMUSG00000027820	304	304	202	202	1	56	56	102	102	0.335526	37	1.68512
Mmp16	86	11	-39.3333	-5.21429	0.00358001	-4.65135	-6.84589e-06	1	0.0309681	21	ENSMUSG00000028226	6	2	8667	ENSMUSG00000028226	83	83	21	21	1	2	2	62	62	0.746988	22	0.266197	0.480569	4	17852892	18119145	87	ENSMUSG00000028226	6	2	8667	ENSMUSG00000028226	315	315	87	87	1	16	16	228	228	0.72381	22	0.966521
Mmp2	4080	620	-2042.33	-3.66391	0.00205295	-3.22304	-0.000350236	1	0.021324	1381	ENSMUSG00000031740	4	2	3371	ENSMUSG00000031740	1518	1518	1381	1381	1	335	335	137	137	0.0902503	20	45.0078	81.2531	8	92827290	92853420	4601	ENSMUSG00000031740	4	2	3371	ENSMUSG00000031740	5023	5023	4601	4601	1	1031	1031	422	422	0.0840135	20	131.418
Mmp23	249	19	-98	-7.125	0.000103308	-5.81655	-1.60176e-05	1	0.00262632	36	ENSMUSG00000029061	4	2	2340	ENSMUSG00000029061	42	42	36	36	1	10	10	6	6	0.142857	14	1.6902	3.05135	4	155650654	155653384	263	ENSMUSG00000029061	4	4	2340	ENSMUSG00000029061	272	272	263	263	1	65	65	9	9	0.0330882	14	10.8218
Mmp28	200	87	-124.667	-3.18713	1.39618e-05	-2.89533	-2.20068e-05	0.191667	0.000630485	164	ENSMUSG00000020682	5	2	3874	ENSMUSG00000020682	404	409	164	169	0.970414	28	28	240	240	0.586797	16	4.79269	8.65231	11	83440767	83463071	244	ENSMUSG00000020682	5	2	3874	ENSMUSG00000020682	494	504	244	254	0.96063	60	60	250	250	0.496032	16	6.31299
Mmrn1	657	110	-391.667	-8.53205	1.16299e-07	-7.51374	-7.05632e-05	0.00159655	1.75445e-05	175	ENSMUSG00000054641	3	3	5868	ENSMUSG00000054641	195	197	175	175	1	24	24	20	22	0.111675	14	3.27643	5.91498	6	60924975	60989378	674	ENSMUSG00000054641	3	3	5868	ENSMUSG00000054641	790	790	674	674	1	139	139	116	116	0.146835	14	11.0594
Mpeg1	136	27	84	1.96923	0.00329989	2.15118	1.89885e-05	1	0.0292935	66	ENSMUSG00000046805	1	1	4335	ENSMUSG00000046805	66	66	66	66	1	0	0	0	0	0	2	1.67266	3.01967	19	12460778	12465284	93	ENSMUSG00000046805	1	1	4335	ENSMUSG00000046805	93	93	93	93	1	0	0	0	0	0	2	2.06564
Mphosph10	78	31	52.6667	2.18797	0.00316986	2.37071	1.16303e-05	1	0.0284357	33	ENSMUSG00000030521	3	1	3700	ENSMUSG00000030521	54	54	33	33	1	8	8	21	21	0.388889	15	0.979861	1.76896	7	64376526	64392268	45	ENSMUSG00000030521	3	2	3700	ENSMUSG00000030521	65	65	45	45	1	2	2	20	20	0.307692	15	1.17104
Mpp6	293	118	185	2.10338	0.0015409	2.21	3.94874e-05	1	0.0175839	179	ENSMUSG00000038388	8	0	3184	ENSMUSG00000038388	360	389	179	196	0.913265	88	88	181	193	0.496144	29	6.76294	12.2092	6	50110240	50198939	129	ENSMUSG00000038388	8	1	3184	ENSMUSG00000038388	325	339	129	132	0.977273	65	65	196	207	0.610619	29	3.99173
Mpp7	409	25	-168.333	-3.80556	0.000541146	-3.19461	-2.74206e-05	1	0.00854899	86	ENSMUSG00000057440	1	1	4975	ENSMUSG00000057440	707	715	86	86	1	25	25	621	629	0.87972	17	1.89914	3.42855	18	7347961	7626863	457	ENSMUSG00000057440	1	1	4975	ENSMUSG00000057440	2039	2058	457	457	1	122	122	1582	1601	0.77794	17	8.84472
Mpv17l2	57	21	41.3333	1.96875	0.00712488	2.10746	8.99158e-06	1	0.0493346	48	ENSMUSG00000035559	4	2	1322	ENSMUSG00000035559	65	65	48	48	1	11	11	17	17	0.261538	12	3.98898	7.20136	8	70758648	70760946	43	ENSMUSG00000035559	4	1	1322	ENSMUSG00000035559	54	54	43	43	1	11	11	11	11	0.203704	12	3.13183
Mrap	256	26	-115.333	-9.43902	3.02383e-06	-7.84727	-1.95175e-05	0.0415112	0.000211826	85	ENSMUSG00000039956	4	2	1464	ENSMUSG00000039956	141	141	85	85	1	17	17	56	56	0.397163	7	6.37867	11.5155	16	90738323	90749785	262	ENSMUSG00000039956	4	2	1464	ENSMUSG00000039956	396	397	262	262	1	52	52	134	135	0.34005	7	17.2314
Mrgpre	47	16	-26.6667	-4.47826	0.00253069	-3.97303	-4.70683e-06	1	0.0244142	28	ENSMUSG00000048965	1	1	3761	ENSMUSG00000048965	28	28	28	28	1	0	0	0	0	0	2	0.817913	1.47659	7	143778362	143784500	52	ENSMUSG00000048965	1	1	3761	ENSMUSG00000048965	52	52	52	52	1	0	0	0	0	0	2	1.33125
Mrpl12	580	267	437.333	3.28174	8.22882e-05	3.38824	9.01257e-05	1	0.00223693	212	ENSMUSG00000039640	2	1	1532	ENSMUSG00000039640	221	328	210	298	0.704698	72	74	11	30	0.0914634	7	21.3703	38.58	11	120484612	120489065	124	ENSMUSG00000039640	2	1	1532	ENSMUSG00000039640	124	193	119	155	0.767742	35	40	5	38	0.196891	7	9.74168
Mrpl15	243	105	165.333	2.58466	0.000577282	2.65245	3.42332e-05	1	0.0088745	110	ENSMUSG00000033845	6	2	5668	ENSMUSG00000033845	142	149	110	110	1	26	26	32	39	0.261745	14	2.13214	3.84918	1	4773205	4785739	57	ENSMUSG00000033845	6	2	5668	ENSMUSG00000033845	68	75	57	57	1	22	22	11	18	0.24	14	0.968291
Mrpl17	85	43	59.6667	2.06548	0.00117397	2.27261	1.32539e-05	1	0.0144931	56	ENSMUSG00000030879	5	1	7605	ENSMUSG00000030879	56	164	56	156	0.358974	18	18	0	8	0.0487805	13	2.2536	4.06846	7	105803205	105811099	73	ENSMUSG00000030879	5	1	7605	ENSMUSG00000030879	73	175	73	171	0.426901	9	9	0	4	0.0228571	13	2.165
Mrpl19	90	64	59.6667	1.75847	0.00431232	1.96201	1.39386e-05	1	0.0351887	65	ENSMUSG00000030045	3	1	5450	ENSMUSG00000030045	79	88	65	74	0.878378	18	18	14	14	0.159091	9	1.49172	2.69302	6	81957850	81965958	113	ENSMUSG00000030045	3	1	5450	ENSMUSG00000030045	118	144	113	139	0.81295	14	14	5	5	0.0347222	9	2.45572
Mrpl23	78	36	50.6667	1.77551	0.00676371	1.93185	1.14368e-05	1	0.0478926	55	ENSMUSG00000037772	6	2	2164	ENSMUSG00000037772	26	105	13	92	0.141304	0	42	13	13	0.12381	13	4.67071	8.4321	7	142532685	142540747	79	ENSMUSG00000037772	6	0	2164	ENSMUSG00000037772	35	157	0	122	0	0	79	35	35	0.22293	13	5.42829
Mrpl3	177	94	122.333	2.28772	0.000703908	2.39748	2.59939e-05	1	0.0100709	120	ENSMUSG00000032563	9	1	6661	ENSMUSG00000032563	179	338	120	169	0.710059	55	55	59	169	0.5	28	2.7874	5.03213	9	105053238	105079888	62	ENSMUSG00000032563	9	0	6661	ENSMUSG00000032563	81	157	62	94	0.659574	12	12	19	63	0.401274	28	1.35878
Mrpl45	241	71	137	2.48913	0.00377393	2.52362	2.81538e-05	1	0.0321992	112	ENSMUSG00000018882	2	1	2596	ENSMUSG00000018882	124	124	112	112	1	31	31	12	12	0.0967742	10	4.73986	8.55694	11	97315715	97329920	36	ENSMUSG00000018882	2	1	2596	ENSMUSG00000018882	63	63	36	36	1	5	5	27	27	0.428571	10	1.33524
Mrpl47	101	61	67.6667	2.624	0.0049219	2.68772	1.41175e-05	1	0.0384227	43	ENSMUSG00000037531	2	1	3420	ENSMUSG00000037531	73	92	43	62	0.693548	15	15	30	30	0.326087	9	1.99167	3.59559	3	32725396	32737605	17	ENSMUSG00000037531	2	1	3420	ENSMUSG00000037531	20	64	17	61	0.278689	3	3	3	3	0.046875	9	1.71737
Mrpl51	467	130	282.667	2.52518	0.00522564	2.56082	5.81213e-05	1	0.0398542	243	ENSMUSG00000030335	3	3	4043	ENSMUSG00000030335	238	272	227	261	0.869732	33	49	11	11	0.0404412	7	7.09233	12.8039	6	125191800	125196269	72	ENSMUSG00000030335	3	1	4043	ENSMUSG00000030335	73	98	69	94	0.734043	13	16	4	4	0.0408163	7	2.23864
Mrpl52	114	46	62	2.04494	0.00469564	2.17089	1.33277e-05	1	0.0371264	77	ENSMUSG00000010406	5	1	758	ENSMUSG00000010406	86	86	77	77	1	43	43	9	9	0.104651	12	11.1602	20.1477	14	54426908	54429756	52	ENSMUSG00000010406	5	1	758	ENSMUSG00000010406	73	73	52	52	1	22	22	21	21	0.287671	12	6.60534
Mrpl55	122	30	69.6667	2.29814	0.00408503	2.37617	1.44471e-05	1	0.0338643	75	ENSMUSG00000036860	5	1	1027	ENSMUSG00000036860	87	87	75	75	1	24	24	12	12	0.137931	13	8.02312	14.4842	11	59202485	59206134	34	ENSMUSG00000036860	5	1	1027	ENSMUSG00000036860	38	38	34	34	1	11	11	4	4	0.105263	13	3.18764
Mrpl58	171	23	97.3333	1.99659	0.00572079	2.06634	2.03437e-05	1	0.0426357	106	ENSMUSG00000018858	10	0	3332	ENSMUSG00000018858	140	144	106	106	1	48	48	34	38	0.263889	24	3.49505	6.30966	11	115403751	115412674	70	ENSMUSG00000018858	10	1	3332	ENSMUSG00000018858	96	105	70	70	1	30	30	26	35	0.333333	24	2.0228
Mrps10	121	82	95.3333	2.375	0.000371304	2.53316	2.05995e-05	1	0.00661123	87	ENSMUSG00000034729	11	3	8079	ENSMUSG00000034729	108	112	86	90	0.955556	21	22	22	22	0.196429	30	1.22388	2.20948	17	47368886	47381417	53	ENSMUSG00000034729	11	2	8079	ENSMUSG00000034729	75	80	53	58	0.913793	0	0	22	22	0.275	30	0.691244
Mrps12	102	63	81.6667	2.78832	6.62393e-05	2.94482	1.72179e-05	0.909333	0.00189051	48	ENSMUSG00000045948	4	1	1040	ENSMUSG00000045948	50	50	48	48	1	5	5	2	2	0.04	9	5.07061	9.15404	7	28739640	28741820	36	ENSMUSG00000045948	4	1	1040	ENSMUSG00000045948	36	36	36	36	1	0	0	0	0	0	9	3.33296
Mrps16	95	40	67.3333	2.23171	0.001785	2.343	1.42771e-05	1	0.0195085	60	ENSMUSG00000049960	1	1	566	ENSMUSG00000049960	68	74	57	63	0.904762	18	21	11	11	0.148649	3	12.2286	22.0764	14	20391230	20393555	41	ENSMUSG00000049960	1	1	566	ENSMUSG00000049960	49	54	36	41	0.878049	0	5	13	13	0.240741	3	6.97474
Mrps18b	113	91	100	3.58621	2.74076e-07	3.90237	2.12982e-05	0.00376251	3.35938e-05	29	ENSMUSG00000024436	8	3	2089	ENSMUSG00000024436	67	90	25	48	0.520833	13	17	42	42	0.466667	19	2.52438	4.5573	17	35910378	35916389	43	ENSMUSG00000024436	8	1	2089	ENSMUSG00000024436	55	73	43	61	0.704918	17	17	12	12	0.164384	19	2.81159
Mrps2	101	51	73.3333	2.05769	0.00145602	2.19304	1.58577e-05	1	0.0169248	59	ENSMUSG00000035772	3	2	2919	ENSMUSG00000035772	61	61	59	59	1	7	7	2	2	0.0327869	9	2.2206	4.00888	2	28468065	28471178	67	ENSMUSG00000035772	3	2	2919	ENSMUSG00000035772	74	74	67	67	1	11	11	7	7	0.0945946	9	2.21005
Mrps34	92	38	59.3333	2.67925	0.00218435	2.76563	1.236e-05	1	0.0221141	43	ENSMUSG00000038880	3	0	2064	ENSMUSG00000038880	40	194	40	191	0.209424	31	34	0	3	0.0154639	10	10.1666	18.3539	17	24895115	24897502	18	ENSMUSG00000038880	3	1	2064	ENSMUSG00000038880	18	149	18	149	0.120805	12	12	0	0	0	10	6.95084
Mrps35	126	61	79.3333	2.07207	0.0027726	2.21355	1.71619e-05	1	0.0259891	107	ENSMUSG00000040112	5	2	8631	ENSMUSG00000040112	188	188	107	107	1	34	34	81	81	0.430851	16	1.36199	2.45883	6	147042763	147073991	66	ENSMUSG00000040112	5	2	8631	ENSMUSG00000040112	127	127	66	66	1	28	28	61	61	0.480315	16	0.736281
Mrto4	222	116	156.667	5.39252	1.38561e-09	5.63501	3.21711e-05	1.90216e-05	5.28378e-07	49	ENSMUSG00000028741	7	2	2611	ENSMUSG00000028741	57	64	49	56	0.875	17	17	8	8	0.125	20	2.35632	4.25389	4	139347434	139352576	24	ENSMUSG00000028741	7	0	2611	ENSMUSG00000028741	24	24	24	24	1	1	1	0	0	0	20	0.885045
Msantd3	159	113	131.667	4.46491	2.54207e-08	4.69192	2.7387e-05	0.000348975	4.78048e-06	47	ENSMUSG00000039693	5	0	1973	ENSMUSG00000039693	74	74	47	47	1	3	3	27	27	0.364865	11	2.61712	4.72472	4	48539934	48561919	25	ENSMUSG00000039693	5	0	1973	ENSMUSG00000039693	73	73	25	25	1	2	2	48	48	0.657534	11	1.22004
Msr1	59	26	34.6667	3.08	0.00129903	3.55796	7.74678e-06	1	0.0156745	12	ENSMUSG00000025044	5	1	6344	ENSMUSG00000025044	24	24	12	12	1	0	0	12	12	0.5	19	0.207812	0.375166	8	39581684	39642673	29	ENSMUSG00000025044	5	3	6344	ENSMUSG00000025044	49	49	29	29	1	7	7	20	20	0.408163	19	0.440145
Mst1r	107	47	-69.3333	-3.73684	0.000118601	-3.33515	-1.23281e-05	1	0.00290224	85	ENSMUSG00000032584	4	3	5007	ENSMUSG00000032584	105	105	85	85	1	19	19	20	20	0.190476	26	1.86506	3.36702	9	107906872	107920383	123	ENSMUSG00000032584	4	2	5007	ENSMUSG00000032584	152	152	123	123	1	28	28	29	29	0.190789	26	2.36531
mt-Nd6	322	184	201.667	3.78802	0.000574286	3.99756	4.30153e-05	1	0.0088582	154	ENSMUSG00000064368	1	1	519	ENSMUSG00000064368	240	242	154	154	1	0	0	86	88	0.363636	1	32.5991	58.8516	MT	13551	14070	26	ENSMUSG00000064368	1	1	519	ENSMUSG00000064368	43	43	26	26	1	0	0	17	17	0.395349	1	4.82355
Mt1	4310	2928	3341	7.47063	8.81719e-09	8.44711	0.000698955	0.000121042	2.05157e-06	435	ENSMUSG00000031765	3	3	1246	ENSMUSG00000031765	435	435	435	435	1	171	171	0	0	0	6	38.3551	69.2431	8	94179081	94180327	784	ENSMUSG00000031765	3	2	1246	ENSMUSG00000031765	786	786	784	784	1	368	368	2	2	0.00254453	6	60.5841
Mt2	3256	2604	2773.67	5.94415	5.31048e-07	6.92621	0.000590965	0.00729023	5.69549e-05	384	ENSMUSG00000031762	2	1	588	ENSMUSG00000031762	390	397	384	388	0.989691	252	252	6	9	0.02267	5	72.4948	130.876	8	94172663	94173568	990	ENSMUSG00000031762	2	1	588	ENSMUSG00000031762	997	1006	990	990	1	741	741	7	16	0.0159046	5	162.113
Mt3	158	10	-65.6667	-3.98485	0.00521518	-3.37941	-1.08831e-05	1	0.0398187	63	ENSMUSG00000031760	3	1	1066	ENSMUSG00000031760	63	63	63	63	1	6	6	0	0	0	6	6.49286	11.7216	8	94152606	94154146	164	ENSMUSG00000031760	3	1	1066	ENSMUSG00000031760	187	187	164	164	1	42	42	23	23	0.122995	6	14.8131
Mta3	154	50	-81.6667	-2.4939	0.00162691	-2.23837	-1.38498e-05	1	0.0182767	108	ENSMUSG00000055817	9	4	5319	ENSMUSG00000055817	398	398	108	108	1	37	37	290	290	0.728643	33	2.23073	4.02716	17	83706162	83821516	198	ENSMUSG00000055817	9	4	5319	ENSMUSG00000055817	884	884	198	198	1	107	107	686	686	0.776018	33	3.58423
Mtcl1	213	72	-152.667	-2.13366	0.00388375	-1.96644	-2.67735e-05	1	0.0329112	199	ENSMUSG00000052105	11	1	9268	ENSMUSG00000052105	374	374	199	199	1	28	28	175	175	0.467914	37	2.35895	4.25865	17	66336981	66449750	324	ENSMUSG00000052105	11	2	9268	ENSMUSG00000052105	658	658	324	324	1	15	15	334	334	0.507599	37	3.36604
Mthfd1	247	67	139.333	1.76557	0.00706203	1.87176	3.04356e-05	1	0.0491371	187	ENSMUSG00000021048	1	1	3324	ENSMUSG00000021048	331	331	187	187	1	81	81	144	144	0.435045	28	6.18063	11.158	12	76255231	76319820	170	ENSMUSG00000021048	1	1	3324	ENSMUSG00000021048	322	322	170	170	1	118	118	152	152	0.47205	28	4.92435
Mtrr	112	26	71.6667	1.86694	0.006068	1.97029	1.5407e-05	1	0.0446896	92	ENSMUSG00000034617	1	1	3692	ENSMUSG00000034617	118	118	92	92	1	37	37	26	26	0.220339	15	2.73765	4.94232	13	68560779	68582121	74	ENSMUSG00000034617	1	1	3692	ENSMUSG00000034617	117	117	74	74	1	25	25	43	43	0.367521	15	1.92988
Mturn	895	283	-477.667	-4.42823	2.07295e-06	-4.00654	-8.39248e-05	0.0284575	0.000160777	456	ENSMUSG00000038065	3	2	5695	ENSMUSG00000038065	550	569	456	467	0.976445	7	7	94	102	0.179262	9	9.00898	16.264	6	54681623	54703851	967	ENSMUSG00000038065	3	3	5695	ENSMUSG00000038065	1131	1141	967	977	0.989765	69	69	164	164	0.143734	9	16.5182
Mtx2	137	56	89	1.82407	0.00634541	1.91948	1.92833e-05	1	0.0457029	108	ENSMUSG00000027099	3	2	3675	ENSMUSG00000027099	196	198	108	108	1	65	65	88	90	0.454545	14	3.22863	5.8287	2	74825802	74878431	86	ENSMUSG00000027099	3	2	3675	ENSMUSG00000027099	180	183	86	86	1	53	53	94	97	0.530055	14	2.25321
Mul1	246	149	177	1.96022	0.00516793	2.0548	3.80353e-05	1	0.0395679	178	ENSMUSG00000041241	3	2	4000	ENSMUSG00000041241	202	202	178	178	1	21	21	24	24	0.118812	11	4.88891	8.82602	4	138434670	138442265	136	ENSMUSG00000041241	3	1	4000	ENSMUSG00000041241	171	171	136	136	1	16	16	35	35	0.204678	11	3.27371
Mum1	309	80	-176.667	-2.25592	0.0014005	-2.04763	-3.00482e-05	1	0.0165328	315	ENSMUSG00000020156	11	2	10361	ENSMUSG00000020156	360	360	315	315	1	48	48	45	45	0.125	35	3.34011	6.02995	10	80226433	80243903	418	ENSMUSG00000020156	11	3	10361	ENSMUSG00000020156	459	459	418	418	1	105	105	41	41	0.0893246	35	3.8845
Musk	763	418	586	3.60059	6.53976e-05	3.74824	0.000121493	0.897778	0.0018782	265	ENSMUSG00000057280	8	0	3776	ENSMUSG00000057280	408	408	265	265	1	84	84	143	143	0.35049	23	7.71021	13.9193	4	58285959	58374303	152	ENSMUSG00000057280	8	0	3776	ENSMUSG00000057280	225	225	152	152	1	33	33	73	73	0.324444	23	3.8759
Mustn1	4427	2852	3248.33	6.19733	6.45569e-06	6.53253	0.000686137	0.0886237	0.0003588	519	ENSMUSG00000042485	1	1	1177	ENSMUSG00000042485	557	557	519	519	1	93	93	38	38	0.0682226	3	48.4444	87.4573	14	30879256	30881608	394	ENSMUSG00000042485	1	1	1177	ENSMUSG00000042485	434	434	394	394	1	55	55	40	40	0.0921659	3	32.2315
Mxd1	126	35	-69.3333	-2.92593	0.000935529	-2.59813	-1.18764e-05	1	0.0124086	70	ENSMUSG00000001156	4	2	7072	ENSMUSG00000001156	103	106	70	70	1	3	3	33	36	0.339623	14	1.08745	1.96318	6	86647041	86669161	158	ENSMUSG00000001156	4	2	7072	ENSMUSG00000001156	231	241	158	158	1	19	19	73	83	0.344398	14	2.15117
Mxd4	898	327	-516	-2.69365	0.00290452	-2.46111	-9.01361e-05	1	0.0267785	672	ENSMUSG00000037235	3	2	3886	ENSMUSG00000037235	986	1152	672	838	0.801909	87	87	314	314	0.272569	10	23.6916	42.7707	5	34173882	34187720	1107	ENSMUSG00000037235	3	2	3886	ENSMUSG00000037235	1556	1783	1107	1334	0.829835	143	143	449	449	0.251823	10	33.0532
Mxi1	284	128	-182.333	-2.3607	0.00032411	-2.14002	-3.13539e-05	1	0.00599844	277	ENSMUSG00000025025	3	2	5619	ENSMUSG00000025025	445	447	277	279	0.992832	32	32	168	168	0.375839	8	5.45504	9.84805	19	53310505	53375810	407	ENSMUSG00000025025	3	2	5619	ENSMUSG00000025025	777	779	407	409	0.99511	70	70	370	370	0.474968	8	7.0085
Mxra8	1929	238	-916	-3.91102	0.000796872	-3.42667	-0.000155529	1	0.011026	512	ENSMUSG00000029070	7	5	2918	ENSMUSG00000029070	538	541	512	515	0.994175	158	158	26	26	0.0480591	23	19.3898	35.0047	4	155839679	155844088	2188	ENSMUSG00000029070	7	5	2918	ENSMUSG00000029070	2270	2288	2188	2194	0.997265	548	548	82	94	0.0410839	23	72.3956
Myadml2	145	79	109.333	5.75362	0.000660779	5.76945	2.26746e-05	1	0.00962347	35	ENSMUSG00000025141	2	0	992	ENSMUSG00000025141	236	264	35	63	0.555556	0	0	201	201	0.761364	4	6.9772	12.596	11	120646030	120648158	0	ENSMUSG00000025141	2	0	992	ENSMUSG00000025141	0	0	0	0	#DIV/0!	0	0	0	0	#DIV/0!	4	0
Mybbp1a	897	686	750.333	2.42288	0.00316446	2.58781	0.000160971	1	0.0284357	516	ENSMUSG00000040463	8	2	5803	ENSMUSG00000040463	577	577	516	516	1	179	179	61	61	0.105719	40	9.76899	17.6361	11	72441354	72451768	490	ENSMUSG00000040463	8	1	5803	ENSMUSG00000040463	500	500	490	490	1	188	188	10	10	0.02	40	8.13026
Mybph	496	319	426	25.5769	3.74446e-15	28.6591	8.70419e-05	5.1404e-11	8.56734e-12	24	ENSMUSG00000042451	2	1	2329	ENSMUSG00000042451	31	35	24	28	0.857143	9	9	7	7	0.2	13	1.32081	2.38448	1	134193447	134201232	28	ENSMUSG00000042451	2	0	2329	ENSMUSG00000042451	36	49	28	41	0.682927	16	16	8	8	0.163265	13	1.69502
Myc	224	119	178.333	4.18452	6.13614e-10	4.63522	3.80743e-05	8.42369e-06	2.75695e-07	52	ENSMUSG00000022346	8	1	2717	ENSMUSG00000022346	64	64	52	52	1	3	3	12	12	0.1875	14	2.10265	3.79593	15	61985390	61990374	70	ENSMUSG00000022346	8	0	2717	ENSMUSG00000022346	85	85	70	70	1	6	6	15	15	0.176471	14	2.48067
Myf5	35	19	24	13	0.000138612	12.6953	4.93774e-06	1	0.00325276	1	ENSMUSG00000000435	1	1	2083	ENSMUSG00000000435	6	6	1	1	1	0	0	5	5	0.833333	3	0.0527428	0.0952173	10	107482907	107486134	0	ENSMUSG00000000435	1	0	2083	ENSMUSG00000000435	0	0	0	0	#DIV/0!	0	0	0	0	#DIV/0!	3	0
Myh10	1589	1260	1263.33	2.49743	0.00511473	2.67248	0.000273321	1	0.0393582	711	ENSMUSG00000020900	10	3	10458	ENSMUSG00000020900	1026	1026	711	711	1	235	235	315	315	0.307018	62	7.46919	13.4842	11	68691558	68816632	742	ENSMUSG00000020900	10	1	10458	ENSMUSG00000020900	1062	1062	742	742	1	245	245	320	320	0.301318	62	6.8315
Myh13	50	6	25	10.375	0.00132988	10.3485	5.17666e-06	1	0.015896	6	ENSMUSG00000060180	4	0	6180	ENSMUSG00000060180	6	6	6	6	1	2	2	0	0	0	46	0.106663	0.192561	11	67321657	67371586	0	ENSMUSG00000060180	4	0	6180	ENSMUSG00000060180	0	0	0	0	#DIV/0!	0	0	0	0	#DIV/0!	46	0
Myl10	24	8	13.6667	#DIV/0!	3.32108e-05	114.094	2.76676e-06	0.455918	0.00116576	0	ENSMUSG00000005474	6	0	1203	ENSMUSG00000005474	0	0	0	0	#DIV/0!	0	0	0	0	#DIV/0!	14	0	0	5	136693145	136701094	0	ENSMUSG00000005474	6	0	1203	ENSMUSG00000005474	0	0	0	0	#DIV/0!	0	0	0	0	#DIV/0!	14	0
Myl12b	123	33	-73.6667	-2.18817	0.00550562	-1.99485	-1.26272e-05	1	0.0414746	95	ENSMUSG00000034868	3	2	1711	ENSMUSG00000034868	90	350	90	172	0.523256	36	41	0	178	0.508571	8	11.0441	19.9381	17	70973919	70990787	176	ENSMUSG00000034868	3	1	1711	ENSMUSG00000034868	176	456	176	283	0.621908	103	103	0	173	0.379386	8	15.9257
Myl6b	1053	486	721.667	5.56751	0.00619614	5.5167	0.000148182	1	0.0452932	221	ENSMUSG00000039824	1	1	1026	ENSMUSG00000039824	243	243	221	221	1	71	71	22	22	0.090535	7	23.6645	42.7218	10	128494156	128498685	4	ENSMUSG00000039824	1	1	1026	ENSMUSG00000039824	17	17	4	4	1	3	3	13	13	0.764706	7	0.375382
Mylip	279	143	-223	-3.25253	1.21429e-06	-2.98307	-4.0289e-05	0.0166697	0.000108952	370	ENSMUSG00000038175	1	1	3062	ENSMUSG00000038175	636	636	370	370	1	50	50	266	266	0.418239	7	13.2754	23.9663	13	45389741	45412019	358	ENSMUSG00000038175	1	1	3062	ENSMUSG00000038175	574	574	358	358	1	39	39	216	216	0.376307	7	11.2574
Myo1d	2876	269	-1124.67	-4.57794	0.00154963	-3.865	-0.000182864	1	0.0176633	518	ENSMUSG00000035441	3	2	6465	ENSMUSG00000035441	2042	2061	518	518	1	127	127	1524	1543	0.748666	25	8.80265	15.8915	11	80482125	80780025	3111	ENSMUSG00000035441	3	2	6465	ENSMUSG00000035441	7541	7588	3111	3111	1	750	750	4430	4477	0.590011	25	46.3332
Myo6	325	113	-178.333	-2.56891	0.000238751	-2.28877	-3.01055e-05	1	0.00479178	225	ENSMUSG00000033577	11	2	9279	ENSMUSG00000033577	584	584	225	225	1	92	92	359	359	0.614726	54	2.664	4.80935	9	80165030	80311729	430	ENSMUSG00000033577	11	1	9279	ENSMUSG00000033577	892	899	430	430	1	134	134	462	469	0.521691	54	4.46198
Myo7a	336	44	-190	-2.37349	0.00214694	-2.13229	-3.22059e-05	1	0.0218491	179	ENSMUSG00000030761	13	1	8566	ENSMUSG00000030761	260	260	179	179	1	57	57	81	81	0.311538	76	2.29576	4.14457	7	98051059	98119524	468	ENSMUSG00000030761	13	2	8566	ENSMUSG00000030761	750	750	468	468	1	204	204	282	282	0.376	76	5.26052
Myoc	2293	97	-1070	-7.84435	4.74771e-05	-6.68855	-0.00018386	0.651765	0.00150176	270	ENSMUSG00000026697	1	1	2074	ENSMUSG00000026697	353	687	270	604	0.44702	26	26	83	83	0.120815	3	31.9949	57.7608	1	162639154	162649693	2370	ENSMUSG00000026697	1	1	2074	ENSMUSG00000026697	2846	5675	2354	5164	0.455848	225	241	492	511	0.0900441	3	239.739
Myog	237	134	196.333	43.0714	1.53271e-24	43.6087	3.97915e-05	2.10411e-20	2.10411e-20	6	ENSMUSG00000026459	1	1	1495	ENSMUSG00000026459	8	8	6	6	1	0	0	2	2	0.25	3	0.440923	0.796004	1	134289988	134292548	0	ENSMUSG00000026459	1	0	1495	ENSMUSG00000026459	0	0	0	0	#DIV/0!	0	0	0	0	#DIV/0!	3	0
Myrip	456	108	-276.667	-7.19403	3.44301e-11	-6.28073	-4.88902e-05	4.72656e-07	2.25074e-08	315	ENSMUSG00000041794	5	2	5537	ENSMUSG00000041794	916	919	315	315	1	74	74	601	604	0.657236	25	6.25012	11.2834	9	120301512	120474841	496	ENSMUSG00000041794	5	1	5537	ENSMUSG00000041794	1505	1510	496	496	1	121	121	1009	1014	0.671523	25	8.62517
Myzap	92	13	-48.6667	-4.17391	0.000759596	-3.61823	-8.33544e-06	1	0.0106405	57	ENSMUSG00000041361	5	0	5635	ENSMUSG00000041361	28	298	28	101	0.277228	15	44	0	197	0.661074	21	1.96915	3.55494	9	71504346	71592360	106	ENSMUSG00000041361	5	2	5635	ENSMUSG00000041361	53	586	53	185	0.286486	38	91	0	401	0.6843	21	3.1611
Mzf1	62	16	-35.6667	-8.64286	4.22591e-05	-7.40611	-6.30866e-06	0.580133	0.00137472	34	ENSMUSG00000030380	7	3	8278	ENSMUSG00000030380	43	43	34	34	1	0	0	9	9	0.209302	19	0.451238	0.814626	7	13042302	13054764	66	ENSMUSG00000030380	7	2	8278	ENSMUSG00000030380	81	81	66	66	1	6	6	15	15	0.185185	19	0.767678
N4bp2l1	84	21	-44.6667	-4.82857	0.000305877	-4.19635	-7.77392e-06	1	0.0057383	34	ENSMUSG00000041132	7	2	3813	ENSMUSG00000041132	92	92	34	34	1	1	1	58	58	0.630435	19	0.979635	1.76855	5	150571643	150597188	93	ENSMUSG00000041132	7	1	3813	ENSMUSG00000041132	235	235	93	93	1	16	16	142	142	0.604255	19	2.34843
Naa20	146	116	129	2.41241	7.34031e-06	2.62354	2.80142e-05	0.100768	0.00038461	91	ENSMUSG00000002728	9	3	3705	ENSMUSG00000002728	162	170	88	96	0.916667	12	15	74	74	0.435294	23	2.84666	5.13911	2	145902098	145916425	101	ENSMUSG00000002728	9	2	3705	ENSMUSG00000002728	190	197	96	103	0.932039	25	30	94	94	0.477157	23	2.67676
Naa25	302	242	263.667	3.24716	2.87551e-07	3.48345	5.62015e-05	0.0039475	3.46272e-05	121	ENSMUSG00000042719	6	2	8298	ENSMUSG00000042719	210	275	121	170	0.711765	54	54	89	105	0.381818	36	2.25075	4.06331	5	121397935	121444378	102	ENSMUSG00000042719	6	1	8298	ENSMUSG00000042719	182	238	102	146	0.69863	59	59	80	92	0.386555	36	1.6941
Naa50	1707	826	1168.33	2.90076	0.0027714	3.00146	0.00024315	1	0.0259891	692	ENSMUSG00000022698	4	2	4648	ENSMUSG00000022698	767	776	692	692	1	90	90	75	84	0.108247	13	16.3566	29.5287	16	44139829	44163366	376	ENSMUSG00000022698	4	2	4648	ENSMUSG00000022698	454	462	376	376	1	83	83	78	86	0.186147	13	7.78901
Nacad	63	24	-40	-3.18182	0.00210699	-2.8863	-7.09908e-06	1	0.0216179	41	ENSMUSG00000041073	3	1	4892	ENSMUSG00000041073	57	57	41	41	1	2	2	16	16	0.280702	13	0.920767	1.66227	11	6597822	6606053	78	ENSMUSG00000041073	3	1	4892	ENSMUSG00000041073	102	102	78	78	1	6	6	24	24	0.235294	13	1.53521
Nacc1	478	220	345.667	2.25697	0.00248563	2.42205	7.43473e-05	1	0.024132	289	ENSMUSG00000001910	1	1	4300	ENSMUSG00000001910	349	375	283	303	0.933993	13	19	66	72	0.192	6	7.74153	13.9759	8	84670482	84687862	283	ENSMUSG00000001910	1	1	4300	ENSMUSG00000001910	333	367	280	305	0.918033	0	3	53	62	0.168937	6	6.82955
Nalcn	344	22	-133.667	-9.35417	0.000382808	-7.51177	-2.19764e-05	1	0.00674606	45	ENSMUSG00000000197	1	1	7115	ENSMUSG00000000197	190	193	45	45	1	21	21	145	148	0.766839	44	0.694848	1.25442	14	123276640	123627144	345	ENSMUSG00000000197	1	1	7115	ENSMUSG00000000197	1027	1052	345	345	1	175	175	682	707	0.672053	44	4.6688
Naprt	47	26	-36.3333	-2.81667	0.00406443	-2.59114	-6.54357e-06	1	0.0337298	47	ENSMUSG00000022574	1	1	1890	ENSMUSG00000022574	57	57	47	47	1	12	12	10	10	0.175439	13	2.73205	4.9322	15	75890963	75894481	64	ENSMUSG00000022574	1	1	1890	ENSMUSG00000022574	74	74	64	64	1	12	12	10	10	0.135135	13	3.26046
Narfl	125	57	79.3333	2.47826	0.002083	2.55536	1.65509e-05	1	0.0214359	57	ENSMUSG00000002280	6	1	3826	ENSMUSG00000002280	72	145	53	122	0.434426	24	28	19	23	0.158621	23	3.50322	6.32441	17	25773775	25783332	29	ENSMUSG00000002280	6	1	3826	ENSMUSG00000002280	76	150	29	100	0.29	19	19	47	50	0.333333	23	2.51661
Nasp	77	56	56	1.77064	0.00474966	1.95738	1.29799e-05	1	0.0374517	64	ENSMUSG00000028693	8	4	7518	ENSMUSG00000028693	115	115	64	64	1	36	36	51	51	0.443478	29	0.935255	1.68843	4	116601051	116627941	93	ENSMUSG00000028693	8	1	7518	ENSMUSG00000028693	159	159	93	93	1	61	61	66	66	0.415094	29	1.19108
Nat10	132	63	88.3333	1.68475	0.00439473	1.8505	2.05984e-05	1	0.0356287	121	ENSMUSG00000027185	14	4	7199	ENSMUSG00000027185	185	185	121	121	1	29	29	64	64	0.345946	53	1.84657	3.33364	2	103721255	103761270	153	ENSMUSG00000027185	14	4	7199	ENSMUSG00000027185	222	222	153	153	1	53	53	69	69	0.310811	53	2.04635
Nat8l	200	50	-100	-15.2857	3.07268e-08	-13.1524	-1.74299e-05	0.000421817	5.63285e-06	65	ENSMUSG00000048142	2	1	6670	ENSMUSG00000048142	72	72	65	65	1	0	0	7	7	0.0972222	5	1.07063	1.93282	5	33995983	34005916	202	ENSMUSG00000048142	2	1	6670	ENSMUSG00000048142	224	224	202	202	1	0	0	22	22	0.0982143	5	2.91599
Nav3	274	133	-202.333	-2.65395	0.000184747	-2.50504	-3.79633e-05	1	0.00403514	328	ENSMUSG00000020181	6	2	13806	ENSMUSG00000020181	820	825	328	328	1	95	95	492	497	0.602424	50	2.61011	4.71206	10	109682659	110456204	256	ENSMUSG00000020181	6	2	13806	ENSMUSG00000020181	640	649	256	256	1	49	49	384	393	0.605547	50	1.78539
Nbea	295	53	-134.667	-2.19881	0.00684396	-1.93368	-2.16849e-05	1	0.0482557	193	ENSMUSG00000027799	7	4	19754	ENSMUSG00000027799	684	749	193	193	1	40	40	491	556	0.742323	70	1.07338	1.93779	3	55625194	56183701	381	ENSMUSG00000027799	7	3	19754	ENSMUSG00000027799	915	1003	381	381	1	66	66	534	622	0.62014	70	1.85708
Nbl1	2604	245	-1051.67	-4.36354	0.00152432	-3.68787	-0.000171721	1	0.0174674	761	ENSMUSG00000041120	3	2	2033	ENSMUSG00000041120	934	934	761	761	1	75	75	173	173	0.185225	8	41.1244	74.2424	4	139082283	139092993	2804	ENSMUSG00000041120	3	3	2033	ENSMUSG00000041120	3464	3464	2804	2804	1	240	240	660	660	0.190531	8	132.801
Nbn	141	42	75.6667	1.74671	0.00515265	1.89434	1.70368e-05	1	0.0395492	90	ENSMUSG00000028224	2	1	2533	ENSMUSG00000028224	161	161	90	90	1	33	33	71	71	0.440994	18	3.90355	7.04713	4	15957924	15992589	120	ENSMUSG00000028224	2	1	2533	ENSMUSG00000028224	195	195	120	120	1	18	18	75	75	0.384615	18	4.56149
Nceh1	377	36	236	2.31599	0.00185082	2.38317	4.8385e-05	1	0.0199782	190	ENSMUSG00000027698	5	1	5253	ENSMUSG00000027698	333	333	190	190	1	15	15	143	143	0.429429	13	3.97373	7.17383	3	27182964	27284608	135	ENSMUSG00000027698	5	1	5253	ENSMUSG00000027698	302	305	135	135	1	3	3	167	170	0.557377	13	2.4745
Ncmap	138	8	-52.6667	-14.1667	0.00164535	-12.6789	-1.05106e-05	1	0.0184387	138	ENSMUSG00000043924	8	0	2227	ENSMUSG00000043924	183	183	138	138	1	33	33	45	45	0.245902	18	6.80787	12.2903	4	135369575	135398227	9	ENSMUSG00000043924	8	0	2227	ENSMUSG00000043924	17	17	9	9	1	5	5	8	8	0.470588	18	0.38912
Ncoa3	2045	315	-862	-3.07212	0.00658159	-2.6508	-0.00014016	1	0.0468631	695	ENSMUSG00000027678	5	4	7895	ENSMUSG00000027678	1121	1122	695	695	1	130	130	426	427	0.38057	33	9.6713	17.4597	2	165992635	166073242	2399	ENSMUSG00000027678	5	4	7895	ENSMUSG00000027678	3520	3525	2399	2399	1	518	518	1121	1126	0.319433	33	29.2576
Ncs1	111	68	87	2.03984	0.000339012	2.22521	1.92708e-05	1	0.00619702	86	ENSMUSG00000062661	2	1	4653	ENSMUSG00000062661	154	154	86	86	1	5	5	68	68	0.441558	10	2.03057	3.66581	2	31245822	31295989	97	ENSMUSG00000062661	2	1	4653	ENSMUSG00000062661	181	181	97	97	1	6	6	84	84	0.464088	10	2.00724
Ndrg1	800	248	-543.667	-4.88333	1.42014e-05	-4.43147	-9.88641e-05	0.194956	0.000637693	859	ENSMUSG00000005125	13	5	6593	ENSMUSG00000005125	1309	1926	859	1474	0.582768	481	481	450	452	0.234683	42	24.5622	44.3424	15	66929320	66969640	798	ENSMUSG00000005125	13	2	6593	ENSMUSG00000005125	1228	1697	798	1267	0.629834	450	450	430	430	0.253388	42	18.5035
Ndufa4l2	392	19	-177.333	-3.82979	0.000940115	-3.36167	-3.01084e-05	1	0.0124454	52	ENSMUSG00000040280	1	1	960	ENSMUSG00000040280	64	64	52	52	1	12	12	12	12	0.1875	4	5.95093	10.7433	10	127514938	127517152	438	ENSMUSG00000040280	1	1	960	ENSMUSG00000040280	442	442	438	438	1	99	99	4	4	0.00904977	4	43.9302
Ndufaf4	329	172	216	4.20792	3.24764e-05	4.29258	4.45154e-05	0.445836	0.00115709	109	ENSMUSG00000028261	3	2	3902	ENSMUSG00000028261	120	120	109	109	1	4	4	11	11	0.0916667	8	3.06896	5.54044	4	24898082	24905001	21	ENSMUSG00000028261	3	2	3902	ENSMUSG00000028261	21	21	21	21	1	0	0	0	0	0	8	0.518194
Nedd4l	317	95	-192	-3.53744	2.06734e-06	-3.17125	-3.37728e-05	0.0283804	0.000160777	164	ENSMUSG00000024589	2	1	8626	ENSMUSG00000024589	1020	1024	164	164	1	50	50	856	860	0.839844	32	2.08875	3.77085	18	64887755	65217826	385	ENSMUSG00000024589	2	2	8626	ENSMUSG00000024589	2028	2028	385	385	1	168	168	1643	1643	0.810158	32	4.29746
Negr1	122	7	-51	-7.65217	0.000262196	-6.43153	-8.52974e-06	1	0.00511281	34	ENSMUSG00000040037	4	2	6725	ENSMUSG00000040037	605	638	34	34	1	1	1	571	604	0.946708	14	0.555442	1.00275	3	156561793	157316445	126	ENSMUSG00000040037	4	2	6725	ENSMUSG00000040037	1044	1123	126	126	1	26	26	918	997	0.887801	14	1.80401
Net1	1426	724	-1031	-3.51668	0.00045991	-3.36655	-0.000197694	1	0.0077247	1476	ENSMUSG00000021215	2	2	3734	ENSMUSG00000021215	1594	1594	1476	1476	1	320	320	118	118	0.0740276	13	43.4275	78.4002	13	3882564	3918220	1099	ENSMUSG00000021215	2	2	3734	ENSMUSG00000021215	1192	1192	1099	1099	1	203	203	93	93	0.0780201	13	28.339
Neu2	158	52	77.6667	6.68293	0.0022448	7.0632	1.68658e-05	1	0.0224611	36	ENSMUSG00000079434	7	1	2590	ENSMUSG00000079434	38	40	36	36	1	4	4	2	4	0.1	14	1.52706	2.75682	1	87509888	87597845	0	ENSMUSG00000079434	7	0	2590	ENSMUSG00000079434	7	7	0	0	#DIV/0!	0	0	7	7	1	14	0
Nfasc	188	13	-117.667	-14.5769	2.46184e-05	-12.1418	-2.11089e-05	0.337962	0.000943046	191	ENSMUSG00000026442	10	3	14145	ENSMUSG00000026442	321	322	191	191	1	67	67	130	131	0.406832	51	1.48348	2.67815	1	132564689	132741797	174	ENSMUSG00000026442	10	1	14145	ENSMUSG00000026442	382	383	174	174	1	24	24	208	209	0.545692	51	1.18442
Nfatc4	628	107	-263.333	-3.73356	0.000167763	-3.20936	-4.34122e-05	1	0.00373872	195	ENSMUSG00000023411	2	2	4019	ENSMUSG00000023411	242	242	195	195	1	40	40	47	47	0.194215	11	5.33051	9.62325	14	55824794	55833943	695	ENSMUSG00000023411	2	2	4019	ENSMUSG00000023411	790	790	695	695	1	135	135	95	95	0.120253	11	16.6505
Nfkb2	492	198	296.333	2.72957	1.52698e-05	3.0013	6.37991e-05	0.209623	0.000676204	126	ENSMUSG00000025225	2	2	3289	ENSMUSG00000025225	160	160	126	126	1	68	68	34	34	0.2125	24	4.20881	7.59822	19	46304736	46312090	226	ENSMUSG00000025225	2	2	3289	ENSMUSG00000025225	281	281	226	226	1	107	107	55	55	0.19573	24	6.61615
Nfu1	90	56	68.6667	1.94064	0.00203836	2.08675	1.51342e-05	1	0.0212311	81	ENSMUSG00000029993	8	4	2575	ENSMUSG00000029993	106	106	81	81	1	38	38	25	25	0.235849	21	3.45589	6.23897	6	87009235	87028461	71	ENSMUSG00000029993	8	0	2575	ENSMUSG00000029993	118	118	71	71	1	16	16	47	47	0.398305	21	2.65486
Ngef	265	7	-92.3333	-8.10256	0.00088677	-6.52815	-1.46832e-05	1	0.0119583	24	ENSMUSG00000026259	4	0	3905	ENSMUSG00000026259	54	56	24	24	1	5	5	30	32	0.571429	20	0.675216	1.21898	1	87476833	87573870	273	ENSMUSG00000026259	4	2	3905	ENSMUSG00000026259	399	418	273	280	0.975	77	77	126	138	0.330144	20	6.90395
Nhp2	234	200	210	5.25676	1.03628e-11	5.57048	4.37679e-05	1.4226e-07	1.27304e-08	50	ENSMUSG00000001056	2	2	1146	ENSMUSG00000001056	52	52	50	50	1	27	27	2	2	0.0384615	6	4.79333	8.65347	11	51619734	51623714	38	ENSMUSG00000001056	2	1	1146	ENSMUSG00000001056	38	38	38	38	1	7	7	0	0	0	6	3.19271
Nifk	79	50	55	1.84184	0.00396582	2.02703	1.25589e-05	1	0.0332983	49	ENSMUSG00000026377	3	1	1965	ENSMUSG00000026377	62	62	49	49	1	8	8	13	13	0.209677	11	2.73959	4.94582	1	118321838	118333822	83	ENSMUSG00000026377	3	1	1965	ENSMUSG00000026377	101	101	83	83	1	29	29	18	18	0.178218	11	4.06702
Nip7	107	63	78.3333	2.05381	0.000599531	2.26061	1.76328e-05	1	0.00908657	79	ENSMUSG00000031917	3	2	3130	ENSMUSG00000031917	86	86	79	79	1	13	13	7	7	0.0813953	10	2.77291	5.00596	8	107056876	107060931	85	ENSMUSG00000031917	3	1	3130	ENSMUSG00000031917	95	95	85	85	1	25	25	10	10	0.105263	10	2.61478
Nipsnap1	34	11	-19.6667	-5.53846	0.00282175	-4.90483	-3.51067e-06	1	0.0262268	20	ENSMUSG00000034285	6	1	2649	ENSMUSG00000034285	40	40	20	20	1	4	4	20	20	0.5	20	0.82947	1.49745	11	4873950	4894200	36	ENSMUSG00000034285	6	1	2649	ENSMUSG00000034285	57	57	36	36	1	26	26	21	21	0.368421	20	1.30852
Nkd1	66	2	-39.6667	-3.24528	0.00686149	-2.96622	-7.03838e-06	1	0.0482976	75	ENSMUSG00000031661	3	2	4558	ENSMUSG00000031661	261	264	75	75	1	10	10	186	189	0.715909	14	1.80775	3.26356	8	88521353	88594884	73	ENSMUSG00000031661	3	2	4558	ENSMUSG00000031661	159	159	73	73	1	19	19	86	86	0.540881	14	1.54209
Nkd2	298	17	-165.333	-2.87879	0.00210082	-2.56202	-2.87431e-05	1	0.0215759	119	ENSMUSG00000021567	3	1	4728	ENSMUSG00000021567	200	200	119	119	1	20	20	81	81	0.405	13	2.76517	4.992	13	73818533	73847631	346	ENSMUSG00000021567	3	1	4728	ENSMUSG00000021567	439	439	346	346	1	71	71	93	93	0.211845	13	7.04627
Nkx6-1	58	0	-20.3333	#DIV/0!	0.00157889	-134.742	-3.27191e-06	1	0.0178984	0	ENSMUSG00000035187	1	0	3138	ENSMUSG00000035187	0	0	0	0	#DIV/0!	0	0	0	0	#DIV/0!	3	0	0	5	101658138	101664996	58	ENSMUSG00000035187	1	1	3138	ENSMUSG00000035187	64	64	58	58	1	0	0	6	6	0.09375	3	1.77965
Nlgn2	276	43	-134	-2.26019	0.00428074	-1.98977	-2.17485e-05	1	0.0349797	151	ENSMUSG00000051790	4	2	5785	ENSMUSG00000051790	172	172	151	151	1	18	18	21	21	0.122093	13	2.86765	5.177	11	69823121	69837784	377	ENSMUSG00000051790	4	1	5785	ENSMUSG00000051790	422	422	377	377	1	36	36	45	45	0.106635	13	6.27478
Nmd3	113	49	74.3333	1.79928	0.00467727	1.96742	1.71026e-05	1	0.0370297	80	ENSMUSG00000027787	8	2	10155	ENSMUSG00000027787	164	164	80	80	1	26	26	84	84	0.512195	28	0.865491	1.56248	3	69721984	69756373	99	ENSMUSG00000027787	8	1	10155	ENSMUSG00000027787	142	142	99	99	1	50	50	43	43	0.302817	28	0.938677
Nme1	130	80	102.667	3.61017	3.50997e-06	3.77696	2.1382e-05	0.0481849	0.000235131	48	ENSMUSG00000037601	3	1	3342	ENSMUSG00000037601	36	87	36	80	0.45	9	21	0	7	0.0804598	9	2.62988	4.74776	11	93956978	93968521	25	ENSMUSG00000037601	3	1	3342	ENSMUSG00000037601	22	55	22	53	0.415094	11	14	0	2	0.0363636	9	1.52697
Nmrk2	1542	1029	1213.67	59.7258	1.17311e-11	59.8895	0.000248326	1.61044e-07	1.27304e-08	43	ENSMUSG00000004939	1	1	1840	ENSMUSG00000004939	42	110	42	87	0.482759	18	19	0	23	0.209091	7	5.19462	9.37792	10	81198169	81202037	1	ENSMUSG00000004939	1	1	1840	ENSMUSG00000004939	1	2	1	2	0.5	1	1	0	0	0	7	0.104658
Nmt1	274	143	190.667	1.8102	0.00567166	1.94437	4.23467e-05	1	0.0424232	243	ENSMUSG00000020936	3	1	5017	ENSMUSG00000020936	242	564	242	372	0.650538	141	142	0	192	0.340426	17	8.14613	14.7063	11	103028189	103068912	237	ENSMUSG00000020936	3	1	5017	ENSMUSG00000020936	237	661	237	391	0.606138	105	105	0	270	0.408472	17	7.50401
Nnat	252	144	-162.667	-3.36893	0.0011633	-3.1742	-3.00687e-05	1	0.0144132	282	ENSMUSG00000067786	10	3	1829	ENSMUSG00000067786	282	1127	282	1019	0.276742	138	138	0	108	0.0958296	23	61.2087	110.501	2	157560077	157562522	235	ENSMUSG00000067786	10	3	1829	ENSMUSG00000067786	235	998	235	910	0.258242	95	95	0	88	0.0881764	23	47.9058
Nnmt	106	33	-62.3333	-2.61207	0.00255719	-2.33551	-1.06631e-05	1	0.024549	72	ENSMUSG00000032271	5	2	1576	ENSMUSG00000032271	117	117	72	72	1	17	17	45	45	0.384615	10	5.01913	9.06111	9	48591876	48605153	143	ENSMUSG00000032271	5	2	1576	ENSMUSG00000032271	217	217	143	143	1	11	11	74	74	0.341014	10	8.73656
Noc3l	89	50	56.6667	1.88542	0.00373566	2.13082	1.3301e-05	1	0.0319371	52	ENSMUSG00000024999	1	1	3977	ENSMUSG00000024999	100	100	52	52	1	12	12	48	48	0.48	21	1.43648	2.5933	19	38788127	38819237	94	ENSMUSG00000024999	1	1	3977	ENSMUSG00000024999	140	140	94	94	1	60	60	46	46	0.328571	21	2.27579
Noct	423	198	286	3.1133	0.00176662	3.13351	5.86559e-05	1	0.0194172	162	ENSMUSG00000023087	4	2	10658	ENSMUSG00000023087	292	330	162	180	0.9	10	10	130	150	0.454545	10	1.85545	3.34967	3	51224446	51251644	39	ENSMUSG00000023087	4	1	10658	ENSMUSG00000023087	199	246	39	74	0.527027	0	0	160	172	0.699187	10	0.668524
Nod1	453	62	-229.667	-2.48812	0.0017776	-2.19576	-3.80797e-05	1	0.0194445	357	ENSMUSG00000038058	6	2	5079	ENSMUSG00000038058	757	757	357	357	1	65	65	400	400	0.528402	21	7.72222	13.941	6	54923948	54972612	572	ENSMUSG00000038058	6	1	5079	ENSMUSG00000038058	1035	1039	572	572	1	103	103	463	467	0.449471	21	10.8437
Nol12	185	133	151.667	3.45946	5.24791e-08	3.70109	3.19134e-05	0.000720434	8.96572e-06	51	ENSMUSG00000033099	5	1	4317	ENSMUSG00000033099	64	64	51	51	1	12	12	13	13	0.203125	15	1.2979	2.34311	15	78934932	78943634	60	ENSMUSG00000033099	5	2	4317	ENSMUSG00000033099	81	81	60	60	1	20	20	21	21	0.259259	15	1.33823
Nol3	502	198	331	2.9207	0.00338615	2.94599	6.79167e-05	1	0.0298939	228	ENSMUSG00000014776	1	1	3176	ENSMUSG00000014776	232	267	228	263	0.86692	54	54	4	4	0.0149813	4	9.09762	16.424	8	105276139	105281939	52	ENSMUSG00000014776	1	1	3176	ENSMUSG00000014776	52	52	52	52	1	20	20	0	0	0	4	1.57646
Nol9	139	56	79	1.83746	0.00224961	2.0204	1.79481e-05	1	0.0224928	102	ENSMUSG00000028948	5	1	4956	ENSMUSG00000028948	160	160	102	102	1	6	6	58	58	0.3625	20	2.26111	4.08201	4	152039320	152061494	117	ENSMUSG00000028948	5	1	4956	ENSMUSG00000028948	165	165	117	117	1	9	9	48	48	0.290909	20	2.27308
Nolc1	267	169	217	2.27647	0.000153045	2.46678	4.76343e-05	1	0.00349585	152	ENSMUSG00000015176	1	1	3634	ENSMUSG00000015176	163	163	152	152	1	30	30	11	11	0.0674847	13	4.59527	8.2959	19	46075862	46085528	171	ENSMUSG00000015176	1	1	3634	ENSMUSG00000015176	183	184	170	171	0.994152	63	64	13	13	0.0706522	13	4.53077
Nop14	143	103	102.333	2.08865	0.000193995	2.33526	2.31086e-05	1	0.00416767	87	ENSMUSG00000036693	3	1	2730	ENSMUSG00000036693	124	124	87	87	1	39	39	37	37	0.298387	22	3.50114	6.32065	5	34638535	34660148	133	ENSMUSG00000036693	3	1	2730	ENSMUSG00000036693	182	182	133	133	1	25	25	49	49	0.269231	22	4.69083
Nop16	114	42	80	3.20183	1.24741e-05	3.44362	1.67469e-05	0.171245	0.000576581	45	ENSMUSG00000025869	3	1	1845	ENSMUSG00000025869	51	51	45	45	1	10	10	6	6	0.117647	10	2.67959	4.8375	13	54584184	54590090	40	ENSMUSG00000025869	3	1	1845	ENSMUSG00000025869	94	94	40	40	1	1	1	54	54	0.574468	10	2.08749
Nop2	174	71	123	1.97105	0.000683066	2.14969	2.75794e-05	1	0.00983959	109	ENSMUSG00000038279	2	2	2772	ENSMUSG00000038279	159	159	109	109	1	26	26	50	50	0.314465	18	4.32002	7.79899	6	125131908	125144753	140	ENSMUSG00000038279	2	1	2772	ENSMUSG00000038279	201	201	140	140	1	47	47	61	61	0.303483	18	4.8629
Nop56	215	87	138.667	1.83034	0.00522142	1.98093	3.15538e-05	1	0.0398442	175	ENSMUSG00000027405	19	4	4099	ENSMUSG00000027405	178	207	168	197	0.852792	52	59	10	10	0.0483092	53	5.28008	9.5322	2	130274429	130279313	148	ENSMUSG00000027405	19	3	4099	ENSMUSG00000027405	156	169	147	160	0.91875	39	40	9	9	0.0532544	53	3.7584
Nop58	136	68	92	2.02222	0.00233396	2.18015	2.05035e-05	1	0.0229847	79	ENSMUSG00000026020	15	2	10758	ENSMUSG00000026020	136	136	79	79	1	17	17	57	57	0.419118	50	0.806767	1.45647	1	59684970	59719044	80	ENSMUSG00000026020	15	2	10758	ENSMUSG00000026020	129	129	80	80	1	16	16	49	49	0.379845	50	0.71601
Nop9	117	56	88.3333	2.07287	0.000535049	2.21567	1.90945e-05	1	0.00850133	81	ENSMUSG00000019297	1	1	3694	ENSMUSG00000019297	96	104	81	89	0.910112	18	18	15	15	0.144231	10	2.64695	4.77857	14	55745692	55755500	82	ENSMUSG00000019297	1	1	3694	ENSMUSG00000019297	113	125	82	94	0.87234	23	23	31	31	0.248	10	2.45014
Nos1	825	612	689.667	7.10324	0.0035605	7.04314	0.000142193	1	0.0308577	150	ENSMUSG00000029361	7	2	11151	ENSMUSG00000029361	205	207	150	150	1	15	15	55	57	0.275362	45	1.47785	2.66798	5	117781031	117958840	1	ENSMUSG00000029361	7	0	11151	ENSMUSG00000029361	6	6	1	1	1	1	1	5	5	0.833333	45	0.00863469
Nov	610	78	-354.667	-9.79339	4.6764e-10	-8.54328	-6.24355e-05	6.41976e-06	2.21371e-07	430	ENSMUSG00000037362	1	1	2869	ENSMUSG00000037362	441	441	430	430	1	59	59	11	11	0.0249433	5	16.4661	29.7264	15	54745701	54754039	640	ENSMUSG00000037362	1	1	2869	ENSMUSG00000037362	653	653	640	640	1	115	115	13	13	0.0199081	5	21.4788
Nox4	779	27	-259.333	-4.2827	0.00364709	-3.59877	-4.08996e-05	1	0.0314493	98	ENSMUSG00000030562	8	2	8471	ENSMUSG00000030562	625	625	98	98	1	24	24	527	527	0.8432	31	1.27099	2.29454	7	87246095	87398710	813	ENSMUSG00000030562	8	2	8471	ENSMUSG00000030562	3240	3248	813	813	1	252	252	2427	2435	0.749692	31	9.24095
Noxo1	15	2	-7.66667	-24	0.00712635	-17.1793	-1.49054e-06	1	0.0493346	2	ENSMUSG00000019320	9	1	3013	ENSMUSG00000019320	5	7	2	4	0.5	0	0	3	3	0.428571	27	0.145852	0.263309	17	24696233	24700529	7	ENSMUSG00000019320	9	1	3013	ENSMUSG00000019320	7	12	7	12	0.583333	7	7	0	0	0	27	0.38348
Npdc1	638	75	-274	-2.77538	0.00190372	-2.38792	-4.40883e-05	1	0.0203233	225	ENSMUSG00000015094	14	8	3906	ENSMUSG00000015094	270	273	225	225	1	92	92	45	48	0.175824	42	6.32853	11.425	2	25399350	25409494	788	ENSMUSG00000015094	14	6	3906	ENSMUSG00000015094	877	886	788	788	1	286	286	89	98	0.110609	42	19.4247
Nphp3	125	11	-66.6667	-3.5974	0.00135902	-3.11463	-1.13206e-05	1	0.0161669	94	ENSMUSG00000032558	8	3	6617	ENSMUSG00000032558	153	165	94	106	0.886792	32	32	59	59	0.357576	41	1.75994	3.17724	9	104002543	104043818	146	ENSMUSG00000032558	8	2	6617	ENSMUSG00000032558	221	232	146	157	0.929936	59	59	75	75	0.323276	41	2.28454
Nploc4	985	473	677.333	2.40818	0.005293	2.52592	0.000143033	1	0.0402338	536	ENSMUSG00000039703	5	3	4776	ENSMUSG00000039703	775	777	536	536	1	132	132	239	241	0.310167	23	12.3297	22.259	11	120380369	120437708	366	ENSMUSG00000039703	5	1	4776	ENSMUSG00000039703	608	608	366	366	1	97	97	242	242	0.398026	23	7.37866
Npm3	86	44	62.3333	3.01075	0.000198176	3.21643	1.33244e-05	1	0.00423028	41	ENSMUSG00000056209	2	2	1187	ENSMUSG00000056209	43	44	40	41	0.97561	10	11	3	3	0.0681818	8	3.79477	6.85075	19	45747733	45749591	23	ENSMUSG00000056209	2	1	1187	ENSMUSG00000056209	26	33	23	30	0.766667	13	13	3	3	0.0909091	8	2.4335
Nptxr	174	12	-87	-2.83803	0.00260693	-2.49336	-1.46003e-05	1	0.0249393	60	ENSMUSG00000022421	3	0	5169	ENSMUSG00000022421	59	82	59	79	0.746835	0	1	0	3	0.0365854	9	1.67909	3.03128	15	79786351	79804766	220	ENSMUSG00000022421	3	0	5169	ENSMUSG00000022421	205	311	205	291	0.704467	6	21	0	20	0.0643087	9	5.4206
Nr1h3	203	52	-105.667	-2.99371	0.000214974	-2.70623	-1.83385e-05	1	0.00446411	107	ENSMUSG00000002108	8	3	2515	ENSMUSG00000002108	159	166	107	107	1	26	26	52	59	0.355422	22	4.6741	8.43822	2	91184060	91202834	236	ENSMUSG00000002108	8	3	2515	ENSMUSG00000002108	287	294	236	236	1	104	104	51	58	0.197279	22	9.03514
Nr4a1	1225	135	607.667	3.45687	0.00145205	3.7124	0.000133092	1	0.0169004	299	ENSMUSG00000023034	1	1	2474	ENSMUSG00000023034	352	352	299	299	1	81	81	53	53	0.150568	7	13.2777	23.9705	15	101266845	101274792	137	ENSMUSG00000023034	1	1	2474	ENSMUSG00000023034	150	150	137	137	1	59	59	13	13	0.0866667	7	5.3319
Nr4a3	1791	696	1104	15.4629	4.25577e-10	16.5117	0.000235946	5.84232e-06	2.08654e-07	77	ENSMUSG00000028341	4	0	5987	ENSMUSG00000028341	98	98	77	77	1	6	6	21	21	0.214286	15	1.41297	2.55086	4	48045152	48086447	41	ENSMUSG00000028341	4	0	5987	ENSMUSG00000028341	41	41	41	41	1	5	5	0	0	0	15	0.659379
Nrbp2	310	79	-192.333	-4.95205	1.84938e-08	-4.38704	-3.39125e-05	0.000253883	3.6269e-06	242	ENSMUSG00000075590	1	1	2495	ENSMUSG00000075590	261	261	242	242	1	64	64	19	19	0.0727969	12	10.6561	19.2376	15	76085594	76090013	355	ENSMUSG00000075590	1	1	2495	ENSMUSG00000075590	364	364	355	355	1	86	86	9	9	0.0247253	12	13.6999
Nrep	1224	200	-704.333	-3.33998	0.0010616	-2.98253	-0.000122612	1	0.0135443	493	ENSMUSG00000042834	3	2	2513	ENSMUSG00000042834	633	633	493	493	1	84	84	140	140	0.221169	7	21.553	38.9098	18	33437018	33464029	1504	ENSMUSG00000042834	3	3	2513	ENSMUSG00000042834	2115	2115	1504	1504	1	308	308	611	611	0.288889	7	57.6257
Nrg4	100	24	-49.6667	-13.4167	2.51358e-06	-11.4898	-8.67194e-06	0.0345064	0.000186521	32	ENSMUSG00000032311	13	2	6075	ENSMUSG00000032311	156	175	32	49	0.653061	4	4	124	126	0.72	39	0.88614	1.59976	9	55220221	55326844	101	ENSMUSG00000032311	13	2	6075	ENSMUSG00000032311	421	513	101	182	0.554945	7	7	320	331	0.645224	39	2.8846
Nrn1	165	21	-72.3333	-3.64634	0.00426505	-3.111	-1.2096e-05	1	0.0349139	68	ENSMUSG00000039114	2	1	1766	ENSMUSG00000039114	81	81	68	68	1	11	11	13	13	0.160494	5	4.23029	7.63701	13	36725624	36734477	173	ENSMUSG00000039114	2	1	1766	ENSMUSG00000039114	281	281	173	173	1	27	27	108	108	0.384342	5	9.43227
Nrros	75	26	43.3333	2	0.00515306	2.19491	9.69135e-06	1	0.0395492	41	ENSMUSG00000052384	10	0	4177	ENSMUSG00000052384	137	156	41	41	1	0	0	96	115	0.737179	22	1.07838	1.94681	16	32142784	32165594	54	ENSMUSG00000052384	10	1	4177	ENSMUSG00000052384	206	211	54	54	1	2	2	152	157	0.744076	22	1.24477
Nrxn2	27	12	-18.6667	-5	0.005113	-4.61036	-3.56164e-06	1	0.0393582	31	ENSMUSG00000033768	15	0	13812	ENSMUSG00000033768	40	59	31	46	0.673913	4	4	9	13	0.220339	51	0.365893	0.660551	19	6418730	6544169	17	ENSMUSG00000033768	15	0	13812	ENSMUSG00000033768	27	29	17	19	0.894737	0	0	10	10	0.344828	51	0.132452
Nsfl1c	278	225	235.667	1.98058	0.00134881	2.16067	5.25266e-05	1	0.0160733	223	ENSMUSG00000027455	10	5	3967	ENSMUSG00000027455	284	309	211	235	0.897872	85	97	73	74	0.239482	29	6.50816	11.7493	2	151494181	151511414	277	ENSMUSG00000027455	10	3	3967	ENSMUSG00000027455	393	396	276	277	0.99639	87	88	117	119	0.300505	29	6.72324
Nsg1	74	14	-38.3333	-3.5	0.005761	-3.08509	-6.65994e-06	1	0.0428656	32	ENSMUSG00000029126	7	1	3215	ENSMUSG00000029126	64	66	32	34	0.941176	4	4	32	32	0.484848	16	1.16185	2.0975	5	38137191	38159907	81	ENSMUSG00000029126	7	1	3215	ENSMUSG00000029126	114	132	81	99	0.818182	9	9	33	33	0.25	16	2.96493
Nsmce1	57	33	41	2.18269	0.00316509	2.34909	8.91341e-06	1	0.0284357	36	ENSMUSG00000030750	3	1	1329	ENSMUSG00000030750	85	85	36	36	1	18	18	49	49	0.576471	11	2.97598	5.37258	7	125467639	125491596	35	ENSMUSG00000030750	3	1	1329	ENSMUSG00000030750	164	164	35	35	1	15	15	129	129	0.786585	11	2.53573
Nsun2	497	386	396	2.28711	0.00151318	2.53862	8.75787e-05	1	0.0173978	269	ENSMUSG00000021595	8	2	5737	ENSMUSG00000021595	382	420	269	294	0.914966	86	86	113	126	0.3	34	5.63008	10.1641	13	69533745	69635780	413	ENSMUSG00000021595	8	3	5737	ENSMUSG00000021595	625	685	413	427	0.967213	144	144	212	258	0.376642	34	7.16645
Nt5e	448	65	-194.333	-5.10563	2.3117e-05	-4.3723	-3.25314e-05	0.31735	0.000914554	145	ENSMUSG00000032420	3	2	5413	ENSMUSG00000032420	213	213	145	145	1	23	23	68	68	0.319249	13	2.94295	5.31294	9	88327196	88372092	476	ENSMUSG00000032420	3	1	5413	ENSMUSG00000032420	676	676	476	476	1	79	79	200	200	0.295858	13	8.467
Ntn1	3471	418	-1393	-5.25127	0.000660896	-4.4106	-0.000228465	1	0.00962347	781	ENSMUSG00000020902	3	1	6277	ENSMUSG00000020902	1576	1579	781	781	1	56	56	795	798	0.505383	11	13.6695	24.6777	11	68209363	68400823	3661	ENSMUSG00000020902	3	1	6277	ENSMUSG00000020902	6747	6764	3661	3661	1	344	344	3086	3103	0.458752	11	56.1576
Ntn4	825	168	-371.667	-3.41342	0.000151184	-2.9566	-6.1606e-05	1	0.00345909	308	ENSMUSG00000020019	2	1	3741	ENSMUSG00000020019	520	528	308	311	0.990354	46	46	212	217	0.410985	12	9.13324	16.4884	10	93640680	93747207	959	ENSMUSG00000020019	2	1	3741	ENSMUSG00000020019	1432	1502	959	1008	0.951389	214	214	473	494	0.328895	12	25.9438
Ntng1	64	24	-43	-4.48649	0.000178908	-3.99203	-7.67318e-06	1	0.00394864	54	ENSMUSG00000059857	12	2	7619	ENSMUSG00000059857	345	348	54	54	1	7	7	291	294	0.844828	24	0.778661	1.40573	3	109780039	110144011	75	ENSMUSG00000059857	12	1	7619	ENSMUSG00000059857	486	488	75	75	1	22	22	411	413	0.846311	24	0.947816
Ntrk2	586	201	-352.667	-2.94843	6.21537e-05	-2.65966	-6.13594e-05	0.853245	0.00181542	471	ENSMUSG00000055254	2	2	13806	ENSMUSG00000055254	721	722	471	471	1	89	89	250	251	0.347645	20	3.74805	6.76641	13	58806595	59133970	736	ENSMUSG00000055254	2	2	13806	ENSMUSG00000055254	1322	1322	736	736	1	187	187	586	586	0.443268	20	5.13299
Ntrk3	188	56	-115.667	-10.3784	7.98166e-10	-9.66945	-2.18336e-05	1.09572e-05	3.32037e-07	195	ENSMUSG00000059146	20	4	30170	ENSMUSG00000059146	634	681	195	195	1	41	41	439	486	0.713656	68	0.710087	1.28193	7	78175958	78738012	119	ENSMUSG00000059146	20	3	30170	ENSMUSG00000059146	395	413	119	119	1	17	17	276	294	0.711864	68	0.37978
Ntsr2	23	7	13.3333	6.71429	0.00341063	7.43242	2.8843e-06	1	0.0300517	3	ENSMUSG00000020591	1	1	1547	ENSMUSG00000020591	4	4	3	3	1	0	0	1	1	0.25	4	0.213051	0.384624	12	16653469	16660236	4	ENSMUSG00000020591	1	1	1547	ENSMUSG00000020591	4	4	4	4	1	0	0	0	0	0	4	0.24896
Nubp1	73	47	58.6667	2.97753	4.10561e-05	3.25249	1.2618e-05	0.563618	0.00134515	29	ENSMUSG00000022503	6	1	3637	ENSMUSG00000022503	40	57	29	45	0.644444	16	16	11	12	0.210526	22	1.35932	2.454	16	10411947	10424428	34	ENSMUSG00000022503	6	1	3637	ENSMUSG00000022503	44	56	34	46	0.73913	7	7	10	10	0.178571	22	1.2178
Nucb2	373	37	-164.667	-3.65591	0.00021366	-3.16085	-2.74378e-05	1	0.00444576	92	ENSMUSG00000030659	4	1	2331	ENSMUSG00000030659	108	108	92	92	1	59	59	16	16	0.148148	22	4.33609	7.828	7	116504368	116540584	425	ENSMUSG00000030659	4	2	2331	ENSMUSG00000030659	563	563	425	425	1	128	128	138	138	0.245115	22	17.5553
Nudcd1	74	29	45	2.66667	0.00207502	2.89444	9.62168e-06	1	0.0213858	39	ENSMUSG00000038736	1	1	3447	ENSMUSG00000038736	81	83	39	39	1	5	5	42	44	0.53012	10	1.24301	2.24403	15	44375226	44428307	30	ENSMUSG00000038736	1	1	3447	ENSMUSG00000038736	93	93	30	30	1	0	0	63	63	0.677419	10	0.837994
Nudt18	132	48	-81.3333	-2.62667	0.00320235	-2.33084	-1.39819e-05	1	0.028621	90	ENSMUSG00000045211	1	1	3716	ENSMUSG00000045211	104	104	90	90	1	31	31	14	14	0.134615	3	2.66084	4.80365	14	70577846	70582571	172	ENSMUSG00000045211	1	1	3716	ENSMUSG00000045211	193	193	172	172	1	13	13	21	21	0.108808	3	4.4567
Nudt19	95	51	72	1.86747	0.00289576	1.99968	1.584e-05	1	0.0267157	87	ENSMUSG00000034875	3	1	2680	ENSMUSG00000034875	88	97	87	96	0.90625	6	6	1	1	0.0103093	8	3.9354	7.10463	7	35547184	35556304	81	ENSMUSG00000034875	3	1	2680	ENSMUSG00000034875	92	101	81	90	0.9	6	6	11	11	0.108911	8	3.23347
Nudt22	54	37	39	2.0354	0.00455653	2.27562	8.88337e-06	1	0.0363476	35	ENSMUSG00000037349	3	2	1195	ENSMUSG00000037349	47	47	35	35	1	3	3	12	12	0.255319	9	3.21775	5.80905	19	6993017	6996117	53	ENSMUSG00000037349	3	3	1195	ENSMUSG00000037349	95	95	53	53	1	14	14	42	42	0.442105	9	4.2704
Nufip1	78	32	49.3333	2.0068	0.00455364	2.15805	1.07916e-05	1	0.0363476	48	ENSMUSG00000022009	1	1	3974	ENSMUSG00000022009	103	103	48	48	1	17	17	55	55	0.533981	10	1.32698	2.39562	14	76110890	76137379	51	ENSMUSG00000022009	1	1	3974	ENSMUSG00000022009	77	77	51	51	1	9	9	26	26	0.337662	10	1.23567
Nup205	203	86	136.667	1.71804	0.00669116	1.85711	3.10678e-05	1	0.0474709	169	ENSMUSG00000038759	6	2	8195	ENSMUSG00000038759	237	237	169	169	1	62	62	68	68	0.28692	54	2.26564	4.09018	6	35177420	35247596	198	ENSMUSG00000038759	6	1	8195	ENSMUSG00000038759	275	275	198	198	1	86	86	77	77	0.28	54	2.32636
Nup210	464	308	346.667	4.68794	0.000112781	4.75258	7.21755e-05	1	0.00279975	104	ENSMUSG00000030091	10	2	8213	ENSMUSG00000030091	156	156	104	104	1	31	31	52	52	0.333333	58	1.39118	2.51152	6	91013067	91116829	21	ENSMUSG00000030091	10	0	8213	ENSMUSG00000030091	30	30	21	21	1	0	0	9	9	0.3	58	0.246194
Nup50	184	71	126	2.0107	0.000312923	2.16706	2.75259e-05	1	0.00584464	133	ENSMUSG00000016619	1	1	4741	ENSMUSG00000016619	186	187	132	133	0.992481	23	24	54	54	0.28877	8	3.08201	5.56399	15	84923427	84942955	134	ENSMUSG00000016619	1	1	4741	ENSMUSG00000016619	189	189	134	134	1	15	15	55	55	0.291005	8	2.72142
Nup93	129	67	85.6667	1.91459	0.00447435	2.02251	1.85888e-05	1	0.0360046	114	ENSMUSG00000032939	8	2	4257	ENSMUSG00000032939	284	288	114	114	1	44	44	170	174	0.604167	37	2.94207	5.31137	8	94214563	94317227	71	ENSMUSG00000032939	8	0	4257	ENSMUSG00000032939	197	205	71	71	1	30	30	126	134	0.653659	37	1.60589
Nupl1	166	79	116.667	2.01744	0.000666288	2.14953	2.52752e-05	1	0.00966892	127	ENSMUSG00000063895	1	1	2787	ENSMUSG00000063895	252	252	127	127	1	47	47	125	125	0.496032	15	5.00633	9.03799	14	60219203	60251507	105	ENSMUSG00000063895	1	1	2787	ENSMUSG00000063895	237	237	105	105	1	35	35	132	132	0.556962	15	3.62755
Nupr1	908	96	-364.333	-6.72251	5.74363e-06	-5.54864	-5.97306e-05	0.0788486	0.000330501	161	ENSMUSG00000030717	6	2	2514	ENSMUSG00000030717	182	182	161	161	1	35	35	21	21	0.115385	16	7.03579	12.7018	7	126623248	126630861	956	ENSMUSG00000030717	6	2	2514	ENSMUSG00000030717	1041	1041	956	956	1	192	192	85	85	0.0816523	16	36.6145
Nus1	270	109	180.333	1.9783	0.00190673	2.10369	3.89295e-05	1	0.0203233	226	ENSMUSG00000023068	1	1	4614	ENSMUSG00000023068	302	302	226	226	1	18	18	76	76	0.251656	5	5.38125	9.71484	10	52417546	52440192	170	ENSMUSG00000023068	1	1	4614	ENSMUSG00000023068	246	246	170	170	1	3	3	76	76	0.308943	5	3.54758
Nxpe5	31	10	17.3333	5.33333	0.002214	5.89237	3.78294e-06	1	0.0223484	3	ENSMUSG00000047592	5	0	4473	ENSMUSG00000047592	13	13	3	3	1	0	0	10	10	0.769231	15	0.0736843	0.133023	5	138225897	138253363	5	ENSMUSG00000047592	5	0	4473	ENSMUSG00000047592	9	9	5	5	1	0	0	4	4	0.444444	15	0.10763
Nxph4	24	1	-10.6667	-33	0.00451024	-24.1049	-2.11447e-06	1	0.0361609	1	ENSMUSG00000040258	1	1	1675	ENSMUSG00000040258	1	1	1	1	1	0	0	0	0	0	2	0.06559	0.11841	10	127525472	127534559	8	ENSMUSG00000040258	1	1	1675	ENSMUSG00000040258	8	8	8	8	1	0	0	0	0	0	2	0.459871
Odc1	1526	1232	1334	5.46652	7.74792e-07	5.80535	0.000279815	0.0106363	7.65205e-05	306	ENSMUSG00000011179	1	1	2547	ENSMUSG00000011179	272	456	249	433	0.575058	79	136	23	23	0.0504386	12	18.6772	33.7182	12	17544872	17551502	231	ENSMUSG00000011179	1	1	2547	ENSMUSG00000011179	206	352	179	325	0.550769	54	106	27	27	0.0767045	12	12.2861
Ogn	1234	135	-528.333	-4.5618	8.76103e-05	-3.87157	-8.77756e-05	1	0.00233991	288	ENSMUSG00000021390	1	1	2540	ENSMUSG00000021390	286	646	286	567	0.504409	124	126	0	79	0.122291	7	24.5246	44.2746	13	49608070	49624500	1333	ENSMUSG00000021390	1	1	2540	ENSMUSG00000021390	1325	3160	1325	2843	0.466057	572	580	0	317	0.100316	7	107.771
Olfml1	177	34	-92	-5.1194	1.88403e-05	-4.37657	-1.57998e-05	0.25864	0.000784936	94	ENSMUSG00000051041	1	1	1685	ENSMUSG00000051041	153	154	94	94	1	6	6	59	60	0.38961	3	6.12887	11.0645	7	107567445	107591094	194	ENSMUSG00000051041	1	1	1685	ENSMUSG00000051041	307	307	194	194	1	21	21	113	113	0.368078	3	11.0857
Olfml2a	967	129	-401.333	-3.83962	0.000215922	-3.25489	-6.54436e-05	1	0.00446411	263	ENSMUSG00000046618	1	1	5579	ENSMUSG00000046618	313	313	263	263	1	36	36	50	50	0.159744	8	5.17907	9.34984	2	38931977	38963753	1088	ENSMUSG00000046618	1	1	5579	ENSMUSG00000046618	1168	1168	1088	1088	1	174	174	80	80	0.0684932	8	18.7773
Olfml3	2200	144	-964.333	-4.87802	0.000550068	-4.16509	-0.000162046	1	0.00861042	400	ENSMUSG00000027848	4	2	6161	ENSMUSG00000027848	404	404	400	400	1	35	35	4	4	0.00990099	9	7.13282	12.877	3	103722221	103738001	2349	ENSMUSG00000027848	4	2	6161	ENSMUSG00000027848	2384	2384	2349	2349	1	176	176	35	35	0.0146812	9	36.7107
Olfr558	63	9	35.6667	4.14706	0.00188731	4.17815	7.1651e-06	1	0.0202414	11	ENSMUSG00000070423	2	0	3041	ENSMUSG00000070423	17	17	11	11	1	0	0	6	6	0.352941	3	0.397401	0.717433	7	102702214	102712064	6	ENSMUSG00000070423	2	0	3041	ENSMUSG00000070423	14	14	6	6	1	0	0	8	8	0.571429	3	0.189975
Olr1	38	31	33.3333	#DIV/0!	2.00326e-10	280.865	6.84668e-06	2.75008e-06	1.05772e-07	0	ENSMUSG00000030162	5	0	3572	ENSMUSG00000030162	0	0	0	0	#DIV/0!	0	0	0	0	#DIV/0!	13	0	0	6	129485243	129507165	0	ENSMUSG00000030162	5	0	3572	ENSMUSG00000030162	0	0	0	0	#DIV/0!	0	0	0	0	#DIV/0!	13	0
Omd	164	4	-54.3333	-33.6	0.00342944	-25.2705	-8.5496e-06	1	0.0301597	4	ENSMUSG00000048368	1	1	1556	ENSMUSG00000048368	4	24	4	21	0.190476	0	0	0	3	0.125	3	1.48273	2.67679	13	49582765	49592609	164	ENSMUSG00000048368	1	1	1556	ENSMUSG00000048368	164	526	164	430	0.381395	43	43	0	96	0.18251	3	26.6085
Ophn1	211	5	-129	-2.6681	0.00249237	-2.36398	-2.1785e-05	1	0.0241704	250	ENSMUSG00000031214	10	4	13100	ENSMUSG00000031214	759	770	250	250	1	79	79	509	520	0.675325	43	2.09663	3.78507	X	98554276	98891025	287	ENSMUSG00000031214	10	3	13100	ENSMUSG00000031214	977	987	287	287	1	80	80	690	700	0.70922	43	2.10946
Oplah	457	165	-297.667	-3.71429	7.06734e-07	-3.43259	-5.3871e-05	0.00970205	7.13386e-05	280	ENSMUSG00000022562	10	2	5841	ENSMUSG00000022562	316	324	280	288	0.972222	122	122	36	36	0.111111	46	5.41699	9.77936	15	76296596	76328015	526	ENSMUSG00000022562	10	1	5841	ENSMUSG00000022562	606	638	526	558	0.942652	249	249	80	80	0.125392	46	9.1983
Opn3	44	4	-21.6667	-6.41667	0.00641435	-5.4196	-3.73221e-06	1	0.0460304	23	ENSMUSG00000026525	1	1	1913	ENSMUSG00000026525	28	36	23	29	0.793103	2	2	5	7	0.194444	4	1.66546	3.00669	1	175662420	175692776	46	ENSMUSG00000026525	1	1	1913	ENSMUSG00000026525	87	119	46	69	0.666667	21	21	41	50	0.420168	4	3.47292
Osbp2	94	23	-48.3333	-6	6.3136e-05	-5.18699	-8.3788e-06	0.866731	0.0018363	40	ENSMUSG00000020435	6	0	6361	ENSMUSG00000020435	151	151	40	40	1	11	11	111	111	0.735099	21	0.690855	1.24721	11	3703730	3863903	102	ENSMUSG00000020435	6	0	6361	ENSMUSG00000020435	411	411	102	102	1	22	22	309	309	0.751825	21	1.54396
Osgin1	123	48	81.3333	2.35556	0.000569009	2.57156	1.79811e-05	1	0.00882638	77	ENSMUSG00000074063	7	1	2674	ENSMUSG00000074063	95	95	77	77	1	13	13	18	18	0.189474	22	3.1636	5.71129	8	119434123	119446256	57	ENSMUSG00000074063	7	1	2674	ENSMUSG00000074063	79	79	57	57	1	4	4	22	22	0.278481	22	2.05246
Osr1	80	30	-55	-2.81319	0.00149583	-2.56445	-9.72311e-06	1	0.0172706	93	ENSMUSG00000048387	1	1	2010	ENSMUSG00000048387	118	118	93	93	1	0	0	25	25	0.211864	3	5.08322	9.17681	12	9574441	9581499	104	ENSMUSG00000048387	1	1	2010	ENSMUSG00000048387	124	124	104	104	1	0	0	20	20	0.16129	3	4.98193
Otop1	51	3	-18.3333	-14.75	0.00702681	-11.1165	-2.98334e-06	1	0.0489417	4	ENSMUSG00000051596	4	0	3442	ENSMUSG00000051596	9	9	4	4	1	0	0	5	5	0.555556	15	0.127674	0.230491	5	38275971	38304217	51	ENSMUSG00000051596	4	0	3442	ENSMUSG00000051596	60	60	51	51	1	21	21	9	9	0.15	15	1.42666
Otulin	429	278	329.667	3.1929	0.000135392	3.30988	6.92458e-05	1	0.00321013	166	ENSMUSG00000046034	1	1	1491	ENSMUSG00000046034	296	296	166	166	1	53	53	130	130	0.439189	7	12.2316	22.0818	15	27605918	27630693	76	ENSMUSG00000046034	1	1	1491	ENSMUSG00000046034	179	180	76	76	1	16	16	103	104	0.577778	7	4.90791
P2rx5	170	127	139.333	2.8914	1.82563e-05	3.03775	2.93464e-05	0.250622	0.000775919	71	ENSMUSG00000005950	3	1	2395	ENSMUSG00000005950	131	131	71	71	1	17	17	60	60	0.458015	14	3.25691	5.87974	11	73160420	73172685	53	ENSMUSG00000005950	3	1	2395	ENSMUSG00000005950	109	109	53	53	1	32	32	56	56	0.513761	14	2.13074
P2rx7	141	32	-72	-2.53191	0.00674829	-2.25458	-1.21991e-05	1	0.0478268	107	ENSMUSG00000029468	7	2	5970	ENSMUSG00000029468	178	178	107	107	1	14	14	71	71	0.398876	24	1.96907	3.55479	5	122643910	122691432	166	ENSMUSG00000029468	7	2	5970	ENSMUSG00000029468	343	343	166	166	1	31	31	177	177	0.516035	24	2.67728
P2ry2	1072	669	783	4.2625	0.0026047	4.24603	0.000160438	1	0.0249354	262	ENSMUSG00000032860	5	3	3642	ENSMUSG00000032860	326	326	262	262	1	6	6	64	64	0.196319	11	7.9034	14.2681	7	100996567	101012866	42	ENSMUSG00000032860	5	1	3642	ENSMUSG00000032860	51	51	42	42	1	0	0	9	9	0.176471	11	1.11038
P3h3	1033	125	-491.333	-4.3424	3.25346e-05	-3.76285	-8.35521e-05	0.446636	0.00115709	271	ENSMUSG00000023191	7	3	3930	ENSMUSG00000023191	300	300	271	271	1	59	59	29	29	0.0966667	31	7.57581	13.6767	6	124841088	124857752	1143	ENSMUSG00000023191	7	5	3930	ENSMUSG00000023191	1192	1209	1143	1160	0.985345	283	283	49	49	0.0405294	31	28.4201
P3h4	343	27	-136	-3.125	0.00206016	-2.71889	-2.22702e-05	1	0.021324	79	ENSMUSG00000006931	2	1	2178	ENSMUSG00000006931	91	91	79	79	1	13	13	12	12	0.131868	10	3.98494	7.19406	11	100408455	100414836	386	ENSMUSG00000006931	2	1	2178	ENSMUSG00000006931	437	437	386	386	1	109	109	51	51	0.116705	10	17.0644
Pa2g4	343	155	219.333	2.14236	0.000249491	2.35388	4.83661e-05	1	0.00492808	202	ENSMUSG00000025364	3	2	2751	ENSMUSG00000025364	213	222	193	202	0.955446	85	94	20	20	0.0900901	19	8.06702	14.5635	10	128557765	128565934	241	ENSMUSG00000025364	3	1	2751	ENSMUSG00000025364	268	268	241	241	1	61	61	27	27	0.100746	19	8.43504
Pabpc4	1318	704	966.667	3.43697	0.00245066	3.48159	0.000198847	1	0.023877	487	ENSMUSG00000011257	8	4	4027	ENSMUSG00000011257	442	916	332	779	0.426187	68	223	110	137	0.149563	29	21.2524	38.3673	4	123262350	123298925	142	ENSMUSG00000011257	8	2	4027	ENSMUSG00000011257	184	349	92	253	0.363636	31	81	92	96	0.275072	29	6.04922
Pacsin1	80	3	-36	-28	0.000246944	-25.2422	-7.47711e-06	1	0.00489891	28	ENSMUSG00000040276	5	1	4886	ENSMUSG00000040276	40	40	28	28	1	8	8	12	12	0.3	19	0.629589	1.1366	17	27655508	27711106	4	ENSMUSG00000040276	5	0	4886	ENSMUSG00000040276	8	8	4	4	1	0	0	4	4	0.5	19	0.0788256
Pak1ip1	132	110	108.667	1.84021	0.00372121	1.96101	2.39791e-05	1	0.031908	113	ENSMUSG00000038683	5	2	4049	ENSMUSG00000038683	139	139	113	113	1	38	38	26	26	0.18705	20	3.06608	5.53523	13	41001022	41013019	116	ENSMUSG00000038683	5	3	4049	ENSMUSG00000038683	127	127	116	116	1	49	49	11	11	0.0866142	20	2.75849
Pak3	35	16	-22.6667	-4.77778	0.00617149	-4.12766	-4.02883e-06	1	0.0451852	27	ENSMUSG00000031284	10	0	9552	ENSMUSG00000031284	103	103	27	27	1	3	3	76	76	0.737864	37	0.310543	0.560628	X	143518590	143797796	39	ENSMUSG00000031284	10	0	9552	ENSMUSG00000031284	204	204	39	39	1	7	7	165	165	0.808824	37	0.393125
[truncated: 708 more rows]
[truncated: 94 more columns]

## Sheet: AGvsMG
Feature ID	Experiment - Range (original values)	Experiment - IQR (original values)	Experiment - Difference (original values)	Experiment - Fold Change (original values)	EDGE test: AG vs MG, tagwise dispersions - P-value	EDGE test: AG vs MG, tagwise dispersions - Fold change	EDGE test: AG vs MG, tagwise dispersions - Weighted difference	EDGE test: AG vs MG, tagwise dispersions - Bonferroni	EDGE test: AG vs MG, tagwise dispersions - FDR p-value correction	AG - AG_1 - Expression values	AG - AG_1 - Gene name	AG - AG_1 - Transcripts annotated	AG - AG_1 - Detected transcripts	AG - AG_1 - Exon length	AG - AG_1 - Gene ID	AG - AG_1 - Unique gene reads	AG - AG_1 - Total gene reads	AG - AG_1 - Unique exon reads	AG - AG_1 - Total exon reads	AG - AG_1 - Ratio of unique to total (exon reads)	AG - AG_1 - Unique exon-exon reads	AG - AG_1 - Total exon-exon reads	AG - AG_1 - Unique intron reads	AG - AG_1 - Total intron reads	AG - AG_1 - Ratio of intron to total gene reads	AG - AG_1 - Exons	AG - AG_1 - RPKM	AG - AG_1 - TPM	AG - AG_1 - Chromosome	AG - AG_1 - Chromosome region start	AG - AG_1 - Chromosome region end	AG - AG_2 - Expression values	AG - AG_2 - Gene name	AG - AG_2 - Transcripts annotated	AG - AG_2 - Detected transcripts	AG - AG_2 - Exon length	AG - AG_2 - Gene ID	AG - AG_2 - Unique gene reads	AG - AG_2 - Total gene reads	AG - AG_2 - Unique exon reads	AG - AG_2 - Total exon reads	AG - AG_2 - Ratio of unique to total (exon reads)	AG - AG_2 - Unique exon-exon reads	AG - AG_2 - Total exon-exon reads	AG - AG_2 - Unique intron reads	AG - AG_2 - Total intron reads	AG - AG_2 - Ratio of intron to total gene reads	AG - AG_2 - Exons	AG - AG_2 - RPKM
[truncated: 1,720 more rows]
[truncated: 94 more columns]

[truncated: 1 more sheets: GCvsAG]
