# Supplementary material for: Transcriptome analysis of gravitational effects on mouse skeletal muscles under microgravity and artificial 1 g onboard environment
Source: Sci Rep. 2021 Apr 28;11:9168. doi: 10.1038/s41598-021-88392-4 (PMC8080648; doi:10.1038/s41598-021-88392-4)
Supplement: Supplementary file 3 — Supplementary Information 3. [file 41598_2021_88392_MOESM3_ESM.xlsx]

## Sheet: Sheet1
Feature ID	EDGE test: GC vs MG, tagwise dispersions - FDR p-value correction	EDGE test: AG vs MG, tagwise dispersions - FDR p-value correction	EDGE test: GC vs AG, tagwise dispersions - FDR p-value correction	AG_1 - TPM	AG_2 - TPM	AG_3 - TPM	MG_1 - TPM	MG_2 - TPM	MG_3 - TPM	GC_1 - TPM	GC_2 - TPM	GC_3 - TPM	AG-mean	MG-mean	GC-mean	AG-sd	MG-sd	GC-sd	AG-sem	MG-sem	GC-sem	AG-mean (GC=1)	MG-mean (GC=1)	GC-mean (GC=1)	AG-sem (GC=1)	MG-sem (GC=1)	GC-sem (GC=1)
Agt	1.57541e-08	1.19532e-13	0.89461	7.18481	8.21744	5.39045	66.5653	35.676	44.1504	4.51006	0.415928	2.50819	6.9309	48.7972	2.47806	1.43049	15.9603	2.04723	0.825895	9.21468	1.18197	2.79691	19.6917	1	0.333283	3.71851	0.476974
Ampd3	0.00253375	0.0267292	0.89461	15.0237	11.1055	8.3608	34.6969	24.6056	24.3913	11.2087	7.47803	7.71097	11.4967	27.8979	8.79923	3.3486	5.88906	2.08991	1.93332	3.40005	1.20661	1.30655	3.1705	1	0.219714	0.386403	0.137127
Atf4	0.0271919	5.64757e-05	0.960902	61.7815	79.861	48.2106	205.112	199.874	142.102	65.0004	58.6241	63.1747	63.2844	182.363	62.2664	15.8787	34.965	3.28378	9.16755	20.1871	1.89589	1.01635	2.92875	1	0.147231	0.324205	0.030448
Bcat2	0.0113731	0.0048335	0.96226	16.2143	14.8237	7.27809	6.96507	8.78221	8.81159	12.4597	26.9736	13.1975	12.772	8.18629	17.5436	4.80843	1.05771	8.17497	2.77615	0.61067	4.71982	0.728017	0.466625	1	0.158243	0.0348087	0.269034
Col1a1	1.9611e-05	3.64373e-08	0.89461	1524.69	3629.06	645.132	508.385	524.373	461.011	1594.23	9899.37	4803.91	1932.96	497.923	5432.5	1533.29	32.9514	4188.1	885.245	19.0245	2418	0.355814	0.0916563	1	0.162953	0.00350198	0.445099
Dysf	0.0113153	1.9774e-07	0.927465	11.9638	16.2714	11.7503	45.6935	44.5668	49.1631	14.4562	5.38325	13.2467	13.3285	46.4745	11.0287	2.55089	2.39565	4.92636	1.47275	1.38313	2.84424	1.20853	4.21396	1	0.133538	0.125412	0.257894
Egr1	0.00213798	0.00118259	1	1.19703	14.4954	4.4766	52.5742	45.2286	19.4655	2.7424	9.95429	9.32395	6.723	39.0894	7.34022	6.92792	17.3871	3.99428	3.99984	10.0385	2.3061	0.915912	5.32538	1	0.544921	1.3676	0.314173
Eif4ebp1	0.168594	0.038676	1	23.9075	28.4567	10.926	46.828	39.1338	40.8026	27.3662	24.534	21.0384	21.0967	42.2548	24.3129	9.09704	4.04742	3.16973	5.25218	2.33678	1.83004	0.867719	1.73796	1	0.216024	0.0961127	0.0752706
Fbxo21	0.0251377	0.031515	1	15.1248	10.2452	3.93112	4.72383	7.78657	5.43708	11.2671	16.7375	7.47651	9.76706	5.98249	11.8271	5.61215	1.60256	4.65581	3.24018	0.92524	2.68803	0.825824	0.505831	1	0.273963	0.0782308	0.227278
Fbxo32	0.607602	3.17173e-05	0.9092	22.708	32.8828	20.5522	11.7141	14.9041	18.1163	30.7686	5.27295	17.7034	25.381	14.9115	17.915	6.58555	3.2011	12.7492	3.80217	1.84816	7.36073	1.41675	0.832345	1	0.212234	0.103163	0.41087
Fbxw11	0.112564	0.000967577	1	11.7844	14.0559	9.24181	31.8371	28.6879	26.2623	16.5014	12.2241	12.3011	11.6941	28.9291	13.6755	2.40833	2.7952	2.44758	1.39045	1.61381	1.41311	0.855108	2.11539	1	0.101674	0.118007	0.103331
Fn1	0.0361609	0.0811827	0.89461	90.3914	373.47	77.9608	114.096	132.258	81.3908	152.831	917.288	171.532	180.607	109.248	413.884	167.14	25.7775	436.061	96.4981	14.8827	251.76	0.436373	0.263958	1	0.233153	0.0359586	0.608287
Foxo1	0.0856124	0.000207201	0.967415	26.8491	23.4675	10.0807	9.04078	8.52837	13.1632	17.19	29.954	16.036	20.1324	10.2441	21.06	8.86775	2.54092	7.72403	5.1198	1.467	4.45947	0.955955	0.486424	1	0.243105	0.0696582	0.21175
Gabarapl1	0.428403	0.0198669	0.947325	44.1625	71.4668	27.9675	124.339	106.007	72.7901	66.3096	89.2797	41.7131	47.8656	101.045	65.7675	21.9848	26.1302	23.7879	12.6929	15.0863	13.734	0.727801	1.5364	1	0.192997	0.229388	0.208826
Hmox1	0.0121697	0.183588	0.896589	12.07	11.7372	10.7473	27.8408	21.813	19.7464	10.9873	13.1386	7.12297	11.5181	23.1334	10.4163	0.688011	4.20562	3.04821	0.397224	2.42811	1.75988	1.10578	2.22089	1	0.0381348	0.233107	0.168955
Ifrd1	0.0228155	0.000684071	0.9092	14.5171	18.4259	10.3601	41.0709	30.2262	34.8383	12.2226	10.3384	14.0641	14.4344	35.3785	12.2083	4.03351	5.44247	1.86292	2.32875	3.14221	1.07556	1.18234	2.89789	1	0.19075	0.257382	0.0881
Junb	0.0213596	0.0769042	0.909687	12.2466	40.7372	12.4721	85.5877	57.0144	21.8068	13.188	25.9781	16.5665	21.8186	54.803	18.5776	16.3844	31.9479	6.62794	9.45952	18.4451	3.82664	1.17446	2.94996	1	0.509191	0.992872	0.205982
Kcnn3	0.0386175	0.020688	1	1.10742	1.99847	1.4105	7.07805	2.9396	3.18735	1.74596	1.67449	2.00022	1.50546	4.40167	1.80689	0.453049	2.32112	0.1712	0.261568	1.3401	0.0988422	0.833179	2.43605	1	0.144761	0.741662	0.0547029
Klf15	0.434993	0.000189247	0.89461	53.6077	32.3879	14.7213	13.8169	13.0899	17.4495	31.481	11.2722	14.9798	33.5723	14.7854	19.2444	19.4702	2.33562	10.7582	11.2411	1.34847	6.21124	1.74453	0.7683	1	0.584127	0.0700709	0.322757
Maf	0.0187438	0.0346003	0.934139	8.36534	16.3215	7.68785	7.56354	8.413	8.62147	14.2237	21.7842	15.0066	10.7916	8.19934	17.0048	4.80105	0.560396	4.15751	2.77188	0.323545	2.40034	0.634619	0.482177	1	0.163006	0.0190267	0.141157
Mt1	2.05157e-06	1.00797e-16	0.89461	129.637	126.053	71.9916	694.705	560.265	785.111	69.2431	123.722	46.5248	109.227	680.027	79.8301	32.297	113.14	39.6728	18.6467	65.3211	22.9051	1.36825	8.51843	1	0.233579	0.818252	0.286923
Myog	2.10411e-20	4.44212e-15	0.922915	2.35613	0.335293	1.04897	22.7122	32.9072	31.8712	0.796004	0	0.940021	1.2468	29.1635	0.578675	1.02484	5.61101	0.506294	0.591693	3.23952	0.292309	2.15458	50.3971	1	1.0225	5.59817	0.505135
Nrep	0.0135443	0.000119764	0.9092	51.3949	50.6649	29.205	27.0232	24.2025	27.6855	38.9098	117.681	71.2312	43.7549	26.3037	75.9406	12.6059	1.84964	39.5961	7.27803	1.06789	22.8608	0.576173	0.346372	1	0.0958384	0.0140622	0.301035
Ppp1r15a	0.00157154	0.168125	0.896589	7.19596	19.3428	13.1885	36.1695	28.5537	23.1144	9.18417	13.9924	8.97173	13.2424	29.2792	10.7161	6.07361	6.55768	2.83935	3.5066	3.78608	1.6393	1.23575	2.73226	1	0.327227	0.353308	0.152976
Psma1	0.00162921	0.0075231	0.940182	9.01283	26.9343	16.4054	49.1295	46.9842	44.7123	19.051	18.513	13.4485	17.4508	46.942	17.0042	9.00635	2.2089	3.09098	5.19982	1.27531	1.78458	1.02627	2.76062	1	0.305797	0.0749999	0.10495
Psmc2	0.00806707	0.000302265	0.89461	14.3029	18.1336	11.1592	39.3376	37.6292	33.9439	11.5904	9.69276	12.186	14.5319	36.9702	11.1564	3.49283	2.75655	1.30203	2.01658	1.5915	0.751729	1.30256	3.31382	1	0.180756	0.142654	0.0673812
Psmc4	0.0482371	0.00128695	0.937579	22.1785	40.2463	23.853	65.0344	79.8456	72.1284	27.8755	16.2722	32.6481	28.7593	72.3362	25.5986	9.98325	7.4078	8.42203	5.76383	4.2769	4.86246	1.12347	2.82579	1	0.225162	0.167075	0.18995
Psmd11	0.0037121	3.16915e-08	0.906039	21.4956	25.7058	17.1734	80.7432	77.139	74.3832	18.4262	10.7202	20.7508	21.4583	77.4218	16.6324	4.26634	3.18942	5.25036	2.46317	1.84141	3.0313	1.29015	4.65488	1	0.148095	0.110712	0.182252
Psmd3	0.0965924	0.00391513	0.942462	25.6988	28.0554	16.8913	51.0751	55.7502	52.5482	20.8839	15.0036	26.9494	23.5485	53.1245	20.9457	5.88448	2.39021	5.97316	3.39741	1.37999	3.4486	1.12427	2.5363	1	0.162201	0.0658843	0.164645
Psmd8	0.00164924	5.25767e-09	0.896589	42.4685	47.4427	30.8819	153.359	148.64	139.863	32.4399	20.8401	36.2021	40.2644	147.287	29.8274	8.49754	6.84858	8.0073	4.90606	3.95403	4.62302	1.34991	4.93799	1	0.164482	0.132564	0.154992
Rrp9	0.00439812	0.00836262	0.922093	3.94602	8.88705	5.18637	17.1998	17.9058	12.5793	6.62703	2.88275	5.33048	6.00648	15.895	4.94675	2.57058	2.89304	1.90141	1.48412	1.6703	1.09778	1.21423	3.21321	1	0.30002	0.337655	0.221919
Sat1	0.190113	0.0307546	0.934139	8.46532	10.4806	7.29267	32.6992	15.9389	17.1004	14.1568	19.1385	9.81553	8.74621	21.9128	14.3703	1.61244	9.35929	4.66514	0.93094	5.40359	2.69342	0.608633	1.52487	1	0.0647824	0.376026	0.18743
Socs3	0.00794686	0.00807115	1	3.77127	22.1358	5.8584	73.6577	31.9519	19.4713	8.43844	19.1801	9.66135	10.5885	41.6936	12.4266	10.0546	28.3764	5.88056	5.80501	16.3831	3.39514	0.852081	3.35518	1	0.467143	1.31839	0.273215
Spsb1	0.0590233	0.00717805	1	10.989	17.5602	5.20833	5.73783	6.84691	5.51533	8.03096	27.3744	6.15392	11.2525	6.03336	13.8531	6.18014	0.71329	11.7473	3.56811	0.411818	6.78232	0.812274	0.435525	1	0.257568	0.0297275	0.489589
Sqstm1	0.0999885	0.00495971	0.946419	140.295	160.964	95.0925	310.9	323.307	254.49	130.61	119.701	122.276	132.117	296.232	124.195	33.6886	36.678	5.70225	19.4501	21.176	3.29219	1.06379	2.38521	1	0.156609	0.170506	0.0265082
Trim63	0.115985	1.40861e-05	0.902225	90.5364	83.8379	55.4556	313.792	223.137	211.052	60.2271	0	39.5589	76.61	249.327	33.262	18.6238	56.1542	30.6033	10.7525	32.4206	17.6688	2.30323	7.49585	1	0.323266	0.974705	0.531202
Txnl1	0.0126897	0.00800338	0.9092	17.3111	18.8121	12.813	37.2618	38.7081	33.2975	16.9029	13.2983	14.4901	16.3121	36.4225	14.8971	3.12186	2.80125	1.83644	1.8024	1.6173	1.06027	1.09498	2.44494	1	0.12099	0.108565	0.0711731
Usp14	0.0174424	0.00013713	1	5.67163	5.37008	3.20257	13.3974	12.1615	14.0106	6.44083	3.75223	5.55757	4.74809	13.1898	5.25021	1.34693	0.941857	1.3704	0.777651	0.543781	0.791199	0.904362	2.51225	1	0.148118	0.103573	0.150698
